# Supplementary material for: Whole Genome Duplication Events Likely Contributed to the Aquatic Adaptive Evolution of Parkerioideae
Source: Plants (Basel). 2024 Feb 14;13(4):521. doi: 10.3390/plants13040521 (PMC10893450; doi:10.3390/plants13040521)
Supplement: Supplementary file 1 [file plants-13-00521-s001.zip]

Archive with 2 entries (2 files):
- Supplementary_Figure20240214.pdf
- Supplementary_Table20240214.xlsx
