# Supplementary material for: Whole Genome Duplication Events Likely Contributed to the Aquatic Adaptive Evolution of Parkerioideae
Source: Plants (Basel). 2024 Feb 14;13(4):521. doi: 10.3390/plants13040521 (PMC10893450; doi:10.3390/plants13040521)
Supplement: Supplementary file 1 [file plants-13-00521-s001.zip › Supplementary_Table20240214.xlsx]

## Sheet: Table S1
Table S1 Summary of raw reads, assembly and BUSCO assessment of transcriptome data
Species	Accession	Raw reads (Gb)	Transcripts	Unigenes	CDS	BUSCO
Acrostichum aureum	SRR1822234	4.01	81143	65619	32659	C:82.8%[S:47.5%,D:35.3%],F:12.5%,M:4.7%,n:425
	SRR2103733	3.94	46939	39037	26286	C:88.2%[S:58.8%,D:29.4%],F:7.3%,M:4.5%,n:425
	SRR6920722	3.02	61201	49991	34310	C:95.1%[S:47.3%,D:47.8%],F:3.8%,M:1.1%,n:425
Acrostichum speciosum	SRR1822235	5.21	59324	47628	30990	C:90.9%[S:52.5%,D:38.4%],F:5.4%,M:3.7%,n:425
Ceratopteris thalictroides	SRR1822236	4.02	111783	89069	36729	C:74.9%[S:36.5%,D:38.4%],F:18.8%,M:6.3%,n:425
Ceratopteris gaudichaudii var. vulgaris	SRR2103737	4.12	88548	67062	35399	C:93.4%[S:39.5%,D:53.9%],F:4.0%,M:2.6%,n:425
Ceratopteris sp.	SRR26877014	6.53	116934	102549	40238	C:55.8%[S:22.6%,D:33.2%],F:25.6%,M:18.6%,n:425
Ceratopteris shingii	SRR26877015	8.05	166649	132925	64714	C:95.3%[S:24.9%,D:70.4%],F:3.1%,M:1.6%,n:425
Ceratopteris chingii	SRR4210088	12.33	214019	154159	65464	C:95.1%[S:19.3%,D:75.8%],F:4.0%,M:0.9%,n:425
	SRR4210089	11.66	195186	140217	58987	C:95.3%[S:25.4%,D:69.9%],F:3.5%,M:1.2%,n:425
Ceratopteris richardii	SRR10317164	13.9	91835	75392	41571	C:95.5%[S:42.8%,D:52.7%],F:2.1%,M:2.4%,n:425
	SRR13179619	43.9	319024	258884	81815	C:99.1%[S:26.4%,D:72.7%],F:0.0%,M:0.9%,n:425
Coniogramme japonica	SRR6920719	7.05	81656	64345	39099	C:91.5%[S:30.1%,D:61.4%],F:7.1%,M:1.4%,n:425
Note: BUSCO (v.5.2.2) was used to assess the completeness of transcriptome data with viridiplantae_odb10 database. C: complete BUSCOs, S: complete and single-Copy BUSCOs, D: complete and duplicated BUSCOs, F: fragmented BUSCOs, M: missing BUSCOs, N: total BUSCO groups searched.

## Sheet: Table S2
Table S2 Gaussian mixture modeling result of intraspecific Ks distribution
Species	Accession	No. of Components	Bayesian information criterion	Variance	Proportion	Mean (Ks)
Acrostichum aureum	SRR1822234	7	-5432.52	0.0004	0.1001	0.1302
				0.0041	0.1012	0.2297
				0.02	0.0779	0.4638
				0.0752	0.1991	1.0799
				0.0561	0.1369	1.7418
				0.7602	0.3552	2.77
				0.0254	0.0297	4.6936
	SRR2103733	6	-5334.99	0.0005	0.0789	0.135
				0.0083	0.0983	0.2817
				0.1145	0.2488	0.9881
				0.0821	0.2282	1.7596
				0.3665	0.2869	2.8659
				0.1208	0.0589	4.3516
	SRR6920722	8	-5588.94	0.0002	0.0772	0.1184
				0.001	0.0666	0.166
				0.0073	0.0802	0.2988
				0.1125	0.2274	1.0334
				0.0514	0.163	1.7472
				0.2371	0.2258	2.5123
				0.2502	0.1334	3.7279
				0.032	0.0265	4.698
Acrostichum speciosum	SRR1822235	6	-5292.89	0.0003	0.1033	0.1279
				0.0079	0.1141	0.2657
				0.0936	0.1868	0.8595
				0.0986	0.2456	1.63
				0.3639	0.2736	2.7451
				0.1769	0.0766	4.2626
Ceratopteris thalictroides	SRR1822236	7	-6090.16	0	0.0324	0.1108
				0.0014	0.0854	0.1726
				0.0118	0.0996	0.351
				0.0802	0.2466	1.016
				0.1415	0.2902	1.4272
				0.6129	0.2128	2.7652
				0.105	0.033	4.4502
Ceratopteris gaudichaudii var. vulgaris	SRR2103737	7	-6738.58	0.0002	0.0578	0.1228
				0.0025	0.0844	0.2
				0.0221	0.0975	0.4542
				0.0443	0.2593	1.0944
				0.1143	0.2643	1.4486
				0.5764	0.1943	2.719
				0.0976	0.0424	4.4739
Ceratopteris sp.	SRR26877014	8	-5408.19	0	0.0549	0.1089
				0.0003	0.0891	0.1375
				0.0014	0.1049	0.1937
				0.01	0.1044	0.345
				0.0923	0.2846	1.0378
				0.1909	0.2008	1.6598
				0.3907	0.1237	2.9923
				0.0901	0.0375	4.4962
Ceratopteris shingii	SRR26877015	8	-9880.52	0	0.0412	0.1073
				0.0003	0.0951	0.1334
				0.0022	0.1207	0.2062
				0.0176	0.124	0.423
				0.0721	0.2779	1.0835
				0.1325	0.1705	1.5769
				0.4298	0.1342	2.8697
				0.1512	0.0363	4.3791
Ceratopteris chingii	SRR4210089	8	-10930.5	0.0001	0.0631	0.1144
				0.0008	0.091	0.1611
				0.0044	0.084	0.2666
				0.0233	0.1099	0.5125
				0.0685	0.2624	1.1094
				0.1315	0.1858	1.5209
				0.6337	0.1704	2.7569
				0.1038	0.0333	4.5102
	SRR4210088	8	-10684.2	0.0001	0.0687	0.1141
				0.0008	0.096	0.1598
				0.0045	0.0922	0.2667
				0.027	0.1184	0.5429
				0.0456	0.212	1.1119
				0.1157	0.2114	1.5026
				0.5605	0.1647	2.7455
				0.123	0.0367	4.4241
Ceratopteris richardii	SRR10317164	7	-7792.96	0.0003	0.0778	0.1255
				0.0027	0.0806	0.2101
				0.0235	0.1074	0.4605
				0.0482	0.2663	1.1177
				0.1336	0.2539	1.4656
				0.6186	0.1721	2.7704
				0.0987	0.0418	4.4364
	SRR13179619	7	-13264.1	0.0001	0.0877	0.1172
				0.0011	0.1104	0.1707
				0.0058	0.1078	0.2965
				0.0198	0.1063	0.523
				0.0581	0.2137	1.0924
				0.165	0.2365	1.4939
				0.8874	0.1376	3.1198

## Sheet: Table S3
Table S3 Dating the putative WGD events with the synonymous substitution rate of Ceratopteris thalictroides
Species	Accession	Mean (Ks)	Date with a confidence interval of 95%
Ceratopteris thalictroides	SRR1822236	1.016	46.02 (45.05-46.98)
		1.4272	64.64 (63.38-65.89)
Ceratopteris gaudichaudii var. vulgaris	SRR2103737	1.0944	49.56 (48.94-50.19)
		1.4486	65.61 (64.44-66.77)
Ceratopteris sp.	SRR26877014	1.0378	47.00 (46.07-47.93)
		1.6598	75.17 (73.39-76.96)
Ceratopteris shingii	SRR26877015	1.0835	49.07 (48.46-49.68)
		1.5769	71.42 (70.22-72.61)
Ceratopteris chingii	SRR4210089	1.1094	50.24 (49.65-50.83)
		1.5209	68.88 (67.74-70.02)
	SRR4210088	1.1119	50.36 (49.83-50.89)
		1.5026	68.05 (67.08-69.02)
Ceratopteris richardii	SRR10317164	1.1177	50.62 (50.04-51.21)
		1.4656	66.38 (65.17-67.59)
	SRR13179619	1.0924	49.47 (48.97-49.98)
		1.4939	67.66 (66.70-68.62)
Note: The synonymous substitution rate r value of Ceratopteris thalictroides is 11.04 × 10-9 synonymous substitutions per site per year, according to the absolute dating of Zhang et al. (2019)[1].
1. Zhang, R.; Wang, F.-G.; Zhang, J.; Shang, H.; Liu, L.; Wang, H.; Zhao, G.-H.; Shen, H.; Yan, Y.-H. Dating whole genome duplication in Ceratopteris thalictroides and potential adaptive values of retained gene duplicates. Int. J. Mol. Sci. 2019, 20, 1926.

## Sheet: Table S4
Table S4 Correction of synonymous substitution in Acrostichum
Species	Accession	Ks (WGD)	Interspecific Ks with Pteris vittata	C(Ac)	Ks' (WGD)
Acrostichum aureum	SRR1822234	1.0799	0.6003	2.82351	3.04911
		1.7418			4.91799
	SRR2103733	0.9881	0.5961	2.85377	2.81981
		1.7596			5.02149
	SRR6920722	1.0334	0.5966	2.85014	2.94534
		1.7472			4.97977
Acrostichum speciosum	SRR1822235	0.8595	0.5939	2.86979	2.46658
		1.63			4.67776
Ceratopteris thalictroides	SRR1822236		1.0433

## Sheet: Table S5
Table S5 Functional enrichment result of genes from duplicated gene families inferred by Tree2GD
ID	Description	GeneRatio	BgRatio	P-value	p.adjust	qvalue	geneID	Count	Species	Accession	Event
GO:0009228	thiamine biosynthetic process	13/1604	15/15292	1.52597e-11	3.15952e-08	2.61905e-08	SRR1822236_DN11793_c0_g1_i1.p1/SRR1822236_DN1834_c0_g1_i8.p1/SRR1822236_DN1834_c0_g2_i1.p1/SRR1822236_DN1834_c0_g3_i1.p1/SRR1822236_DN3670_c0_g1_i16.p1/SRR1822236_DN3670_c0_g1_i25.p1/SRR1822236_DN3670_c0_g1_i27.p1/SRR1822236_DN3670_c0_g1_i32.p1/SRR1822236_DN3670_c0_g1_i34.p1/SRR1822236_DN3670_c0_g1_i5.p1/SRR1822236_DN67_c0_g1_i11.p1/SRR1822236_DN67_c0_g1_i1.p1/SRR1822236_DN67_c0_g2_i1.p1	13	Cer. thalictroides	SRR1822236	event #2
GO:0042724	thiamine-containing compound biosynthetic process	13/1604	15/15292	1.52597e-11	3.15952e-08	2.61905e-08	SRR1822236_DN11793_c0_g1_i1.p1/SRR1822236_DN1834_c0_g1_i8.p1/SRR1822236_DN1834_c0_g2_i1.p1/SRR1822236_DN1834_c0_g3_i1.p1/SRR1822236_DN3670_c0_g1_i16.p1/SRR1822236_DN3670_c0_g1_i25.p1/SRR1822236_DN3670_c0_g1_i27.p1/SRR1822236_DN3670_c0_g1_i32.p1/SRR1822236_DN3670_c0_g1_i34.p1/SRR1822236_DN3670_c0_g1_i5.p1/SRR1822236_DN67_c0_g1_i11.p1/SRR1822236_DN67_c0_g1_i1.p1/SRR1822236_DN67_c0_g2_i1.p1	13	Cer. thalictroides	SRR1822236	event #2
GO:0050403	trans-zeatin O-beta-D-glucosyltransferase activity	16/1604	25/15292	1.62564e-10	1.68295e-07	1.39506e-07	SRR1822236_DN10803_c0_g1_i2.p1/SRR1822236_DN1141_c0_g1_i15.p1/SRR1822236_DN1141_c0_g1_i21.p1/SRR1822236_DN1141_c0_g1_i27.p1/SRR1822236_DN1141_c0_g1_i7.p1/SRR1822236_DN1339_c0_g1_i1.p1/SRR1822236_DN1339_c0_g2_i1.p1/SRR1822236_DN1670_c0_g1_i26.p2/SRR1822236_DN1670_c0_g1_i6.p1/SRR1822236_DN5153_c0_g1_i12.p1/SRR1822236_DN57449_c0_g1_i1.p1/SRR1822236_DN628_c0_g1_i1.p1/SRR1822236_DN687_c0_g1_i3.p1/SRR1…	16	Cer. thalictroides	SRR1822236	event #2
GO:0050502	cis-zeatin O-beta-D-glucosyltransferase activity	16/1604	25/15292	1.62564e-10	1.68295e-07	1.39506e-07	SRR1822236_DN10803_c0_g1_i2.p1/SRR1822236_DN1141_c0_g1_i15.p1/SRR1822236_DN1141_c0_g1_i21.p1/SRR1822236_DN1141_c0_g1_i27.p1/SRR1822236_DN1141_c0_g1_i7.p1/SRR1822236_DN1339_c0_g1_i1.p1/SRR1822236_DN1339_c0_g2_i1.p1/SRR1822236_DN1670_c0_g1_i26.p2/SRR1822236_DN1670_c0_g1_i6.p1/SRR1822236_DN5153_c0_g1_i12.p1/SRR1822236_DN57449_c0_g1_i1.p1/SRR1822236_DN628_c0_g1_i1.p1/SRR1822236_DN687_c0_g1_i3.p1/SRR1…	16	Cer. thalictroides	SRR1822236	event #2
GO:0019336	phenol-containing compound catabolic process	14/1604	20/15292	3.8964e-10	3.227e-07	2.67498e-07	SRR1822236_DN23212_c0_g1_i2.p1/SRR1822236_DN23212_c0_g1_i7.p1/SRR1822236_DN23212_c0_g1_i7.p2/SRR1822236_DN2854_c0_g1_i18.p1/SRR1822236_DN2854_c0_g1_i21.p1/SRR1822236_DN4276_c0_g1_i10.p1/SRR1822236_DN4276_c0_g1_i15.p1/SRR1822236_DN4276_c0_g1_i3.p1/SRR1822236_DN820_c0_g1_i10.p1/SRR1822236_DN820_c0_g1_i2.p1/SRR1822236_DN820_c0_g1_i8.p2/SRR1822236_DN820_c0_g1_i9.p1/SRR1822236_DN855_c0_g1_i3.p1/SRR182…	14	Cer. thalictroides	SRR1822236	event #2
GO:0010341	gibberellin carboxyl-O-methyltransferase activity	9/1604	9/15292	1.50633e-09	7.79712e-07	6.46332e-07	SRR1822236_DN1104_c0_g1_i1.p1/SRR1822236_DN1104_c0_g1_i8.p1/SRR1822236_DN4535_c0_g1_i1.p1/SRR1822236_DN4535_c0_g1_i1.p2/SRR1822236_DN4535_c0_g1_i4.p1/SRR1822236_DN4535_c0_g1_i4.p2/SRR1822236_DN638_c0_g1_i19.p1/SRR1822236_DN638_c0_g1_i19.p2/SRR1822236_DN8158_c0_g1_i2.p1	9	Cer. thalictroides	SRR1822236	event #2
GO:0033759	flavone synthase activity	9/1604	9/15292	1.50633e-09	7.79712e-07	6.46332e-07	SRR1822236_DN2854_c0_g1_i18.p1/SRR1822236_DN2854_c0_g1_i21.p1/SRR1822236_DN4276_c0_g1_i10.p1/SRR1822236_DN4276_c0_g1_i15.p1/SRR1822236_DN4276_c0_g1_i3.p1/SRR1822236_DN820_c0_g1_i10.p1/SRR1822236_DN820_c0_g1_i2.p1/SRR1822236_DN820_c0_g1_i8.p2/SRR1822236_DN820_c0_g1_i9.p1	9	Cer. thalictroides	SRR1822236	event #2
GO:0034785	salicylate 5-hydroxylase activity	9/1604	9/15292	1.50633e-09	7.79712e-07	6.46332e-07	SRR1822236_DN2854_c0_g1_i18.p1/SRR1822236_DN2854_c0_g1_i21.p1/SRR1822236_DN4276_c0_g1_i10.p1/SRR1822236_DN4276_c0_g1_i15.p1/SRR1822236_DN4276_c0_g1_i3.p1/SRR1822236_DN820_c0_g1_i10.p1/SRR1822236_DN820_c0_g1_i2.p1/SRR1822236_DN820_c0_g1_i8.p2/SRR1822236_DN820_c0_g1_i9.p1	9	Cer. thalictroides	SRR1822236	event #2
GO:0044391	ribosomal subunit	43/1604	166/15292	1.35514e-08	4.97791e-06	4.12638e-06	SRR1822236_DN103_c0_g1_i16.p1/SRR1822236_DN103_c0_g1_i19.p1/SRR1822236_DN103_c0_g1_i19.p2/SRR1822236_DN103_c0_g1_i23.p1/SRR1822236_DN103_c0_g1_i29.p1/SRR1822236_DN1089_c0_g1_i1.p1/SRR1822236_DN1380_c0_g1_i4.p1/SRR1822236_DN1458_c0_g1_i1.p1/SRR1822236_DN1458_c0_g2_i1.p1/SRR1822236_DN1574_c0_g1_i1.p1/SRR1822236_DN1686_c0_g1_i1.p1/SRR1822236_DN1740_c0_g1_i1.p1/SRR1822236_DN1794_c0_g1_i1.p1/SRR182223…	43	Cer. thalictroides	SRR1822236	event #2
GO:1902626	assembly of large subunit precursor of preribosome	8/1604	8/15292	1.44252e-08	4.97791e-06	4.12638e-06	SRR1822236_DN103_c0_g1_i16.p1/SRR1822236_DN103_c0_g1_i19.p1/SRR1822236_DN103_c0_g1_i19.p2/SRR1822236_DN103_c0_g1_i23.p1/SRR1822236_DN103_c0_g1_i29.p1/SRR1822236_DN5079_c0_g1_i1.p1/SRR1822236_DN5079_c0_g1_i4.p1/SRR1822236_DN5079_c0_g1_i6.p1	8	Cer. thalictroides	SRR1822236	event #2
GO:0022625	cytosolic large ribosomal subunit	27/1604	81/15292	2.41629e-08	7.69681e-06	6.38017e-06	SRR1822236_DN103_c0_g1_i16.p1/SRR1822236_DN103_c0_g1_i19.p1/SRR1822236_DN103_c0_g1_i19.p2/SRR1822236_DN103_c0_g1_i23.p1/SRR1822236_DN103_c0_g1_i29.p1/SRR1822236_DN1089_c0_g1_i1.p1/SRR1822236_DN1380_c0_g1_i4.p1/SRR1822236_DN1458_c0_g1_i1.p1/SRR1822236_DN1458_c0_g2_i1.p1/SRR1822236_DN1794_c0_g1_i1.p1/SRR1822236_DN2565_c0_g1_i2.p2/SRR1822236_DN2842_c0_g1_i4.p1/SRR1822236_DN2842_c0_g1_i6.p1/SRR182223…	27	Cer. thalictroides	SRR1822236	event #2
GO:0006772	thiamine metabolic process	13/1604	22/15292	3.55429e-08	9.24699e-06	7.66518e-06	SRR1822236_DN11793_c0_g1_i1.p1/SRR1822236_DN1834_c0_g1_i8.p1/SRR1822236_DN1834_c0_g2_i1.p1/SRR1822236_DN1834_c0_g3_i1.p1/SRR1822236_DN3670_c0_g1_i16.p1/SRR1822236_DN3670_c0_g1_i25.p1/SRR1822236_DN3670_c0_g1_i27.p1/SRR1822236_DN3670_c0_g1_i32.p1/SRR1822236_DN3670_c0_g1_i34.p1/SRR1822236_DN3670_c0_g1_i5.p1/SRR1822236_DN67_c0_g1_i11.p1/SRR1822236_DN67_c0_g1_i1.p1/SRR1822236_DN67_c0_g2_i1.p1	13	Cer. thalictroides	SRR1822236	event #2
GO:0042723	thiamine-containing compound metabolic process	13/1604	22/15292	3.55429e-08	9.24699e-06	7.66518e-06	SRR1822236_DN11793_c0_g1_i1.p1/SRR1822236_DN1834_c0_g1_i8.p1/SRR1822236_DN1834_c0_g2_i1.p1/SRR1822236_DN1834_c0_g3_i1.p1/SRR1822236_DN3670_c0_g1_i16.p1/SRR1822236_DN3670_c0_g1_i25.p1/SRR1822236_DN3670_c0_g1_i27.p1/SRR1822236_DN3670_c0_g1_i32.p1/SRR1822236_DN3670_c0_g1_i34.p1/SRR1822236_DN3670_c0_g1_i5.p1/SRR1822236_DN67_c0_g1_i11.p1/SRR1822236_DN67_c0_g1_i1.p1/SRR1822236_DN67_c0_g2_i1.p1	13	Cer. thalictroides	SRR1822236	event #2
GO:0048354	mucilage biosynthetic process involved in seed coat development	15/1604	29/15292	3.57285e-08	9.24699e-06	7.66518e-06	SRR1822236_DN31790_c0_g2_i1.p1/SRR1822236_DN466_c0_g1_i12.p1/SRR1822236_DN466_c0_g1_i13.p1/SRR1822236_DN466_c0_g1_i16.p1/SRR1822236_DN466_c0_g1_i19.p1/SRR1822236_DN466_c0_g1_i22.p1/SRR1822236_DN466_c0_g1_i24.p1/SRR1822236_DN466_c0_g1_i4.p1/SRR1822236_DN466_c0_g1_i6.p1/SRR1822236_DN466_c0_g1_i9.p1/SRR1822236_DN5750_c0_g1_i2.p1/SRR1822236_DN5750_c0_g1_i3.p1/SRR1822236_DN872_c0_g1_i12.p1/SRR1822236_…	15	Cer. thalictroides	SRR1822236	event #2
GO:0022626	cytosolic ribosome	49/1604	208/15292	3.79922e-08	9.25445e-06	7.67137e-06	SRR1822236_DN103_c0_g1_i16.p1/SRR1822236_DN103_c0_g1_i19.p1/SRR1822236_DN103_c0_g1_i19.p2/SRR1822236_DN103_c0_g1_i23.p1/SRR1822236_DN103_c0_g1_i29.p1/SRR1822236_DN1089_c0_g1_i1.p1/SRR1822236_DN1322_c0_g1_i1.p1/SRR1822236_DN1380_c0_g1_i4.p1/SRR1822236_DN1458_c0_g1_i1.p1/SRR1822236_DN1458_c0_g2_i1.p1/SRR1822236_DN1574_c0_g1_i1.p1/SRR1822236_DN1686_c0_g1_i1.p1/SRR1822236_DN1740_c0_g1_i1.p1/SRR182223…	49	Cer. thalictroides	SRR1822236	event #2
GO:0015934	large ribosomal subunit	30/1604	101/15292	8.01246e-08	1.80634e-05	1.49735e-05	SRR1822236_DN103_c0_g1_i16.p1/SRR1822236_DN103_c0_g1_i19.p1/SRR1822236_DN103_c0_g1_i19.p2/SRR1822236_DN103_c0_g1_i23.p1/SRR1822236_DN103_c0_g1_i29.p1/SRR1822236_DN1089_c0_g1_i1.p1/SRR1822236_DN1380_c0_g1_i4.p1/SRR1822236_DN1458_c0_g1_i1.p1/SRR1822236_DN1458_c0_g2_i1.p1/SRR1822236_DN1794_c0_g1_i1.p1/SRR1822236_DN18815_c0_g1_i1.p1/SRR1822236_DN18815_c0_g1_i2.p1/SRR1822236_DN18815_c0_g1_i3.p1/SRR182…	30	Cer. thalictroides	SRR1822236	event #2
GO:0080043	quercetin 3-O-glucosyltransferase activity	22/1604	61/15292	9.63059e-08	1.80634e-05	1.49735e-05	SRR1822236_DN10803_c0_g1_i2.p1/SRR1822236_DN1141_c0_g1_i15.p1/SRR1822236_DN1141_c0_g1_i21.p1/SRR1822236_DN1141_c0_g1_i27.p1/SRR1822236_DN1141_c0_g1_i7.p1/SRR1822236_DN1339_c0_g1_i1.p1/SRR1822236_DN1339_c0_g2_i1.p1/SRR1822236_DN1670_c0_g1_i26.p1/SRR1822236_DN1670_c0_g1_i26.p2/SRR1822236_DN1670_c0_g1_i6.p1/SRR1822236_DN17942_c0_g1_i1.p1/SRR1822236_DN18318_c0_g1_i1.p1/SRR1822236_DN32086_c0_g1_i1.p1/…	22	Cer. thalictroides	SRR1822236	event #2
GO:0080044	quercetin 7-O-glucosyltransferase activity	22/1604	61/15292	9.63059e-08	1.80634e-05	1.49735e-05	SRR1822236_DN10803_c0_g1_i2.p1/SRR1822236_DN1141_c0_g1_i15.p1/SRR1822236_DN1141_c0_g1_i21.p1/SRR1822236_DN1141_c0_g1_i27.p1/SRR1822236_DN1141_c0_g1_i7.p1/SRR1822236_DN1339_c0_g1_i1.p1/SRR1822236_DN1339_c0_g2_i1.p1/SRR1822236_DN1670_c0_g1_i26.p1/SRR1822236_DN1670_c0_g1_i26.p2/SRR1822236_DN1670_c0_g1_i6.p1/SRR1822236_DN17942_c0_g1_i1.p1/SRR1822236_DN18318_c0_g1_i1.p1/SRR1822236_DN32086_c0_g1_i1.p1/…	22	Cer. thalictroides	SRR1822236	event #2
GO:0042788	polysomal ribosome	20/1604	52/15292	1.06782e-07	1.80634e-05	1.49735e-05	SRR1822236_DN1322_c0_g1_i1.p1/SRR1822236_DN1380_c0_g1_i4.p1/SRR1822236_DN1458_c0_g1_i1.p1/SRR1822236_DN1458_c0_g2_i1.p1/SRR1822236_DN1740_c0_g1_i1.p1/SRR1822236_DN1794_c0_g1_i1.p1/SRR1822236_DN1945_c0_g1_i1.p1/SRR1822236_DN2375_c0_g1_i1.p1/SRR1822236_DN2977_c0_g1_i12.p1/SRR1822236_DN2977_c0_g1_i13.p1/SRR1822236_DN2977_c0_g1_i15.p1/SRR1822236_DN2977_c0_g1_i6.p1/SRR1822236_DN495_c0_g1_i1.p1/SRR1822…	20	Cer. thalictroides	SRR1822236	event #2
GO:0005840	ribosome	55/1604	253/15292	1.06873e-07	1.80634e-05	1.49735e-05	SRR1822236_DN103_c0_g1_i16.p1/SRR1822236_DN103_c0_g1_i19.p1/SRR1822236_DN103_c0_g1_i19.p2/SRR1822236_DN103_c0_g1_i23.p1/SRR1822236_DN103_c0_g1_i29.p1/SRR1822236_DN1089_c0_g1_i1.p1/SRR1822236_DN1322_c0_g1_i1.p1/SRR1822236_DN1380_c0_g1_i4.p1/SRR1822236_DN1458_c0_g1_i1.p1/SRR1822236_DN1458_c0_g2_i1.p1/SRR1822236_DN1574_c0_g1_i1.p1/SRR1822236_DN1686_c0_g1_i1.p1/SRR1822236_DN1740_c0_g1_i1.p1/SRR182223…	55	Cer. thalictroides	SRR1822236	event #2
GO:0030951	establishment or maintenance of microtubule cytoskeleton polarity	11/1604	17/15292	1.11203e-07	1.80634e-05	1.49735e-05	SRR1822236_DN4512_c0_g1_i6.p1/SRR1822236_DN4512_c0_g1_i6.p2/SRR1822236_DN4512_c0_g1_i8.p1/SRR1822236_DN4512_c0_g1_i8.p2/SRR1822236_DN5772_c0_g1_i10.p1/SRR1822236_DN5772_c0_g1_i10.p2/SRR1822236_DN5772_c0_g1_i1.p1/SRR1822236_DN5772_c0_g1_i1.p2/SRR1822236_DN5772_c0_g1_i7.p1/SRR1822236_DN5772_c0_g1_i7.p2/SRR1822236_DN9039_c0_g1_i1.p1	11	Cer. thalictroides	SRR1822236	event #2
GO:0030952	establishment or maintenance of cytoskeleton polarity	11/1604	17/15292	1.11203e-07	1.80634e-05	1.49735e-05	SRR1822236_DN4512_c0_g1_i6.p1/SRR1822236_DN4512_c0_g1_i6.p2/SRR1822236_DN4512_c0_g1_i8.p1/SRR1822236_DN4512_c0_g1_i8.p2/SRR1822236_DN5772_c0_g1_i10.p1/SRR1822236_DN5772_c0_g1_i10.p2/SRR1822236_DN5772_c0_g1_i1.p1/SRR1822236_DN5772_c0_g1_i1.p2/SRR1822236_DN5772_c0_g1_i7.p1/SRR1822236_DN5772_c0_g1_i7.p2/SRR1822236_DN9039_c0_g1_i1.p1	11	Cer. thalictroides	SRR1822236	event #2
GO:0010192	mucilage biosynthetic process	15/1604	31/15292	1.12904e-07	1.80634e-05	1.49735e-05	SRR1822236_DN31790_c0_g2_i1.p1/SRR1822236_DN466_c0_g1_i12.p1/SRR1822236_DN466_c0_g1_i13.p1/SRR1822236_DN466_c0_g1_i16.p1/SRR1822236_DN466_c0_g1_i19.p1/SRR1822236_DN466_c0_g1_i22.p1/SRR1822236_DN466_c0_g1_i24.p1/SRR1822236_DN466_c0_g1_i4.p1/SRR1822236_DN466_c0_g1_i6.p1/SRR1822236_DN466_c0_g1_i9.p1/SRR1822236_DN5750_c0_g1_i2.p1/SRR1822236_DN5750_c0_g1_i3.p1/SRR1822236_DN872_c0_g1_i12.p1/SRR1822236_…	15	Cer. thalictroides	SRR1822236	event #2
GO:0016822	hydrolase activity, acting on acid carbon-carbon bonds	8/1604	9/15292	1.17777e-07	1.80634e-05	1.49735e-05	SRR1822236_DN14559_c0_g1_i4.p1/SRR1822236_DN14559_c0_g1_i4.p2/SRR1822236_DN14559_c0_g1_i5.p1/SRR1822236_DN14559_c0_g1_i5.p2/SRR1822236_DN19895_c0_g1_i1.p1/SRR1822236_DN6722_c0_g1_i1.p1/SRR1822236_DN855_c0_g1_i3.p1/SRR1822236_DN855_c0_g1_i6.p1	8	Cer. thalictroides	SRR1822236	event #2
GO:0016823	hydrolase activity, acting on acid carbon-carbon bonds, in ketonic substances	8/1604	9/15292	1.17777e-07	1.80634e-05	1.49735e-05	SRR1822236_DN14559_c0_g1_i4.p1/SRR1822236_DN14559_c0_g1_i4.p2/SRR1822236_DN14559_c0_g1_i5.p1/SRR1822236_DN14559_c0_g1_i5.p2/SRR1822236_DN19895_c0_g1_i1.p1/SRR1822236_DN6722_c0_g1_i1.p1/SRR1822236_DN855_c0_g1_i3.p1/SRR1822236_DN855_c0_g1_i6.p1	8	Cer. thalictroides	SRR1822236	event #2
GO:0048359	mucilage metabolic process involved in seed coat development	15/1604	32/15292	1.91935e-07	2.83859e-05	2.35301e-05	SRR1822236_DN31790_c0_g2_i1.p1/SRR1822236_DN466_c0_g1_i12.p1/SRR1822236_DN466_c0_g1_i13.p1/SRR1822236_DN466_c0_g1_i16.p1/SRR1822236_DN466_c0_g1_i19.p1/SRR1822236_DN466_c0_g1_i22.p1/SRR1822236_DN466_c0_g1_i24.p1/SRR1822236_DN466_c0_g1_i4.p1/SRR1822236_DN466_c0_g1_i6.p1/SRR1822236_DN466_c0_g1_i9.p1/SRR1822236_DN5750_c0_g1_i2.p1/SRR1822236_DN5750_c0_g1_i3.p1/SRR1822236_DN872_c0_g1_i12.p1/SRR1822236_…	15	Cer. thalictroides	SRR1822236	event #2
GO:0015020	glucuronosyltransferase activity	20/1604	54/15292	2.21586e-07	3.1641e-05	2.62284e-05	SRR1822236_DN10803_c0_g1_i2.p1/SRR1822236_DN1141_c0_g1_i15.p1/SRR1822236_DN1141_c0_g1_i21.p1/SRR1822236_DN1141_c0_g1_i27.p1/SRR1822236_DN1141_c0_g1_i7.p1/SRR1822236_DN1339_c0_g1_i1.p1/SRR1822236_DN1339_c0_g2_i1.p1/SRR1822236_DN1670_c0_g1_i26.p2/SRR1822236_DN1670_c0_g1_i6.p1/SRR1822236_DN32086_c0_g1_i1.p1/SRR1822236_DN5153_c0_g1_i12.p1/SRR1822236_DN5388_c0_g1_i10.p1/SRR1822236_DN5388_c0_g1_i3.p1/S…	20	Cer. thalictroides	SRR1822236	event #2
GO:0043209	myelin sheath	9/1604	12/15292	2.46583e-07	3.40367e-05	2.82143e-05	SRR1822236_DN3756_c0_g1_i10.p1/SRR1822236_DN3756_c0_g1_i13.p1/SRR1822236_DN3756_c0_g1_i23.p1/SRR1822236_DN3756_c0_g1_i26.p1/SRR1822236_DN3756_c0_g1_i30.p1/SRR1822236_DN3756_c0_g1_i31.p1/SRR1822236_DN3756_c0_g1_i7.p1/SRR1822236_DN801_c0_g1_i1.p1/SRR1822236_DN801_c0_g1_i4.p1	9	Cer. thalictroides	SRR1822236	event #2
GO:0003735	structural constituent of ribosome	41/1604	171/15292	2.91165e-07	3.88941e-05	3.22408e-05	SRR1822236_DN103_c0_g1_i16.p1/SRR1822236_DN103_c0_g1_i19.p1/SRR1822236_DN103_c0_g1_i19.p2/SRR1822236_DN103_c0_g1_i23.p1/SRR1822236_DN103_c0_g1_i29.p1/SRR1822236_DN1089_c0_g1_i1.p1/SRR1822236_DN1322_c0_g1_i1.p1/SRR1822236_DN1380_c0_g1_i4.p1/SRR1822236_DN1458_c0_g1_i1.p1/SRR1822236_DN1458_c0_g2_i1.p1/SRR1822236_DN1574_c0_g1_i1.p1/SRR1822236_DN1686_c0_g1_i1.p1/SRR1822236_DN1740_c0_g1_i1.p1/SRR182223…	41	Cer. thalictroides	SRR1822236	event #2
GO:0046244	salicylic acid catabolic process	9/1604	13/15292	7.2635e-07	9.39942e-05	7.79153e-05	SRR1822236_DN2854_c0_g1_i18.p1/SRR1822236_DN2854_c0_g1_i21.p1/SRR1822236_DN4276_c0_g1_i10.p1/SRR1822236_DN4276_c0_g1_i15.p1/SRR1822236_DN4276_c0_g1_i3.p1/SRR1822236_DN820_c0_g1_i10.p1/SRR1822236_DN820_c0_g1_i2.p1/SRR1822236_DN820_c0_g1_i8.p2/SRR1822236_DN820_c0_g1_i9.p1	9	Cer. thalictroides	SRR1822236	event #2
GO:0010191	mucilage metabolic process	15/1604	35/15292	8.11925e-07	0.000101884	8.44558e-05	SRR1822236_DN31790_c0_g2_i1.p1/SRR1822236_DN466_c0_g1_i12.p1/SRR1822236_DN466_c0_g1_i13.p1/SRR1822236_DN466_c0_g1_i16.p1/SRR1822236_DN466_c0_g1_i19.p1/SRR1822236_DN466_c0_g1_i22.p1/SRR1822236_DN466_c0_g1_i24.p1/SRR1822236_DN466_c0_g1_i4.p1/SRR1822236_DN466_c0_g1_i6.p1/SRR1822236_DN466_c0_g1_i9.p1/SRR1822236_DN5750_c0_g1_i2.p1/SRR1822236_DN5750_c0_g1_i3.p1/SRR1822236_DN872_c0_g1_i12.p1/SRR1822236_…	15	Cer. thalictroides	SRR1822236	event #2
GO:0047017	prostaglandin-F synthase activity	7/1604	8/15292	1.00354e-06	0.000122226	0.000101317	SRR1822236_DN3756_c0_g1_i10.p1/SRR1822236_DN3756_c0_g1_i13.p1/SRR1822236_DN3756_c0_g1_i23.p1/SRR1822236_DN3756_c0_g1_i26.p1/SRR1822236_DN3756_c0_g1_i30.p1/SRR1822236_DN3756_c0_g1_i31.p1/SRR1822236_DN3756_c0_g1_i7.p1	7	Cer. thalictroides	SRR1822236	event #2
GO:0008171	O-methyltransferase activity	15/1604	36/15292	1.25727e-06	0.00013339	0.000110572	SRR1822236_DN1104_c0_g1_i1.p1/SRR1822236_DN1104_c0_g1_i8.p1/SRR1822236_DN13216_c2_g2_i2.p2/SRR1822236_DN4535_c0_g1_i1.p1/SRR1822236_DN4535_c0_g1_i1.p2/SRR1822236_DN4535_c0_g1_i4.p1/SRR1822236_DN4535_c0_g1_i4.p2/SRR1822236_DN6060_c0_g1_i1.p1/SRR1822236_DN638_c0_g1_i19.p1/SRR1822236_DN638_c0_g1_i19.p2/SRR1822236_DN6480_c0_g1_i6.p1/SRR1822236_DN8158_c0_g1_i2.p1/SRR1822236_DN8199_c0_g1_i2.p1/SRR18222…	15	Cer. thalictroides	SRR1822236	event #2
GO:0009662	etioplast organization	6/1604	6/15292	1.32069e-06	0.00013339	0.000110572	SRR1822236_DN18416_c0_g1_i1.p1/SRR1822236_DN18416_c0_g2_i6.p1/SRR1822236_DN18416_c0_g2_i8.p1/SRR1822236_DN5020_c0_g1_i1.p1/SRR1822236_DN5020_c0_g2_i1.p1/SRR1822236_DN53543_c0_g1_i1.p1	6	Cer. thalictroides	SRR1822236	event #2
GO:0010266	response to vitamin B1	6/1604	6/15292	1.32069e-06	0.00013339	0.000110572	SRR1822236_DN3670_c0_g1_i16.p1/SRR1822236_DN3670_c0_g1_i25.p1/SRR1822236_DN3670_c0_g1_i27.p1/SRR1822236_DN3670_c0_g1_i32.p1/SRR1822236_DN3670_c0_g1_i34.p1/SRR1822236_DN3670_c0_g1_i5.p1	6	Cer. thalictroides	SRR1822236	event #2
GO:0034820	4,9-DSHA hydrolase activity	6/1604	6/15292	1.32069e-06	0.00013339	0.000110572	SRR1822236_DN14559_c0_g1_i4.p1/SRR1822236_DN14559_c0_g1_i4.p2/SRR1822236_DN14559_c0_g1_i5.p1/SRR1822236_DN14559_c0_g1_i5.p2/SRR1822236_DN19895_c0_g1_i1.p1/SRR1822236_DN6722_c0_g1_i1.p1	6	Cer. thalictroides	SRR1822236	event #2
GO:0005844	polysome	23/1604	75/15292	1.38345e-06	0.000136401	0.000113068	SRR1822236_DN11037_c1_g1_i1.p1/SRR1822236_DN11037_c1_g1_i2.p1/SRR1822236_DN1322_c0_g1_i1.p1/SRR1822236_DN1380_c0_g1_i4.p1/SRR1822236_DN1458_c0_g1_i1.p1/SRR1822236_DN1458_c0_g2_i1.p1/SRR1822236_DN1740_c0_g1_i1.p1/SRR1822236_DN1794_c0_g1_i1.p1/SRR1822236_DN1945_c0_g1_i1.p1/SRR1822236_DN2375_c0_g1_i1.p1/SRR1822236_DN2977_c0_g1_i12.p1/SRR1822236_DN2977_c0_g1_i13.p1/SRR1822236_DN2977_c0_g1_i15.p1/SRR1…	23	Cer. thalictroides	SRR1822236	event #2
GO:0051552	flavone metabolic process	10/1604	17/15292	1.52503e-06	0.000143526	0.000118974	SRR1822236_DN13216_c2_g2_i2.p2/SRR1822236_DN2854_c0_g1_i18.p1/SRR1822236_DN2854_c0_g1_i21.p1/SRR1822236_DN4276_c0_g1_i10.p1/SRR1822236_DN4276_c0_g1_i15.p1/SRR1822236_DN4276_c0_g1_i3.p1/SRR1822236_DN820_c0_g1_i10.p1/SRR1822236_DN820_c0_g1_i2.p1/SRR1822236_DN820_c0_g1_i8.p2/SRR1822236_DN820_c0_g1_i9.p1	10	Cer. thalictroides	SRR1822236	event #2
GO:0051553	flavone biosynthetic process	10/1604	17/15292	1.52503e-06	0.000143526	0.000118974	SRR1822236_DN13216_c2_g2_i2.p2/SRR1822236_DN2854_c0_g1_i18.p1/SRR1822236_DN2854_c0_g1_i21.p1/SRR1822236_DN4276_c0_g1_i10.p1/SRR1822236_DN4276_c0_g1_i15.p1/SRR1822236_DN4276_c0_g1_i3.p1/SRR1822236_DN820_c0_g1_i10.p1/SRR1822236_DN820_c0_g1_i2.p1/SRR1822236_DN820_c0_g1_i8.p2/SRR1822236_DN820_c0_g1_i9.p1	10	Cer. thalictroides	SRR1822236	event #2
GO:0010340	carboxyl-O-methyltransferase activity	9/1604	14/15292	1.84352e-06	0.000169645	0.000140625	SRR1822236_DN1104_c0_g1_i1.p1/SRR1822236_DN1104_c0_g1_i8.p1/SRR1822236_DN4535_c0_g1_i1.p1/SRR1822236_DN4535_c0_g1_i1.p2/SRR1822236_DN4535_c0_g1_i4.p1/SRR1822236_DN4535_c0_g1_i4.p2/SRR1822236_DN638_c0_g1_i19.p1/SRR1822236_DN638_c0_g1_i19.p2/SRR1822236_DN8158_c0_g1_i2.p1	9	Cer. thalictroides	SRR1822236	event #2
GO:0000470	maturation of LSU-rRNA	13/1604	29/15292	2.39105e-06	0.000215246	0.000178426	SRR1822236_DN11142_c0_g1_i1.p1/SRR1822236_DN11142_c0_g1_i3.p1/SRR1822236_DN11142_c0_g1_i7.p1/SRR1822236_DN1458_c0_g1_i1.p1/SRR1822236_DN1458_c0_g2_i1.p1/SRR1822236_DN20236_c0_g1_i2.p1/SRR1822236_DN2842_c0_g1_i4.p1/SRR1822236_DN2842_c0_g1_i6.p1/SRR1822236_DN2842_c0_g1_i7.p1/SRR1822236_DN2842_c0_g1_i8.p1/SRR1822236_DN5079_c0_g1_i1.p1/SRR1822236_DN5079_c0_g1_i4.p1/SRR1822236_DN5079_c0_g1_i6.p1	13	Cer. thalictroides	SRR1822236	event #2
GO:1901570	fatty acid derivative biosynthetic process	15/1604	38/15292	2.85094e-06	0.000251186	0.000208218	SRR1822236_DN14900_c0_g2_i4.p1/SRR1822236_DN14900_c0_g2_i5.p1/SRR1822236_DN3156_c0_g1_i14.p1/SRR1822236_DN3156_c0_g1_i21.p1/SRR1822236_DN3156_c0_g1_i3.p1/SRR1822236_DN3756_c0_g1_i10.p1/SRR1822236_DN3756_c0_g1_i13.p1/SRR1822236_DN3756_c0_g1_i23.p1/SRR1822236_DN3756_c0_g1_i26.p1/SRR1822236_DN3756_c0_g1_i30.p1/SRR1822236_DN3756_c0_g1_i31.p1/SRR1822236_DN3756_c0_g1_i7.p1/SRR1822236_DN3892_c0_g1_i29.p…	15	Cer. thalictroides	SRR1822236	event #2
GO:0006090	pyruvate metabolic process	24/1604	84/15292	3.34175e-06	0.000288296	0.000238979	SRR1822236_DN1311_c0_g1_i2.p1/SRR1822236_DN1311_c1_g1_i1.p1/SRR1822236_DN19810_c0_g1_i1.p1/SRR1822236_DN2425_c0_g1_i18.p1/SRR1822236_DN2425_c0_g1_i18.p2/SRR1822236_DN2425_c0_g1_i2.p1/SRR1822236_DN2658_c0_g1_i2.p1/SRR1822236_DN2658_c0_g1_i3.p1/SRR1822236_DN2658_c0_g1_i4.p1/SRR1822236_DN3234_c0_g1_i4.p1/SRR1822236_DN3234_c0_g1_i5.p1/SRR1822236_DN3450_c0_g1_i2.p1/SRR1822236_DN3450_c0_g1_i6.p1/SRR182…	24	Cer. thalictroides	SRR1822236	event #2
GO:0051010	microtubule plus-end binding	11/1604	22/15292	3.84774e-06	0.000325173	0.000269549	SRR1822236_DN4512_c0_g1_i6.p1/SRR1822236_DN4512_c0_g1_i6.p2/SRR1822236_DN4512_c0_g1_i8.p1/SRR1822236_DN4512_c0_g1_i8.p2/SRR1822236_DN5772_c0_g1_i10.p1/SRR1822236_DN5772_c0_g1_i10.p2/SRR1822236_DN5772_c0_g1_i1.p1/SRR1822236_DN5772_c0_g1_i1.p2/SRR1822236_DN5772_c0_g1_i7.p1/SRR1822236_DN5772_c0_g1_i7.p2/SRR1822236_DN9039_c0_g1_i1.p1	11	Cer. thalictroides	SRR1822236	event #2
GO:0008379	thioredoxin peroxidase activity	7/1604	9/15292	4.10373e-06	0.000326799	0.000270896	SRR1822236_DN3756_c0_g1_i10.p1/SRR1822236_DN3756_c0_g1_i13.p1/SRR1822236_DN3756_c0_g1_i23.p1/SRR1822236_DN3756_c0_g1_i26.p1/SRR1822236_DN3756_c0_g1_i30.p1/SRR1822236_DN3756_c0_g1_i31.p1/SRR1822236_DN3756_c0_g1_i7.p1	7	Cer. thalictroides	SRR1822236	event #2
GO:0051972	regulation of telomerase activity	7/1604	9/15292	4.10373e-06	0.000326799	0.000270896	SRR1822236_DN10735_c0_g1_i1.p1/SRR1822236_DN10735_c0_g1_i2.p1/SRR1822236_DN30710_c0_g2_i1.p1/SRR1822236_DN39210_c0_g1_i1.p1/SRR1822236_DN39210_c0_g1_i2.p1/SRR1822236_DN7502_c0_g1_i2.p1/SRR1822236_DN7502_c0_g1_i3.p1	7	Cer. thalictroides	SRR1822236	event #2
GO:0120091	jasmonic acid hydrolase	7/1604	9/15292	4.10373e-06	0.000326799	0.000270896	SRR1822236_DN2352_c0_g1_i2.p1/SRR1822236_DN2352_c0_g1_i4.p1/SRR1822236_DN2352_c0_g1_i4.p2/SRR1822236_DN2352_c0_g1_i5.p1/SRR1822236_DN2352_c0_g1_i7.p1/SRR1822236_DN2352_c0_g1_i7.p2/SRR1822236_DN55245_c0_g1_i1.p1	7	Cer. thalictroides	SRR1822236	event #2
GO:0071826	ribonucleoprotein complex subunit organization	40/1604	182/15292	4.25221e-06	0.000332234	0.000275401	SRR1822236_DN103_c0_g1_i16.p1/SRR1822236_DN103_c0_g1_i19.p1/SRR1822236_DN103_c0_g1_i19.p2/SRR1822236_DN103_c0_g1_i23.p1/SRR1822236_DN103_c0_g1_i29.p1/SRR1822236_DN11604_c0_g1_i1.p1/SRR1822236_DN11604_c0_g1_i2.p1/SRR1822236_DN1574_c0_g1_i1.p1/SRR1822236_DN1686_c0_g1_i1.p1/SRR1822236_DN1740_c0_g1_i1.p1/SRR1822236_DN1945_c0_g1_i1.p1/SRR1822236_DN2977_c0_g1_i12.p1/SRR1822236_DN2977_c0_g1_i13.p1/SRR18…	40	Cer. thalictroides	SRR1822236	event #2
GO:0001665	alpha-N-acetylgalactosaminide alpha-2,6-sialyltransferase activity	6/1604	7/15292	8.41643e-06	0.000633681	0.000525282	SRR1822236_DN28976_c0_g1_i14.p1/SRR1822236_DN28976_c0_g1_i16.p2/SRR1822236_DN28976_c0_g1_i23.p2/SRR1822236_DN28976_c0_g1_i24.p1/SRR1822236_DN28976_c0_g1_i29.p2/SRR1822236_DN28976_c0_g1_i6.p1	6	Cer. thalictroides	SRR1822236	event #2
GO:0047538	2-carboxy-D-arabinitol-1-phosphatase activity	6/1604	7/15292	8.41643e-06	0.000633681	0.000525282	SRR1822236_DN1220_c0_g1_i10.p1/SRR1822236_DN1220_c0_g1_i10.p2/SRR1822236_DN1220_c0_g1_i1.p1/SRR1822236_DN1220_c0_g1_i1.p2/SRR1822236_DN1220_c0_g1_i7.p1/SRR1822236_DN1220_c0_g1_i8.p1	6	Cer. thalictroides	SRR1822236	event #2
GO:0046527	glucosyltransferase activity	35/1604	155/15292	8.87448e-06	0.000656236	0.000543979	SRR1822236_DN10803_c0_g1_i2.p1/SRR1822236_DN1141_c0_g1_i15.p1/SRR1822236_DN1141_c0_g1_i21.p1/SRR1822236_DN1141_c0_g1_i27.p1/SRR1822236_DN1141_c0_g1_i7.p1/SRR1822236_DN1339_c0_g1_i1.p1/SRR1822236_DN1339_c0_g2_i1.p1/SRR1822236_DN1670_c0_g1_i26.p1/SRR1822236_DN1670_c0_g1_i26.p2/SRR1822236_DN1670_c0_g1_i6.p1/SRR1822236_DN17942_c0_g1_i1.p1/SRR1822236_DN18318_c0_g1_i1.p1/SRR1822236_DN1969_c0_g1_i6.p1/S…	35	Cer. thalictroides	SRR1822236	event #2
GO:0042255	ribosome assembly	23/1604	84/15292	1.15838e-05	0.000829925	0.000687956	SRR1822236_DN103_c0_g1_i16.p1/SRR1822236_DN103_c0_g1_i19.p1/SRR1822236_DN103_c0_g1_i19.p2/SRR1822236_DN103_c0_g1_i23.p1/SRR1822236_DN103_c0_g1_i29.p1/SRR1822236_DN11604_c0_g1_i1.p1/SRR1822236_DN11604_c0_g1_i2.p1/SRR1822236_DN1574_c0_g1_i1.p1/SRR1822236_DN1686_c0_g1_i1.p1/SRR1822236_DN1740_c0_g1_i1.p1/SRR1822236_DN1945_c0_g1_i1.p1/SRR1822236_DN2977_c0_g1_i12.p1/SRR1822236_DN2977_c0_g1_i13.p1/SRR18…	23	Cer. thalictroides	SRR1822236	event #2
GO:0004321	fatty-acyl-CoA synthase activity	5/1604	5/15292	1.26262e-05	0.000829925	0.000687956	SRR1822236_DN2388_c0_g1_i1.p1/SRR1822236_DN2388_c0_g2_i2.p1/SRR1822236_DN2388_c0_g2_i2.p2/SRR1822236_DN2388_c0_g2_i6.p1/SRR1822236_DN2388_c0_g2_i6.p2	5	Cer. thalictroides	SRR1822236	event #2
GO:0032480	negative regulation of type I interferon production	5/1604	5/15292	1.26262e-05	0.000829925	0.000687956	SRR1822236_DN2026_c0_g1_i2.p1/SRR1822236_DN2026_c0_g1_i3.p1/SRR1822236_DN2026_c0_g1_i4.p1/SRR1822236_DN2026_c0_g1_i5.p1/SRR1822236_DN2026_c0_g1_i8.p1	5	Cer. thalictroides	SRR1822236	event #2
GO:0034098	VCP-NPL4-UFD1 AAA ATPase complex	5/1604	5/15292	1.26262e-05	0.000829925	0.000687956	SRR1822236_DN2026_c0_g1_i2.p1/SRR1822236_DN2026_c0_g1_i3.p1/SRR1822236_DN2026_c0_g1_i4.p1/SRR1822236_DN2026_c0_g1_i5.p1/SRR1822236_DN2026_c0_g1_i8.p1	5	Cer. thalictroides	SRR1822236	event #2
GO:0036501	UFD1-NPL4 complex	5/1604	5/15292	1.26262e-05	0.000829925	0.000687956	SRR1822236_DN2026_c0_g1_i2.p1/SRR1822236_DN2026_c0_g1_i3.p1/SRR1822236_DN2026_c0_g1_i4.p1/SRR1822236_DN2026_c0_g1_i5.p1/SRR1822236_DN2026_c0_g1_i8.p1	5	Cer. thalictroides	SRR1822236	event #2
GO:0039532	negative regulation of viral-induced cytoplasmic pattern recognition receptor signaling pathway	5/1604	5/15292	1.26262e-05	0.000829925	0.000687956	SRR1822236_DN2026_c0_g1_i2.p1/SRR1822236_DN2026_c0_g1_i3.p1/SRR1822236_DN2026_c0_g1_i4.p1/SRR1822236_DN2026_c0_g1_i5.p1/SRR1822236_DN2026_c0_g1_i8.p1	5	Cer. thalictroides	SRR1822236	event #2
GO:0039536	negative regulation of RIG-I signaling pathway	5/1604	5/15292	1.26262e-05	0.000829925	0.000687956	SRR1822236_DN2026_c0_g1_i2.p1/SRR1822236_DN2026_c0_g1_i3.p1/SRR1822236_DN2026_c0_g1_i4.p1/SRR1822236_DN2026_c0_g1_i5.p1/SRR1822236_DN2026_c0_g1_i8.p1	5	Cer. thalictroides	SRR1822236	event #2
GO:0022618	ribonucleoprotein complex assembly	37/1604	171/15292	1.3946e-05	0.000902351	0.000747993	SRR1822236_DN103_c0_g1_i16.p1/SRR1822236_DN103_c0_g1_i19.p1/SRR1822236_DN103_c0_g1_i19.p2/SRR1822236_DN103_c0_g1_i23.p1/SRR1822236_DN103_c0_g1_i29.p1/SRR1822236_DN11604_c0_g1_i1.p1/SRR1822236_DN11604_c0_g1_i2.p1/SRR1822236_DN1574_c0_g1_i1.p1/SRR1822236_DN1686_c0_g1_i1.p1/SRR1822236_DN1740_c0_g1_i1.p1/SRR1822236_DN1945_c0_g1_i1.p1/SRR1822236_DN2977_c0_g1_i12.p1/SRR1822236_DN2977_c0_g1_i13.p1/SRR18…	37	Cer. thalictroides	SRR1822236	event #2
GO:0051147	regulation of muscle cell differentiation	11/1604	25/15292	1.80382e-05	0.00114917	0.00095259	SRR1822236_DN11751_c0_g1_i1.p1/SRR1822236_DN20164_c0_g1_i3.p1/SRR1822236_DN20164_c0_g1_i3.p2/SRR1822236_DN2110_c0_g1_i1.p1/SRR1822236_DN2110_c0_g2_i1.p1/SRR1822236_DN2338_c0_g1_i1.p1/SRR1822236_DN45606_c0_g1_i1.p1/SRR1822236_DN6544_c0_g1_i2.p1/SRR1822236_DN6544_c0_g2_i1.p1/SRR1822236_DN9192_c0_g2_i1.p1/SRR1822236_DN9192_c0_g2_i3.p1	11	Cer. thalictroides	SRR1822236	event #2
GO:0042447	hormone catabolic process	10/1604	21/15292	1.8625e-05	0.00116858	0.00096868	SRR1822236_DN2673_c0_g1_i10.p1/SRR1822236_DN2854_c0_g1_i18.p1/SRR1822236_DN2854_c0_g1_i21.p1/SRR1822236_DN4276_c0_g1_i10.p1/SRR1822236_DN4276_c0_g1_i15.p1/SRR1822236_DN4276_c0_g1_i3.p1/SRR1822236_DN820_c0_g1_i10.p1/SRR1822236_DN820_c0_g1_i2.p1/SRR1822236_DN820_c0_g1_i8.p2/SRR1822236_DN820_c0_g1_i9.p1	10	Cer. thalictroides	SRR1822236	event #2
GO:0000786	nucleosome	9/1604	18/15292	3.02596e-05	0.00182278	0.00151098	SRR1822236_DN3254_c0_g1_i1.p1/SRR1822236_DN41859_c0_g1_i2.p1/SRR1822236_DN53978_c0_g1_i1.p2/SRR1822236_DN6282_c0_g2_i1.p1/SRR1822236_DN6282_c0_g2_i2.p1/SRR1822236_DN6282_c0_g4_i1.p1/SRR1822236_DN6787_c0_g1_i1.p1/SRR1822236_DN6787_c0_g1_i2.p1/SRR1822236_DN9321_c0_g1_i1.p1	9	Cer. thalictroides	SRR1822236	event #2
GO:0004421	hydroxymethylglutaryl-CoA synthase activity	6/1604	8/15292	3.06551e-05	0.00182278	0.00151098	SRR1822236_DN225_c0_g1_i2.p1/SRR1822236_DN225_c0_g1_i2.p2/SRR1822236_DN225_c0_g2_i1.p1/SRR1822236_DN225_c0_g2_i1.p2/SRR1822236_DN225_c0_g3_i1.p1/SRR1822236_DN225_c0_g4_i2.p1	6	Cer. thalictroides	SRR1822236	event #2
GO:0018958	phenol-containing compound metabolic process	14/1604	40/15292	3.07046e-05	0.00182278	0.00151098	SRR1822236_DN23212_c0_g1_i2.p1/SRR1822236_DN23212_c0_g1_i7.p1/SRR1822236_DN23212_c0_g1_i7.p2/SRR1822236_DN2854_c0_g1_i18.p1/SRR1822236_DN2854_c0_g1_i21.p1/SRR1822236_DN4276_c0_g1_i10.p1/SRR1822236_DN4276_c0_g1_i15.p1/SRR1822236_DN4276_c0_g1_i3.p1/SRR1822236_DN820_c0_g1_i10.p1/SRR1822236_DN820_c0_g1_i2.p1/SRR1822236_DN820_c0_g1_i8.p2/SRR1822236_DN820_c0_g1_i9.p1/SRR1822236_DN855_c0_g1_i3.p1/SRR182…	14	Cer. thalictroides	SRR1822236	event #2
GO:0009011	starch synthase activity	7/1604	11/15292	3.10782e-05	0.00182278	0.00151098	SRR1822236_DN1969_c0_g1_i6.p1/SRR1822236_DN1969_c0_g1_i8.p1/SRR1822236_DN4806_c0_g1_i11.p1/SRR1822236_DN4806_c0_g1_i6.p1/SRR1822236_DN4806_c0_g1_i9.p1/SRR1822236_DN4806_c0_g1_i9.p2/SRR1822236_DN5942_c0_g2_i2.p1	7	Cer. thalictroides	SRR1822236	event #2
GO:0002229	defense response to oomycetes	15/1604	45/15292	3.12528e-05	0.00182278	0.00151098	SRR1822236_DN10939_c0_g1_i1.p1/SRR1822236_DN11610_c0_g1_i3.p1/SRR1822236_DN15166_c0_g1_i1.p1/SRR1822236_DN15166_c0_g2_i1.p1/SRR1822236_DN25976_c0_g1_i1.p1/SRR1822236_DN2854_c0_g1_i18.p1/SRR1822236_DN2854_c0_g1_i21.p1/SRR1822236_DN4276_c0_g1_i10.p1/SRR1822236_DN4276_c0_g1_i15.p1/SRR1822236_DN4276_c0_g1_i3.p1/SRR1822236_DN54383_c0_g1_i1.p1/SRR1822236_DN820_c0_g1_i10.p1/SRR1822236_DN820_c0_g1_i2.p1/…	15	Cer. thalictroides	SRR1822236	event #2
GO:0042273	ribosomal large subunit biogenesis	24/1604	96/15292	3.93001e-05	0.0022603	0.00187365	SRR1822236_DN103_c0_g1_i16.p1/SRR1822236_DN103_c0_g1_i19.p1/SRR1822236_DN103_c0_g1_i19.p2/SRR1822236_DN103_c0_g1_i23.p1/SRR1822236_DN103_c0_g1_i29.p1/SRR1822236_DN11142_c0_g1_i1.p1/SRR1822236_DN11142_c0_g1_i3.p1/SRR1822236_DN11142_c0_g1_i7.p1/SRR1822236_DN1458_c0_g1_i1.p1/SRR1822236_DN1458_c0_g2_i1.p1/SRR1822236_DN20236_c0_g1_i2.p1/SRR1822236_DN2842_c0_g1_i4.p1/SRR1822236_DN2842_c0_g1_i6.p1/SRR18…	24	Cer. thalictroides	SRR1822236	event #2
GO:0016706	2-oxoglutarate-dependent dioxygenase activity	12/1604	32/15292	5.17312e-05	0.00291797	0.00241881	SRR1822236_DN2854_c0_g1_i18.p1/SRR1822236_DN2854_c0_g1_i21.p1/SRR1822236_DN35224_c0_g2_i1.p1/SRR1822236_DN4276_c0_g1_i10.p1/SRR1822236_DN4276_c0_g1_i15.p1/SRR1822236_DN4276_c0_g1_i3.p1/SRR1822236_DN4858_c0_g1_i5.p1/SRR1822236_DN63479_c0_g1_i1.p1/SRR1822236_DN820_c0_g1_i10.p1/SRR1822236_DN820_c0_g1_i2.p1/SRR1822236_DN820_c0_g1_i8.p2/SRR1822236_DN820_c0_g1_i9.p1	12	Cer. thalictroides	SRR1822236	event #2
GO:0006954	inflammatory response	9/1604	19/15292	5.21443e-05	0.00291797	0.00241881	SRR1822236_DN1061_c0_g1_i2.p1/SRR1822236_DN1471_c0_g1_i8.p1/SRR1822236_DN1471_c0_g1_i8.p2/SRR1822236_DN14800_c0_g1_i5.p1/SRR1822236_DN14800_c0_g1_i8.p1/SRR1822236_DN26259_c0_g1_i1.p1/SRR1822236_DN5918_c0_g1_i2.p1/SRR1822236_DN817_c0_g1_i2.p1/SRR1822236_DN8957_c0_g1_i2.p1	9	Cer. thalictroides	SRR1822236	event #2
GO:1901568	fatty acid derivative metabolic process	18/1604	63/15292	5.48417e-05	0.00302799	0.00251002	SRR1822236_DN1471_c0_g1_i8.p1/SRR1822236_DN1471_c0_g1_i8.p2/SRR1822236_DN14900_c0_g2_i4.p1/SRR1822236_DN14900_c0_g2_i5.p1/SRR1822236_DN3156_c0_g1_i14.p1/SRR1822236_DN3156_c0_g1_i21.p1/SRR1822236_DN3156_c0_g1_i3.p1/SRR1822236_DN3756_c0_g1_i10.p1/SRR1822236_DN3756_c0_g1_i13.p1/SRR1822236_DN3756_c0_g1_i23.p1/SRR1822236_DN3756_c0_g1_i26.p1/SRR1822236_DN3756_c0_g1_i30.p1/SRR1822236_DN3756_c0_g1_i31.p1…	18	Cer. thalictroides	SRR1822236	event #2
GO:0034728	nucleosome organization	19/1604	69/15292	6.01122e-05	0.00327533	0.00271504	SRR1822236_DN10832_c0_g1_i1.p1/SRR1822236_DN11751_c0_g1_i1.p1/SRR1822236_DN2338_c0_g1_i1.p1/SRR1822236_DN3254_c0_g1_i1.p1/SRR1822236_DN36835_c0_g1_i1.p1/SRR1822236_DN41859_c0_g1_i2.p1/SRR1822236_DN53978_c0_g1_i1.p2/SRR1822236_DN5456_c1_g1_i4.p1/SRR1822236_DN6282_c0_g2_i1.p1/SRR1822236_DN6282_c0_g2_i2.p1/SRR1822236_DN6282_c0_g4_i1.p1/SRR1822236_DN6787_c0_g1_i1.p1/SRR1822236_DN6787_c0_g1_i2.p1/SRR1…	19	Cer. thalictroides	SRR1822236	event #2
GO:0001516	prostaglandin biosynthetic process	7/1604	12/15292	6.78119e-05	0.00355455	0.0029465	SRR1822236_DN3756_c0_g1_i10.p1/SRR1822236_DN3756_c0_g1_i13.p1/SRR1822236_DN3756_c0_g1_i23.p1/SRR1822236_DN3756_c0_g1_i26.p1/SRR1822236_DN3756_c0_g1_i30.p1/SRR1822236_DN3756_c0_g1_i31.p1/SRR1822236_DN3756_c0_g1_i7.p1	7	Cer. thalictroides	SRR1822236	event #2
GO:0046456	icosanoid biosynthetic process	7/1604	12/15292	6.78119e-05	0.00355455	0.0029465	SRR1822236_DN3756_c0_g1_i10.p1/SRR1822236_DN3756_c0_g1_i13.p1/SRR1822236_DN3756_c0_g1_i23.p1/SRR1822236_DN3756_c0_g1_i26.p1/SRR1822236_DN3756_c0_g1_i30.p1/SRR1822236_DN3756_c0_g1_i31.p1/SRR1822236_DN3756_c0_g1_i7.p1	7	Cer. thalictroides	SRR1822236	event #2
GO:0046457	prostanoid biosynthetic process	7/1604	12/15292	6.78119e-05	0.00355455	0.0029465	SRR1822236_DN3756_c0_g1_i10.p1/SRR1822236_DN3756_c0_g1_i13.p1/SRR1822236_DN3756_c0_g1_i23.p1/SRR1822236_DN3756_c0_g1_i26.p1/SRR1822236_DN3756_c0_g1_i30.p1/SRR1822236_DN3756_c0_g1_i31.p1/SRR1822236_DN3756_c0_g1_i7.p1	7	Cer. thalictroides	SRR1822236	event #2
GO:0001818	negative regulation of cytokine production	5/1604	6/15292	6.9154e-05	0.00357959	0.00296725	SRR1822236_DN2026_c0_g1_i2.p1/SRR1822236_DN2026_c0_g1_i3.p1/SRR1822236_DN2026_c0_g1_i4.p1/SRR1822236_DN2026_c0_g1_i5.p1/SRR1822236_DN2026_c0_g1_i8.p1	5	Cer. thalictroides	SRR1822236	event #2
GO:0006333	chromatin assembly or disassembly	19/1604	70/15292	7.4492e-05	0.00380829	0.00315684	SRR1822236_DN10832_c0_g1_i1.p1/SRR1822236_DN2615_c0_g1_i1.p1/SRR1822236_DN2615_c0_g1_i2.p1/SRR1822236_DN2615_c0_g1_i4.p1/SRR1822236_DN3254_c0_g1_i1.p1/SRR1822236_DN36835_c0_g1_i1.p1/SRR1822236_DN41859_c0_g1_i2.p1/SRR1822236_DN53978_c0_g1_i1.p2/SRR1822236_DN6282_c0_g2_i1.p1/SRR1822236_DN6282_c0_g2_i2.p1/SRR1822236_DN6282_c0_g4_i1.p1/SRR1822236_DN6787_c0_g1_i1.p1/SRR1822236_DN6787_c0_g1_i2.p1/SRR18…	19	Cer. thalictroides	SRR1822236	event #2
GO:0007163	establishment or maintenance of cell polarity	13/1604	38/15292	7.72266e-05	0.00389386	0.00322777	SRR1822236_DN14031_c0_g1_i1.p1/SRR1822236_DN16935_c0_g1_i1.p1/SRR1822236_DN4512_c0_g1_i6.p1/SRR1822236_DN4512_c0_g1_i6.p2/SRR1822236_DN4512_c0_g1_i8.p1/SRR1822236_DN4512_c0_g1_i8.p2/SRR1822236_DN5772_c0_g1_i10.p1/SRR1822236_DN5772_c0_g1_i10.p2/SRR1822236_DN5772_c0_g1_i1.p1/SRR1822236_DN5772_c0_g1_i1.p2/SRR1822236_DN5772_c0_g1_i7.p1/SRR1822236_DN5772_c0_g1_i7.p2/SRR1822236_DN9039_c0_g1_i1.p1	13	Cer. thalictroides	SRR1822236	event #2
GO:0019843	rRNA binding	17/1604	59/15292	7.80465e-05	0.00389386	0.00322777	SRR1822236_DN11604_c0_g1_i1.p1/SRR1822236_DN11604_c0_g1_i2.p1/SRR1822236_DN12389_c0_g1_i1.p1/SRR1822236_DN12389_c0_g1_i2.p1/SRR1822236_DN22468_c0_g1_i1.p1/SRR1822236_DN22468_c0_g1_i4.p1/SRR1822236_DN22468_c0_g2_i1.p1/SRR1822236_DN2304_c0_g1_i3.p1/SRR1822236_DN2304_c0_g1_i3.p2/SRR1822236_DN2304_c0_g1_i5.p1/SRR1822236_DN3506_c0_g1_i1.p1/SRR1822236_DN3506_c0_g1_i2.p1/SRR1822236_DN3857_c0_g1_i1.p1/SR…	17	Cer. thalictroides	SRR1822236	event #2
GO:0004497	monooxygenase activity	30/1604	138/15292	8.00424e-05	0.0039459	0.00327091	SRR1822236_DN11346_c0_g1_i3.p1/SRR1822236_DN11346_c0_g2_i7.p1/SRR1822236_DN11346_c0_g2_i7.p2/SRR1822236_DN1256_c0_g1_i16.p1/SRR1822236_DN1256_c0_g1_i25.p1/SRR1822236_DN1256_c0_g1_i26.p1/SRR1822236_DN1256_c0_g1_i9.p1/SRR1822236_DN1256_c0_g2_i3.p1/SRR1822236_DN1256_c0_g2_i6.p1/SRR1822236_DN2854_c0_g1_i18.p1/SRR1822236_DN2854_c0_g1_i21.p1/SRR1822236_DN29319_c0_g2_i1.p1/SRR1822236_DN4276_c0_g1_i10.p1…	30	Cer. thalictroides	SRR1822236	event #2
GO:1990743	protein sialylation	6/1604	9/15292	8.37578e-05	0.00408049	0.00338247	SRR1822236_DN28976_c0_g1_i14.p1/SRR1822236_DN28976_c0_g1_i16.p2/SRR1822236_DN28976_c0_g1_i23.p2/SRR1822236_DN28976_c0_g1_i24.p1/SRR1822236_DN28976_c0_g1_i29.p2/SRR1822236_DN28976_c0_g1_i6.p1	6	Cer. thalictroides	SRR1822236	event #2
GO:0044815	DNA packaging complex	9/1604	20/15292	8.59975e-05	0.00414088	0.00343253	SRR1822236_DN3254_c0_g1_i1.p1/SRR1822236_DN41859_c0_g1_i2.p1/SRR1822236_DN53978_c0_g1_i1.p2/SRR1822236_DN6282_c0_g2_i1.p1/SRR1822236_DN6282_c0_g2_i2.p1/SRR1822236_DN6282_c0_g4_i1.p1/SRR1822236_DN6787_c0_g1_i1.p1/SRR1822236_DN6787_c0_g1_i2.p1/SRR1822236_DN9321_c0_g1_i1.p1	9	Cer. thalictroides	SRR1822236	event #2
GO:0005795	Golgi stack	18/1604	66/15292	0.000106872	0.0048979	0.00406006	SRR1822236_DN11306_c0_g1_i1.p1/SRR1822236_DN11429_c0_g1_i2.p1/SRR1822236_DN11429_c0_g1_i3.p1/SRR1822236_DN13917_c0_g1_i1.p1/SRR1822236_DN16007_c0_g1_i2.p1/SRR1822236_DN41095_c0_g1_i1.p1/SRR1822236_DN4666_c0_g2_i2.p1/SRR1822236_DN4666_c0_g2_i3.p1/SRR1822236_DN5772_c0_g1_i10.p1/SRR1822236_DN5772_c0_g1_i10.p2/SRR1822236_DN5772_c0_g1_i1.p1/SRR1822236_DN5772_c0_g1_i1.p2/SRR1822236_DN5772_c0_g1_i7.p1/S…	18	Cer. thalictroides	SRR1822236	event #2
GO:0015718	monocarboxylic acid transport	19/1604	72/15292	0.000112646	0.0048979	0.00406006	SRR1822236_DN10370_c0_g1_i11.p1/SRR1822236_DN10370_c0_g1_i12.p1/SRR1822236_DN11267_c0_g1_i2.p1/SRR1822236_DN11267_c0_g1_i3.p1/SRR1822236_DN1210_c0_g2_i12.p1/SRR1822236_DN1263_c0_g2_i3.p1/SRR1822236_DN1263_c0_g2_i4.p1/SRR1822236_DN1263_c0_g2_i5.p1/SRR1822236_DN1263_c0_g2_i5.p2/SRR1822236_DN2827_c0_g1_i10.p1/SRR1822236_DN3620_c1_g1_i5.p1/SRR1822236_DN3620_c1_g1_i6.p1/SRR1822236_DN508_c0_g1_i1.p1/SR…	19	Cer. thalictroides	SRR1822236	event #2
GO:0016709	oxidoreductase activity, acting on paired donors, with incorporation or reduction of molecular oxygen, NAD(P)H as one donor, and incorporation of one atom of oxygen	22/1604	90/15292	0.000116417	0.0048979	0.00406006	SRR1822236_DN11346_c0_g1_i3.p1/SRR1822236_DN11346_c0_g2_i7.p1/SRR1822236_DN11346_c0_g2_i7.p2/SRR1822236_DN2854_c0_g1_i18.p1/SRR1822236_DN2854_c0_g1_i21.p1/SRR1822236_DN29319_c0_g2_i1.p1/SRR1822236_DN4276_c0_g1_i10.p1/SRR1822236_DN4276_c0_g1_i15.p1/SRR1822236_DN4276_c0_g1_i3.p1/SRR1822236_DN5535_c0_g2_i2.p1/SRR1822236_DN5664_c0_g1_i4.p1/SRR1822236_DN6417_c0_g1_i17.p1/SRR1822236_DN6885_c0_g1_i4.p1/…	22	Cer. thalictroides	SRR1822236	event #2
GO:0006570	tyrosine metabolic process	10/1604	25/15292	0.000116417	0.0048979	0.00406006	SRR1822236_DN23212_c0_g1_i2.p1/SRR1822236_DN23212_c0_g1_i7.p1/SRR1822236_DN23212_c0_g1_i7.p2/SRR1822236_DN4200_c0_g1_i3.p1/SRR1822236_DN855_c0_g1_i3.p1/SRR1822236_DN855_c0_g1_i6.p1/SRR1822236_DN9053_c0_g1_i1.p1/SRR1822236_DN9053_c0_g1_i2.p1/SRR1822236_DN9053_c0_g1_i3.p1/SRR1822236_DN9393_c0_g1_i2.p1	10	Cer. thalictroides	SRR1822236	event #2
GO:0006885	regulation of pH	21/1604	84/15292	0.000117086	0.0048979	0.00406006	SRR1822236_DN1343_c0_g1_i3.p1/SRR1822236_DN1343_c0_g1_i4.p1/SRR1822236_DN1343_c0_g1_i4.p2/SRR1822236_DN1343_c1_g1_i1.p1/SRR1822236_DN17228_c0_g1_i1.p1/SRR1822236_DN1886_c0_g1_i30.p1/SRR1822236_DN1886_c0_g1_i34.p1/SRR1822236_DN1886_c0_g1_i34.p2/SRR1822236_DN1886_c0_g1_i3.p1/SRR1822236_DN1886_c0_g1_i3.p2/SRR1822236_DN1886_c0_g1_i45.p1/SRR1822236_DN1886_c0_g1_i77.p2/SRR1822236_DN21758_c0_g1_i2.p1/SR…	21	Cer. thalictroides	SRR1822236	event #2
GO:0001172	transcription, RNA-templated	4/1604	4/15292	0.000120644	0.0048979	0.00406006	SRR1822236_DN11374_c0_g1_i1.p1/SRR1822236_DN11374_c0_g1_i2.p1/SRR1822236_DN38912_c0_g1_i1.p1/SRR1822236_DN53759_c0_g1_i1.p1	4	Cer. thalictroides	SRR1822236	event #2
GO:0003968	RNA-directed 5'-3' RNA polymerase activity	4/1604	4/15292	0.000120644	0.0048979	0.00406006	SRR1822236_DN11374_c0_g1_i1.p1/SRR1822236_DN11374_c0_g1_i2.p1/SRR1822236_DN38912_c0_g1_i1.p1/SRR1822236_DN53759_c0_g1_i1.p1	4	Cer. thalictroides	SRR1822236	event #2
GO:0005712	chiasma	4/1604	4/15292	0.000120644	0.0048979	0.00406006	SRR1822236_DN11266_c0_g1_i2.p1/SRR1822236_DN29252_c0_g1_i1.p1/SRR1822236_DN30871_c0_g1_i1.p1/SRR1822236_DN30871_c0_g2_i1.p1	4	Cer. thalictroides	SRR1822236	event #2
GO:0006449	regulation of translational termination	4/1604	4/15292	0.000120644	0.0048979	0.00406006	SRR1822236_DN3721_c0_g1_i1.p1/SRR1822236_DN3721_c0_g1_i2.p1/SRR1822236_DN3721_c0_g1_i3.p1/SRR1822236_DN3721_c0_g1_i4.p1	4	Cer. thalictroides	SRR1822236	event #2
GO:0006849	plasma membrane pyruvate transport	4/1604	4/15292	0.000120644	0.0048979	0.00406006	SRR1822236_DN1263_c0_g2_i3.p1/SRR1822236_DN1263_c0_g2_i4.p1/SRR1822236_DN1263_c0_g2_i5.p1/SRR1822236_DN1263_c0_g2_i5.p2	4	Cer. thalictroides	SRR1822236	event #2
GO:0014009	glial cell proliferation	4/1604	4/15292	0.000120644	0.0048979	0.00406006	SRR1822236_DN3721_c0_g1_i1.p1/SRR1822236_DN3721_c0_g1_i2.p1/SRR1822236_DN3721_c0_g1_i3.p1/SRR1822236_DN3721_c0_g1_i4.p1	4	Cer. thalictroides	SRR1822236	event #2
GO:0014010	Schwann cell proliferation	4/1604	4/15292	0.000120644	0.0048979	0.00406006	SRR1822236_DN3721_c0_g1_i1.p1/SRR1822236_DN3721_c0_g1_i2.p1/SRR1822236_DN3721_c0_g1_i3.p1/SRR1822236_DN3721_c0_g1_i4.p1	4	Cer. thalictroides	SRR1822236	event #2
GO:0014037	Schwann cell differentiation	4/1604	4/15292	0.000120644	0.0048979	0.00406006	SRR1822236_DN3721_c0_g1_i1.p1/SRR1822236_DN3721_c0_g1_i2.p1/SRR1822236_DN3721_c0_g1_i3.p1/SRR1822236_DN3721_c0_g1_i4.p1	4	Cer. thalictroides	SRR1822236	event #2
GO:0035965	cardiolipin acyl-chain remodeling	4/1604	4/15292	0.000120644	0.0048979	0.00406006	SRR1822236_DN9701_c0_g1_i1.p1/SRR1822236_DN9701_c0_g1_i2.p1/SRR1822236_DN9701_c0_g1_i2.p2/SRR1822236_DN9701_c0_g1_i3.p1	4	Cer. thalictroides	SRR1822236	event #2
GO:0046608	carotenoid isomerase activity	4/1604	4/15292	0.000120644	0.0048979	0.00406006	SRR1822236_DN18416_c0_g1_i1.p1/SRR1822236_DN18416_c0_g2_i6.p1/SRR1822236_DN18416_c0_g2_i8.p1/SRR1822236_DN53543_c0_g1_i1.p1	4	Cer. thalictroides	SRR1822236	event #2
GO:0060858	vesicle-mediated transport involved in floral organ abscission	4/1604	4/15292	0.000120644	0.0048979	0.00406006	SRR1822236_DN13580_c0_g1_i1.p1/SRR1822236_DN13580_c0_g1_i2.p1/SRR1822236_DN4984_c0_g1_i2.p1/SRR1822236_DN4984_c0_g1_i3.p1	4	Cer. thalictroides	SRR1822236	event #2
GO:0002239	response to oomycetes	15/1604	50/15292	0.000123074	0.00494805	0.00410163	SRR1822236_DN10939_c0_g1_i1.p1/SRR1822236_DN11610_c0_g1_i3.p1/SRR1822236_DN15166_c0_g1_i1.p1/SRR1822236_DN15166_c0_g2_i1.p1/SRR1822236_DN25976_c0_g1_i1.p1/SRR1822236_DN2854_c0_g1_i18.p1/SRR1822236_DN2854_c0_g1_i21.p1/SRR1822236_DN4276_c0_g1_i10.p1/SRR1822236_DN4276_c0_g1_i15.p1/SRR1822236_DN4276_c0_g1_i3.p1/SRR1822236_DN54383_c0_g1_i1.p1/SRR1822236_DN820_c0_g1_i10.p1/SRR1822236_DN820_c0_g1_i2.p1/…	15	Cer. thalictroides	SRR1822236	event #2
GO:0006692	prostanoid metabolic process	7/1604	13/15292	0.000133601	0.00521926	0.00432644	SRR1822236_DN3756_c0_g1_i10.p1/SRR1822236_DN3756_c0_g1_i13.p1/SRR1822236_DN3756_c0_g1_i23.p1/SRR1822236_DN3756_c0_g1_i26.p1/SRR1822236_DN3756_c0_g1_i30.p1/SRR1822236_DN3756_c0_g1_i31.p1/SRR1822236_DN3756_c0_g1_i7.p1	7	Cer. thalictroides	SRR1822236	event #2
GO:0006693	prostaglandin metabolic process	7/1604	13/15292	0.000133601	0.00521926	0.00432644	SRR1822236_DN3756_c0_g1_i10.p1/SRR1822236_DN3756_c0_g1_i13.p1/SRR1822236_DN3756_c0_g1_i23.p1/SRR1822236_DN3756_c0_g1_i26.p1/SRR1822236_DN3756_c0_g1_i30.p1/SRR1822236_DN3756_c0_g1_i31.p1/SRR1822236_DN3756_c0_g1_i7.p1	7	Cer. thalictroides	SRR1822236	event #2
GO:0090058	metaxylem development	7/1604	13/15292	0.000133601	0.00521926	0.00432644	SRR1822236_DN5772_c0_g1_i10.p1/SRR1822236_DN5772_c0_g1_i10.p2/SRR1822236_DN5772_c0_g1_i1.p1/SRR1822236_DN5772_c0_g1_i1.p2/SRR1822236_DN5772_c0_g1_i7.p1/SRR1822236_DN5772_c0_g1_i7.p2/SRR1822236_DN9039_c0_g1_i1.p1	7	Cer. thalictroides	SRR1822236	event #2
GO:0042548	regulation of photosynthesis, light reaction	19/1604	73/15292	0.000137506	0.00532161	0.00441129	SRR1822236_DN13252_c1_g1_i3.p1/SRR1822236_DN13252_c1_g1_i4.p1/SRR1822236_DN13252_c1_g1_i5.p1/SRR1822236_DN14058_c0_g1_i24.p1/SRR1822236_DN14058_c0_g1_i28.p1/SRR1822236_DN14058_c0_g1_i34.p1/SRR1822236_DN14058_c0_g1_i34.p3/SRR1822236_DN14058_c0_g1_i46.p2/SRR1822236_DN14058_c0_g1_i9.p1/SRR1822236_DN14058_c0_g1_i9.p4/SRR1822236_DN1522_c0_g1_i2.p1/SRR1822236_DN1529_c0_g1_i2.p2/SRR1822236_DN19341_c0_g1…	19	Cer. thalictroides	SRR1822236	event #2
GO:0006518	peptide metabolic process	57/1604	334/15292	0.000145368	0.00557378	0.00462032	SRR1822236_DN103_c0_g1_i16.p1/SRR1822236_DN103_c0_g1_i19.p1/SRR1822236_DN103_c0_g1_i19.p2/SRR1822236_DN103_c0_g1_i23.p1/SRR1822236_DN103_c0_g1_i29.p1/SRR1822236_DN11142_c0_g1_i1.p1/SRR1822236_DN11142_c0_g1_i3.p1/SRR1822236_DN11142_c0_g1_i7.p1/SRR1822236_DN12075_c0_g1_i5.p1/SRR1822236_DN12075_c0_g1_i9.p1/SRR1822236_DN12834_c0_g1_i2.p1/SRR1822236_DN12834_c0_g2_i2.p1/SRR1822236_DN1380_c0_g1_i4.p1/SR…	57	Cer. thalictroides	SRR1822236	event #2
GO:0010214	seed coat development	15/1604	51/15292	0.000157627	0.00598838	0.00496399	SRR1822236_DN31790_c0_g2_i1.p1/SRR1822236_DN466_c0_g1_i12.p1/SRR1822236_DN466_c0_g1_i13.p1/SRR1822236_DN466_c0_g1_i16.p1/SRR1822236_DN466_c0_g1_i19.p1/SRR1822236_DN466_c0_g1_i22.p1/SRR1822236_DN466_c0_g1_i24.p1/SRR1822236_DN466_c0_g1_i4.p1/SRR1822236_DN466_c0_g1_i6.p1/SRR1822236_DN466_c0_g1_i9.p1/SRR1822236_DN5750_c0_g1_i2.p1/SRR1822236_DN5750_c0_g1_i3.p1/SRR1822236_DN872_c0_g1_i12.p1/SRR1822236_…	15	Cer. thalictroides	SRR1822236	event #2
GO:0005956	protein kinase CK2 complex	6/1604	10/15292	0.000190746	0.00699008	0.00579434	SRR1822236_DN3791_c0_g1_i1.p1/SRR1822236_DN3791_c0_g1_i2.p1/SRR1822236_DN3791_c0_g1_i3.p1/SRR1822236_DN7404_c0_g2_i1.p1/SRR1822236_DN7404_c0_g2_i4.p1/SRR1822236_DN7404_c0_g4_i1.p1	6	Cer. thalictroides	SRR1822236	event #2
GO:0008373	sialyltransferase activity	6/1604	10/15292	0.000190746	0.00699008	0.00579434	SRR1822236_DN28976_c0_g1_i14.p1/SRR1822236_DN28976_c0_g1_i16.p2/SRR1822236_DN28976_c0_g1_i23.p2/SRR1822236_DN28976_c0_g1_i24.p1/SRR1822236_DN28976_c0_g1_i29.p2/SRR1822236_DN28976_c0_g1_i6.p1	6	Cer. thalictroides	SRR1822236	event #2
GO:0009927	histidine phosphotransfer kinase activity	6/1604	10/15292	0.000190746	0.00699008	0.00579434	SRR1822236_DN5354_c0_g1_i2.p1/SRR1822236_DN6663_c0_g1_i1.p2/SRR1822236_DN6663_c0_g1_i2.p1/SRR1822236_DN6663_c0_g1_i3.p1/SRR1822236_DN6663_c0_g2_i5.p2/SRR1822236_DN7524_c0_g1_i1.p1	6	Cer. thalictroides	SRR1822236	event #2
GO:0097503	sialylation	6/1604	10/15292	0.000190746	0.00699008	0.00579434	SRR1822236_DN28976_c0_g1_i14.p1/SRR1822236_DN28976_c0_g1_i16.p2/SRR1822236_DN28976_c0_g1_i23.p2/SRR1822236_DN28976_c0_g1_i24.p1/SRR1822236_DN28976_c0_g1_i29.p2/SRR1822236_DN28976_c0_g1_i6.p1	6	Cer. thalictroides	SRR1822236	event #2
GO:0046939	nucleotide phosphorylation	18/1604	69/15292	0.000198135	0.00719715	0.00596599	SRR1822236_DN1311_c0_g1_i2.p1/SRR1822236_DN1311_c1_g1_i1.p1/SRR1822236_DN19810_c0_g1_i1.p1/SRR1822236_DN2425_c0_g1_i18.p1/SRR1822236_DN2425_c0_g1_i18.p2/SRR1822236_DN2425_c0_g1_i2.p1/SRR1822236_DN2658_c0_g1_i2.p1/SRR1822236_DN2658_c0_g1_i3.p1/SRR1822236_DN2658_c0_g1_i4.p1/SRR1822236_DN30710_c0_g2_i1.p1/SRR1822236_DN3234_c0_g1_i4.p1/SRR1822236_DN3234_c0_g1_i5.p1/SRR1822236_DN3450_c0_g1_i2.p1/SRR18…	18	Cer. thalictroides	SRR1822236	event #2
GO:0010109	regulation of photosynthesis	24/1604	106/15292	0.000208806	0.00751885	0.00623266	SRR1822236_DN1064_c0_g1_i15.p2/SRR1822236_DN1064_c0_g1_i16.p2/SRR1822236_DN13252_c1_g1_i3.p1/SRR1822236_DN13252_c1_g1_i4.p1/SRR1822236_DN13252_c1_g1_i5.p1/SRR1822236_DN13364_c0_g1_i3.p1/SRR1822236_DN13364_c0_g2_i2.p1/SRR1822236_DN14058_c0_g1_i24.p1/SRR1822236_DN14058_c0_g1_i28.p1/SRR1822236_DN14058_c0_g1_i34.p1/SRR1822236_DN14058_c0_g1_i34.p3/SRR1822236_DN14058_c0_g1_i46.p2/SRR1822236_DN14058_c0_…	24	Cer. thalictroides	SRR1822236	event #2
GO:0004740	pyruvate dehydrogenase (acetyl-transferring) kinase activity	5/1604	7/15292	0.000220998	0.00762627	0.00632171	SRR1822236_DN5354_c0_g1_i2.p1/SRR1822236_DN6663_c0_g1_i1.p2/SRR1822236_DN6663_c0_g1_i2.p1/SRR1822236_DN6663_c0_g1_i3.p1/SRR1822236_DN6663_c0_g2_i5.p2	5	Cer. thalictroides	SRR1822236	event #2
GO:0006723	cuticle hydrocarbon biosynthetic process	5/1604	7/15292	0.000220998	0.00762627	0.00632171	SRR1822236_DN14900_c0_g2_i4.p1/SRR1822236_DN14900_c0_g2_i5.p1/SRR1822236_DN3892_c0_g1_i29.p1/SRR1822236_DN3892_c0_g1_i3.p1/SRR1822236_DN3892_c0_g1_i7.p1	5	Cer. thalictroides	SRR1822236	event #2
GO:0050687	negative regulation of defense response to virus	5/1604	7/15292	0.000220998	0.00762627	0.00632171	SRR1822236_DN2026_c0_g1_i2.p1/SRR1822236_DN2026_c0_g1_i3.p1/SRR1822236_DN2026_c0_g1_i4.p1/SRR1822236_DN2026_c0_g1_i5.p1/SRR1822236_DN2026_c0_g1_i8.p1	5	Cer. thalictroides	SRR1822236	event #2
GO:1901999	homogentisate metabolic process	5/1604	7/15292	0.000220998	0.00762627	0.00632171	SRR1822236_DN23212_c0_g1_i2.p1/SRR1822236_DN23212_c0_g1_i7.p1/SRR1822236_DN23212_c0_g1_i7.p2/SRR1822236_DN855_c0_g1_i3.p1/SRR1822236_DN855_c0_g1_i6.p1	5	Cer. thalictroides	SRR1822236	event #2
GO:1902000	homogentisate catabolic process	5/1604	7/15292	0.000220998	0.00762627	0.00632171	SRR1822236_DN23212_c0_g1_i2.p1/SRR1822236_DN23212_c0_g1_i7.p1/SRR1822236_DN23212_c0_g1_i7.p2/SRR1822236_DN855_c0_g1_i3.p1/SRR1822236_DN855_c0_g1_i6.p1	5	Cer. thalictroides	SRR1822236	event #2
GO:0071669	plant-type cell wall organization or biogenesis	47/1604	266/15292	0.000238713	0.0081695	0.00677201	SRR1822236_DN12989_c0_g1_i11.p1/SRR1822236_DN12989_c0_g1_i6.p1/SRR1822236_DN12989_c0_g1_i7.p1/SRR1822236_DN12989_c0_g1_i9.p1/SRR1822236_DN12989_c0_g2_i1.p1/SRR1822236_DN12989_c0_g4_i1.p1/SRR1822236_DN13487_c0_g1_i2.p1/SRR1822236_DN13509_c0_g1_i2.p1/SRR1822236_DN13509_c0_g1_i4.p1/SRR1822236_DN16007_c0_g1_i2.p1/SRR1822236_DN20174_c0_g1_i1.p1/SRR1822236_DN20174_c0_g1_i2.p1/SRR1822236_DN3062_c1_g1_i1…	47	Cer. thalictroides	SRR1822236	event #2
GO:0051920	peroxiredoxin activity	7/1604	14/15292	0.00024301	0.00824839	0.0068374	SRR1822236_DN3756_c0_g1_i10.p1/SRR1822236_DN3756_c0_g1_i13.p1/SRR1822236_DN3756_c0_g1_i23.p1/SRR1822236_DN3756_c0_g1_i26.p1/SRR1822236_DN3756_c0_g1_i30.p1/SRR1822236_DN3756_c0_g1_i31.p1/SRR1822236_DN3756_c0_g1_i7.p1	7	Cer. thalictroides	SRR1822236	event #2
GO:0006412	translation	46/1604	261/15292	0.000293302	0.00987451	0.00818535	SRR1822236_DN103_c0_g1_i16.p1/SRR1822236_DN103_c0_g1_i19.p1/SRR1822236_DN103_c0_g1_i19.p2/SRR1822236_DN103_c0_g1_i23.p1/SRR1822236_DN103_c0_g1_i29.p1/SRR1822236_DN11142_c0_g1_i1.p1/SRR1822236_DN11142_c0_g1_i3.p1/SRR1822236_DN11142_c0_g1_i7.p1/SRR1822236_DN12075_c0_g1_i5.p1/SRR1822236_DN12075_c0_g1_i9.p1/SRR1822236_DN12834_c0_g1_i2.p1/SRR1822236_DN12834_c0_g2_i2.p1/SRR1822236_DN1380_c0_g1_i4.p1/SR…	46	Cer. thalictroides	SRR1822236	event #2
GO:0035371	microtubule plus-end	9/1604	23/15292	0.000312497	0.0104359	0.00865071	SRR1822236_DN14570_c0_g1_i1.p1/SRR1822236_DN14570_c0_g2_i1.p1/SRR1822236_DN5772_c0_g1_i10.p1/SRR1822236_DN5772_c0_g1_i10.p2/SRR1822236_DN5772_c0_g1_i1.p1/SRR1822236_DN5772_c0_g1_i1.p2/SRR1822236_DN5772_c0_g1_i7.p1/SRR1822236_DN5772_c0_g1_i7.p2/SRR1822236_DN9039_c0_g1_i1.p1	9	Cer. thalictroides	SRR1822236	event #2
GO:0009240	isopentenyl diphosphate biosynthetic process	8/1604	19/15292	0.000376104	0.0116419	0.00965042	SRR1822236_DN225_c0_g1_i2.p1/SRR1822236_DN225_c0_g1_i2.p2/SRR1822236_DN225_c0_g2_i1.p1/SRR1822236_DN225_c0_g2_i1.p2/SRR1822236_DN225_c0_g3_i1.p1/SRR1822236_DN225_c0_g4_i2.p1/SRR1822236_DN99_c0_g1_i3.p1/SRR1822236_DN99_c0_g1_i4.p1	8	Cer. thalictroides	SRR1822236	event #2
GO:0046490	isopentenyl diphosphate metabolic process	8/1604	19/15292	0.000376104	0.0116419	0.00965042	SRR1822236_DN225_c0_g1_i2.p1/SRR1822236_DN225_c0_g1_i2.p2/SRR1822236_DN225_c0_g2_i1.p1/SRR1822236_DN225_c0_g2_i1.p2/SRR1822236_DN225_c0_g3_i1.p1/SRR1822236_DN225_c0_g4_i2.p1/SRR1822236_DN99_c0_g1_i3.p1/SRR1822236_DN99_c0_g1_i4.p1	8	Cer. thalictroides	SRR1822236	event #2
GO:0007634	optokinetic behavior	6/1604	11/15292	0.000382347	0.0116419	0.00965042	SRR1822236_DN6664_c0_g1_i1.p1/SRR1822236_DN6664_c0_g1_i1.p3/SRR1822236_DN6664_c0_g1_i3.p1/SRR1822236_DN6664_c0_g1_i3.p2/SRR1822236_DN6664_c0_g1_i6.p1/SRR1822236_DN6664_c0_g1_i6.p2	6	Cer. thalictroides	SRR1822236	event #2
GO:0015721	bile acid and bile salt transport	6/1604	11/15292	0.000382347	0.0116419	0.00965042	SRR1822236_DN6664_c0_g1_i1.p1/SRR1822236_DN6664_c0_g1_i1.p3/SRR1822236_DN6664_c0_g1_i3.p1/SRR1822236_DN6664_c0_g1_i3.p2/SRR1822236_DN6664_c0_g1_i6.p1/SRR1822236_DN6664_c0_g1_i6.p2	6	Cer. thalictroides	SRR1822236	event #2
GO:0019144	ADP-sugar diphosphatase activity	6/1604	11/15292	0.000382347	0.0116419	0.00965042	SRR1822236_DN3670_c0_g1_i16.p1/SRR1822236_DN3670_c0_g1_i25.p1/SRR1822236_DN3670_c0_g1_i27.p1/SRR1822236_DN3670_c0_g1_i32.p1/SRR1822236_DN3670_c0_g1_i34.p1/SRR1822236_DN3670_c0_g1_i5.p1	6	Cer. thalictroides	SRR1822236	event #2
GO:0030903	notochord development	6/1604	11/15292	0.000382347	0.0116419	0.00965042	SRR1822236_DN6664_c0_g1_i1.p1/SRR1822236_DN6664_c0_g1_i1.p3/SRR1822236_DN6664_c0_g1_i3.p1/SRR1822236_DN6664_c0_g1_i3.p2/SRR1822236_DN6664_c0_g1_i6.p1/SRR1822236_DN6664_c0_g1_i6.p2	6	Cer. thalictroides	SRR1822236	event #2
GO:0031369	translation initiation factor binding	6/1604	11/15292	0.000382347	0.0116419	0.00965042	SRR1822236_DN12075_c0_g1_i5.p1/SRR1822236_DN12075_c0_g1_i9.p1/SRR1822236_DN3721_c0_g1_i1.p1/SRR1822236_DN3721_c0_g1_i2.p1/SRR1822236_DN3721_c0_g1_i3.p1/SRR1822236_DN3721_c0_g1_i4.p1	6	Cer. thalictroides	SRR1822236	event #2
GO:0048069	eye pigmentation	6/1604	11/15292	0.000382347	0.0116419	0.00965042	SRR1822236_DN6664_c0_g1_i1.p1/SRR1822236_DN6664_c0_g1_i1.p3/SRR1822236_DN6664_c0_g1_i3.p1/SRR1822236_DN6664_c0_g1_i3.p2/SRR1822236_DN6664_c0_g1_i6.p1/SRR1822236_DN6664_c0_g1_i6.p2	6	Cer. thalictroides	SRR1822236	event #2
GO:0060034	notochord cell differentiation	6/1604	11/15292	0.000382347	0.0116419	0.00965042	SRR1822236_DN6664_c0_g1_i1.p1/SRR1822236_DN6664_c0_g1_i1.p3/SRR1822236_DN6664_c0_g1_i3.p1/SRR1822236_DN6664_c0_g1_i3.p2/SRR1822236_DN6664_c0_g1_i6.p1/SRR1822236_DN6664_c0_g1_i6.p2	6	Cer. thalictroides	SRR1822236	event #2
GO:0060035	notochord cell development	6/1604	11/15292	0.000382347	0.0116419	0.00965042	SRR1822236_DN6664_c0_g1_i1.p1/SRR1822236_DN6664_c0_g1_i1.p3/SRR1822236_DN6664_c0_g1_i3.p1/SRR1822236_DN6664_c0_g1_i3.p2/SRR1822236_DN6664_c0_g1_i6.p1/SRR1822236_DN6664_c0_g1_i6.p2	6	Cer. thalictroides	SRR1822236	event #2
GO:0060036	notochord cell vacuolation	6/1604	11/15292	0.000382347	0.0116419	0.00965042	SRR1822236_DN6664_c0_g1_i1.p1/SRR1822236_DN6664_c0_g1_i1.p3/SRR1822236_DN6664_c0_g1_i3.p1/SRR1822236_DN6664_c0_g1_i3.p2/SRR1822236_DN6664_c0_g1_i6.p1/SRR1822236_DN6664_c0_g1_i6.p2	6	Cer. thalictroides	SRR1822236	event #2
GO:0080041	ADP-ribose pyrophosphohydrolase activity	6/1604	11/15292	0.000382347	0.0116419	0.00965042	SRR1822236_DN3670_c0_g1_i16.p1/SRR1822236_DN3670_c0_g1_i25.p1/SRR1822236_DN3670_c0_g1_i27.p1/SRR1822236_DN3670_c0_g1_i32.p1/SRR1822236_DN3670_c0_g1_i34.p1/SRR1822236_DN3670_c0_g1_i5.p1	6	Cer. thalictroides	SRR1822236	event #2
GO:0071824	protein-DNA complex subunit organization	27/1604	130/15292	0.000388911	0.0117553	0.00974444	SRR1822236_DN10410_c0_g1_i1.p1/SRR1822236_DN10832_c0_g1_i1.p1/SRR1822236_DN11751_c0_g1_i1.p1/SRR1822236_DN1563_c0_g1_i10.p1/SRR1822236_DN1563_c0_g1_i4.p1/SRR1822236_DN2338_c0_g1_i1.p1/SRR1822236_DN24326_c0_g3_i1.p1/SRR1822236_DN24326_c0_g4_i1.p1/SRR1822236_DN32509_c0_g1_i1.p1/SRR1822236_DN32509_c1_g1_i1.p1/SRR1822236_DN3254_c0_g1_i1.p1/SRR1822236_DN36835_c0_g1_i1.p1/SRR1822236_DN41859_c0_g1_i2.p1…	27	Cer. thalictroides	SRR1822236	event #2
GO:0009531	secondary cell wall	7/1604	15/15292	0.000414462	0.0124369	0.0103094	SRR1822236_DN5772_c0_g1_i10.p1/SRR1822236_DN5772_c0_g1_i10.p2/SRR1822236_DN5772_c0_g1_i1.p1/SRR1822236_DN5772_c0_g1_i1.p2/SRR1822236_DN5772_c0_g1_i7.p1/SRR1822236_DN5772_c0_g1_i7.p2/SRR1822236_DN9039_c0_g1_i1.p1	7	Cer. thalictroides	SRR1822236	event #2
GO:0043043	peptide biosynthetic process	46/1604	266/15292	0.000452876	0.0131558	0.0109053	SRR1822236_DN103_c0_g1_i16.p1/SRR1822236_DN103_c0_g1_i19.p1/SRR1822236_DN103_c0_g1_i19.p2/SRR1822236_DN103_c0_g1_i23.p1/SRR1822236_DN103_c0_g1_i29.p1/SRR1822236_DN11142_c0_g1_i1.p1/SRR1822236_DN11142_c0_g1_i3.p1/SRR1822236_DN11142_c0_g1_i7.p1/SRR1822236_DN12075_c0_g1_i5.p1/SRR1822236_DN12075_c0_g1_i9.p1/SRR1822236_DN12834_c0_g1_i2.p1/SRR1822236_DN12834_c0_g2_i2.p1/SRR1822236_DN1380_c0_g1_i4.p1/SR…	46	Cer. thalictroides	SRR1822236	event #2
GO:0010205	photoinhibition	14/1604	50/15292	0.000454305	0.0131558	0.0109053	SRR1822236_DN14058_c0_g1_i24.p1/SRR1822236_DN14058_c0_g1_i28.p1/SRR1822236_DN14058_c0_g1_i34.p1/SRR1822236_DN14058_c0_g1_i34.p3/SRR1822236_DN14058_c0_g1_i46.p2/SRR1822236_DN14058_c0_g1_i9.p1/SRR1822236_DN14058_c0_g1_i9.p4/SRR1822236_DN1522_c0_g1_i2.p1/SRR1822236_DN1529_c0_g1_i2.p2/SRR1822236_DN19341_c0_g1_i1.p1/SRR1822236_DN19341_c0_g1_i2.p1/SRR1822236_DN2863_c0_g1_i2.p1/SRR1822236_DN2863_c0_g2_i…	14	Cer. thalictroides	SRR1822236	event #2
GO:0043155	negative regulation of photosynthesis, light reaction	14/1604	50/15292	0.000454305	0.0131558	0.0109053	SRR1822236_DN14058_c0_g1_i24.p1/SRR1822236_DN14058_c0_g1_i28.p1/SRR1822236_DN14058_c0_g1_i34.p1/SRR1822236_DN14058_c0_g1_i34.p3/SRR1822236_DN14058_c0_g1_i46.p2/SRR1822236_DN14058_c0_g1_i9.p1/SRR1822236_DN14058_c0_g1_i9.p4/SRR1822236_DN1522_c0_g1_i2.p1/SRR1822236_DN1529_c0_g1_i2.p2/SRR1822236_DN19341_c0_g1_i1.p1/SRR1822236_DN19341_c0_g1_i2.p1/SRR1822236_DN2863_c0_g1_i2.p1/SRR1822236_DN2863_c0_g2_i…	14	Cer. thalictroides	SRR1822236	event #2
GO:0048568	embryonic organ development	14/1604	50/15292	0.000454305	0.0131558	0.0109053	SRR1822236_DN18821_c0_g1_i1.p1/SRR1822236_DN18821_c0_g1_i3.p1/SRR1822236_DN18821_c0_g1_i4.p1/SRR1822236_DN6544_c0_g1_i2.p1/SRR1822236_DN6544_c0_g2_i1.p1/SRR1822236_DN6664_c0_g1_i1.p1/SRR1822236_DN6664_c0_g1_i1.p3/SRR1822236_DN6664_c0_g1_i3.p1/SRR1822236_DN6664_c0_g1_i3.p2/SRR1822236_DN6664_c0_g1_i6.p1/SRR1822236_DN6664_c0_g1_i6.p2/SRR1822236_DN8362_c0_g1_i6.p1/SRR1822236_DN9192_c0_g2_i1.p1/SRR182…	14	Cer. thalictroides	SRR1822236	event #2
GO:1905156	negative regulation of photosynthesis	14/1604	50/15292	0.000454305	0.0131558	0.0109053	SRR1822236_DN14058_c0_g1_i24.p1/SRR1822236_DN14058_c0_g1_i28.p1/SRR1822236_DN14058_c0_g1_i34.p1/SRR1822236_DN14058_c0_g1_i34.p3/SRR1822236_DN14058_c0_g1_i46.p2/SRR1822236_DN14058_c0_g1_i9.p1/SRR1822236_DN14058_c0_g1_i9.p4/SRR1822236_DN1522_c0_g1_i2.p1/SRR1822236_DN1529_c0_g1_i2.p2/SRR1822236_DN19341_c0_g1_i1.p1/SRR1822236_DN19341_c0_g1_i2.p1/SRR1822236_DN2863_c0_g1_i2.p1/SRR1822236_DN2863_c0_g2_i…	14	Cer. thalictroides	SRR1822236	event #2
GO:0035251	UDP-glucosyltransferase activity	25/1604	118/15292	0.000459873	0.0132245	0.0109623	SRR1822236_DN10803_c0_g1_i2.p1/SRR1822236_DN1141_c0_g1_i15.p1/SRR1822236_DN1141_c0_g1_i21.p1/SRR1822236_DN1141_c0_g1_i27.p1/SRR1822236_DN1141_c0_g1_i7.p1/SRR1822236_DN1339_c0_g1_i1.p1/SRR1822236_DN1339_c0_g2_i1.p1/SRR1822236_DN1670_c0_g1_i26.p1/SRR1822236_DN1670_c0_g1_i26.p2/SRR1822236_DN1670_c0_g1_i6.p1/SRR1822236_DN17942_c0_g1_i1.p1/SRR1822236_DN18318_c0_g1_i1.p1/SRR1822236_DN32086_c0_g1_i1.p1/…	25	Cer. thalictroides	SRR1822236	event #2
GO:0090630	activation of GTPase activity	11/1604	34/15292	0.000475134	0.0135692	0.011248	SRR1822236_DN1050_c0_g1_i7.p3/SRR1822236_DN1050_c0_g3_i12.p1/SRR1822236_DN1050_c0_g3_i5.p2/SRR1822236_DN1050_c0_g3_i8.p2/SRR1822236_DN13580_c0_g1_i1.p1/SRR1822236_DN13580_c0_g1_i2.p1/SRR1822236_DN2902_c2_g1_i4.p1/SRR1822236_DN4984_c0_g1_i2.p1/SRR1822236_DN4984_c0_g1_i3.p1/SRR1822236_DN6586_c0_g1_i2.p1/SRR1822236_DN6586_c0_g1_i3.p1	11	Cer. thalictroides	SRR1822236	event #2
GO:0006040	amino sugar metabolic process	10/1604	29/15292	0.000481965	0.01367	0.0113316	SRR1822236_DN1085_c0_g1_i3.p1/SRR1822236_DN1085_c0_g2_i1.p1/SRR1822236_DN1085_c0_g2_i2.p1/SRR1822236_DN3578_c0_g1_i1.p1/SRR1822236_DN3578_c0_g2_i2.p1/SRR1822236_DN7414_c1_g1_i1.p1/SRR1822236_DN7414_c1_g1_i1.p2/SRR1822236_DN7414_c1_g1_i4.p1/SRR1822236_DN9592_c0_g1_i1.p1/SRR1822236_DN9592_c0_g1_i2.p1	10	Cer. thalictroides	SRR1822236	event #2
GO:0032787	monocarboxylic acid metabolic process	73/1604	474/15292	0.000489764	0.0137967	0.0114366	SRR1822236_DN1026_c0_g1_i1.p1/SRR1822236_DN1092_c0_g1_i1.p1/SRR1822236_DN1311_c0_g1_i2.p1/SRR1822236_DN1311_c1_g1_i1.p1/SRR1822236_DN1471_c0_g1_i8.p1/SRR1822236_DN1471_c0_g1_i8.p2/SRR1822236_DN19719_c0_g1_i1.p1/SRR1822236_DN19810_c0_g1_i1.p1/SRR1822236_DN2265_c0_g1_i1.p1/SRR1822236_DN2265_c0_g1_i8.p1/SRR1822236_DN23212_c0_g1_i2.p1/SRR1822236_DN23212_c0_g1_i7.p1/SRR1822236_DN23212_c0_g1_i7.p2/SRR1…	73	Cer. thalictroides	SRR1822236	event #2
GO:0010830	regulation of myotube differentiation	5/1604	8/15292	0.000538236	0.0141283	0.0117115	SRR1822236_DN20164_c0_g1_i3.p1/SRR1822236_DN20164_c0_g1_i3.p2/SRR1822236_DN2110_c0_g1_i1.p1/SRR1822236_DN2110_c0_g2_i1.p1/SRR1822236_DN45606_c0_g1_i1.p1	5	Cer. thalictroides	SRR1822236	event #2
GO:0051153	regulation of striated muscle cell differentiation	5/1604	8/15292	0.000538236	0.0141283	0.0117115	SRR1822236_DN20164_c0_g1_i3.p1/SRR1822236_DN20164_c0_g1_i3.p2/SRR1822236_DN2110_c0_g1_i1.p1/SRR1822236_DN2110_c0_g2_i1.p1/SRR1822236_DN45606_c0_g1_i1.p1	5	Cer. thalictroides	SRR1822236	event #2
GO:0004789	thiamine-phosphate diphosphorylase activity	4/1604	5/15292	0.000552714	0.0141283	0.0117115	SRR1822236_DN11793_c0_g1_i1.p1/SRR1822236_DN1834_c0_g1_i8.p1/SRR1822236_DN1834_c0_g2_i1.p1/SRR1822236_DN1834_c0_g3_i1.p1	4	Cer. thalictroides	SRR1822236	event #2
GO:0006747	FAD biosynthetic process	4/1604	5/15292	0.000552714	0.0141283	0.0117115	SRR1822236_DN14008_c0_g1_i3.p1/SRR1822236_DN14008_c0_g1_i5.p1/SRR1822236_DN14008_c0_g1_i6.p1/SRR1822236_DN14008_c0_g1_i7.p1	4	Cer. thalictroides	SRR1822236	event #2
GO:0008902	hydroxymethylpyrimidine kinase activity	4/1604	5/15292	0.000552714	0.0141283	0.0117115	SRR1822236_DN11793_c0_g1_i1.p1/SRR1822236_DN1834_c0_g1_i8.p1/SRR1822236_DN1834_c0_g2_i1.p1/SRR1822236_DN1834_c0_g3_i1.p1	4	Cer. thalictroides	SRR1822236	event #2
GO:0008972	phosphomethylpyrimidine kinase activity	4/1604	5/15292	0.000552714	0.0141283	0.0117115	SRR1822236_DN11793_c0_g1_i1.p1/SRR1822236_DN1834_c0_g1_i8.p1/SRR1822236_DN1834_c0_g2_i1.p1/SRR1822236_DN1834_c0_g3_i1.p1	4	Cer. thalictroides	SRR1822236	event #2
GO:0010521	telomerase inhibitor activity	4/1604	5/15292	0.000552714	0.0141283	0.0117115	SRR1822236_DN10735_c0_g1_i1.p1/SRR1822236_DN10735_c0_g1_i2.p1/SRR1822236_DN7502_c0_g1_i2.p1/SRR1822236_DN7502_c0_g1_i3.p1	4	Cer. thalictroides	SRR1822236	event #2
GO:0010656	negative regulation of muscle cell apoptotic process	4/1604	5/15292	0.000552714	0.0141283	0.0117115	SRR1822236_DN7236_c0_g1_i13.p1/SRR1822236_DN7236_c0_g1_i13.p2/SRR1822236_DN7236_c0_g1_i9.p1/SRR1822236_DN7236_c0_g1_i9.p2	4	Cer. thalictroides	SRR1822236	event #2
GO:0010664	negative regulation of striated muscle cell apoptotic process	4/1604	5/15292	0.000552714	0.0141283	0.0117115	SRR1822236_DN7236_c0_g1_i13.p1/SRR1822236_DN7236_c0_g1_i13.p2/SRR1822236_DN7236_c0_g1_i9.p1/SRR1822236_DN7236_c0_g1_i9.p2	4	Cer. thalictroides	SRR1822236	event #2
GO:0010667	negative regulation of cardiac muscle cell apoptotic process	4/1604	5/15292	0.000552714	0.0141283	0.0117115	SRR1822236_DN7236_c0_g1_i13.p1/SRR1822236_DN7236_c0_g1_i13.p2/SRR1822236_DN7236_c0_g1_i9.p1/SRR1822236_DN7236_c0_g1_i9.p2	4	Cer. thalictroides	SRR1822236	event #2
GO:0043524	negative regulation of neuron apoptotic process	4/1604	5/15292	0.000552714	0.0141283	0.0117115	SRR1822236_DN7236_c0_g1_i13.p1/SRR1822236_DN7236_c0_g1_i13.p2/SRR1822236_DN7236_c0_g1_i9.p1/SRR1822236_DN7236_c0_g1_i9.p2	4	Cer. thalictroides	SRR1822236	event #2
GO:0043552	positive regulation of phosphatidylinositol 3-kinase activity	4/1604	5/15292	0.000552714	0.0141283	0.0117115	SRR1822236_DN7236_c0_g1_i13.p1/SRR1822236_DN7236_c0_g1_i13.p2/SRR1822236_DN7236_c0_g1_i9.p1/SRR1822236_DN7236_c0_g1_i9.p2	4	Cer. thalictroides	SRR1822236	event #2
GO:0051974	negative regulation of telomerase activity	4/1604	5/15292	0.000552714	0.0141283	0.0117115	SRR1822236_DN10735_c0_g1_i1.p1/SRR1822236_DN10735_c0_g1_i2.p1/SRR1822236_DN7502_c0_g1_i2.p1/SRR1822236_DN7502_c0_g1_i3.p1	4	Cer. thalictroides	SRR1822236	event #2
GO:0072388	flavin adenine dinucleotide biosynthetic process	4/1604	5/15292	0.000552714	0.0141283	0.0117115	SRR1822236_DN14008_c0_g1_i3.p1/SRR1822236_DN14008_c0_g1_i5.p1/SRR1822236_DN14008_c0_g1_i6.p1/SRR1822236_DN14008_c0_g1_i7.p1	4	Cer. thalictroides	SRR1822236	event #2
GO:1901215	negative regulation of neuron death	4/1604	5/15292	0.000552714	0.0141283	0.0117115	SRR1822236_DN7236_c0_g1_i13.p1/SRR1822236_DN7236_c0_g1_i13.p2/SRR1822236_DN7236_c0_g1_i9.p1/SRR1822236_DN7236_c0_g1_i9.p2	4	Cer. thalictroides	SRR1822236	event #2
GO:0009834	plant-type secondary cell wall biogenesis	14/1604	51/15292	0.000566562	0.0143934	0.0119313	SRR1822236_DN3720_c0_g1_i3.p1/SRR1822236_DN3720_c0_g1_i4.p1/SRR1822236_DN5388_c0_g1_i10.p1/SRR1822236_DN5388_c0_g1_i3.p1/SRR1822236_DN5388_c0_g1_i9.p1/SRR1822236_DN5750_c0_g1_i2.p1/SRR1822236_DN5750_c0_g1_i3.p1/SRR1822236_DN5772_c0_g1_i10.p1/SRR1822236_DN5772_c0_g1_i10.p2/SRR1822236_DN5772_c0_g1_i1.p1/SRR1822236_DN5772_c0_g1_i1.p2/SRR1822236_DN5772_c0_g1_i7.p1/SRR1822236_DN5772_c0_g1_i7.p2/SRR182…	14	Cer. thalictroides	SRR1822236	event #2
GO:0006096	glycolytic process	15/1604	57/15292	0.000596148	0.0148714	0.0123274	SRR1822236_DN1311_c0_g1_i2.p1/SRR1822236_DN1311_c1_g1_i1.p1/SRR1822236_DN19810_c0_g1_i1.p1/SRR1822236_DN2425_c0_g1_i18.p1/SRR1822236_DN2425_c0_g1_i18.p2/SRR1822236_DN2425_c0_g1_i2.p1/SRR1822236_DN2658_c0_g1_i2.p1/SRR1822236_DN2658_c0_g1_i3.p1/SRR1822236_DN2658_c0_g1_i4.p1/SRR1822236_DN3234_c0_g1_i4.p1/SRR1822236_DN3234_c0_g1_i5.p1/SRR1822236_DN3450_c0_g1_i2.p1/SRR1822236_DN3450_c0_g1_i6.p1/SRR182…	15	Cer. thalictroides	SRR1822236	event #2
GO:0006757	ATP generation from ADP	15/1604	57/15292	0.000596148	0.0148714	0.0123274	SRR1822236_DN1311_c0_g1_i2.p1/SRR1822236_DN1311_c1_g1_i1.p1/SRR1822236_DN19810_c0_g1_i1.p1/SRR1822236_DN2425_c0_g1_i18.p1/SRR1822236_DN2425_c0_g1_i18.p2/SRR1822236_DN2425_c0_g1_i2.p1/SRR1822236_DN2658_c0_g1_i2.p1/SRR1822236_DN2658_c0_g1_i3.p1/SRR1822236_DN2658_c0_g1_i4.p1/SRR1822236_DN3234_c0_g1_i4.p1/SRR1822236_DN3234_c0_g1_i5.p1/SRR1822236_DN3450_c0_g1_i2.p1/SRR1822236_DN3450_c0_g1_i6.p1/SRR182…	15	Cer. thalictroides	SRR1822236	event #2
GO:0046031	ADP metabolic process	15/1604	57/15292	0.000596148	0.0148714	0.0123274	SRR1822236_DN1311_c0_g1_i2.p1/SRR1822236_DN1311_c1_g1_i1.p1/SRR1822236_DN19810_c0_g1_i1.p1/SRR1822236_DN2425_c0_g1_i18.p1/SRR1822236_DN2425_c0_g1_i18.p2/SRR1822236_DN2425_c0_g1_i2.p1/SRR1822236_DN2658_c0_g1_i2.p1/SRR1822236_DN2658_c0_g1_i3.p1/SRR1822236_DN2658_c0_g1_i4.p1/SRR1822236_DN3234_c0_g1_i4.p1/SRR1822236_DN3234_c0_g1_i5.p1/SRR1822236_DN3450_c0_g1_i2.p1/SRR1822236_DN3450_c0_g1_i6.p1/SRR182…	15	Cer. thalictroides	SRR1822236	event #2
GO:2000022	regulation of jasmonic acid mediated signaling pathway	16/1604	63/15292	0.000609125	0.0151041	0.0125204	SRR1822236_DN16284_c0_g1_i1.p1/SRR1822236_DN16284_c0_g1_i2.p1/SRR1822236_DN2352_c0_g1_i2.p1/SRR1822236_DN2352_c0_g1_i4.p1/SRR1822236_DN2352_c0_g1_i4.p2/SRR1822236_DN2352_c0_g1_i5.p1/SRR1822236_DN2352_c0_g1_i7.p1/SRR1822236_DN2352_c0_g1_i7.p2/SRR1822236_DN55245_c0_g1_i1.p1/SRR1822236_DN55890_c0_g1_i2.p1/SRR1822236_DN8843_c0_g1_i11.p1/SRR1822236_DN8843_c0_g1_i16.p1/SRR1822236_DN8843_c0_g1_i3.p1/SRR…	16	Cer. thalictroides	SRR1822236	event #2
GO:0051261	protein depolymerization	9/1604	25/15292	0.000643509	0.0158617	0.0131484	SRR1822236_DN5772_c0_g1_i10.p1/SRR1822236_DN5772_c0_g1_i10.p2/SRR1822236_DN5772_c0_g1_i1.p1/SRR1822236_DN5772_c0_g1_i1.p2/SRR1822236_DN5772_c0_g1_i7.p1/SRR1822236_DN5772_c0_g1_i7.p2/SRR1822236_DN8403_c0_g1_i1.p1/SRR1822236_DN8403_c0_g1_i4.p1/SRR1822236_DN9039_c0_g1_i1.p1	9	Cer. thalictroides	SRR1822236	event #2
GO:0007632	visual behavior	6/1604	12/15292	0.000696883	0.0167779	0.0139078	SRR1822236_DN6664_c0_g1_i1.p1/SRR1822236_DN6664_c0_g1_i1.p3/SRR1822236_DN6664_c0_g1_i3.p1/SRR1822236_DN6664_c0_g1_i3.p2/SRR1822236_DN6664_c0_g1_i6.p1/SRR1822236_DN6664_c0_g1_i6.p2	6	Cer. thalictroides	SRR1822236	event #2
GO:0010244	response to low fluence blue light stimulus by blue low-fluence system	6/1604	12/15292	0.000696883	0.0167779	0.0139078	SRR1822236_DN2049_c0_g1_i1.p1/SRR1822236_DN4200_c0_g1_i3.p1/SRR1822236_DN9053_c0_g1_i1.p1/SRR1822236_DN9053_c0_g1_i2.p1/SRR1822236_DN9053_c0_g1_i3.p1/SRR1822236_DN9393_c0_g1_i2.p1	6	Cer. thalictroides	SRR1822236	event #2
GO:0019287	isopentenyl diphosphate biosynthetic process, mevalonate pathway	6/1604	12/15292	0.000696883	0.0167779	0.0139078	SRR1822236_DN225_c0_g1_i2.p1/SRR1822236_DN225_c0_g1_i2.p2/SRR1822236_DN225_c0_g2_i1.p1/SRR1822236_DN225_c0_g2_i1.p2/SRR1822236_DN225_c0_g3_i1.p1/SRR1822236_DN225_c0_g4_i2.p1	6	Cer. thalictroides	SRR1822236	event #2
GO:0045176	apical protein localization	6/1604	12/15292	0.000696883	0.0167779	0.0139078	SRR1822236_DN6664_c0_g1_i1.p1/SRR1822236_DN6664_c0_g1_i1.p3/SRR1822236_DN6664_c0_g1_i3.p1/SRR1822236_DN6664_c0_g1_i3.p2/SRR1822236_DN6664_c0_g1_i6.p1/SRR1822236_DN6664_c0_g1_i6.p2	6	Cer. thalictroides	SRR1822236	event #2
GO:0098687	chromosomal region	23/1604	108/15292	0.000706768	0.0169175	0.0140235	SRR1822236_DN10735_c0_g1_i1.p1/SRR1822236_DN10735_c0_g1_i2.p1/SRR1822236_DN14711_c0_g1_i1.p1/SRR1822236_DN14711_c0_g3_i1.p1/SRR1822236_DN346_c0_g1_i2.p1/SRR1822236_DN346_c0_g1_i3.p1/SRR1822236_DN43708_c0_g1_i1.p1/SRR1822236_DN4512_c0_g1_i6.p1/SRR1822236_DN4512_c0_g1_i6.p2/SRR1822236_DN4512_c0_g1_i8.p1/SRR1822236_DN4512_c0_g1_i8.p2/SRR1822236_DN5772_c0_g1_i10.p1/SRR1822236_DN5772_c0_g1_i10.p2/SRR1…	23	Cer. thalictroides	SRR1822236	event #2
GO:0005198	structural molecule activity	49/1604	294/15292	0.000712459	0.0169557	0.0140552	SRR1822236_DN103_c0_g1_i16.p1/SRR1822236_DN103_c0_g1_i19.p1/SRR1822236_DN103_c0_g1_i19.p2/SRR1822236_DN103_c0_g1_i23.p1/SRR1822236_DN103_c0_g1_i29.p1/SRR1822236_DN1089_c0_g1_i1.p1/SRR1822236_DN11147_c0_g1_i2.p1/SRR1822236_DN1322_c0_g1_i1.p1/SRR1822236_DN1380_c0_g1_i4.p1/SRR1822236_DN1458_c0_g1_i1.p1/SRR1822236_DN1458_c0_g2_i1.p1/SRR1822236_DN1574_c0_g1_i1.p1/SRR1822236_DN1686_c0_g1_i1.p1/SRR18222…	49	Cer. thalictroides	SRR1822236	event #2
GO:0044550	secondary metabolite biosynthetic process	34/1604	184/15292	0.000732105	0.0172089	0.0142651	SRR1822236_DN11301_c0_g1_i1.p1/SRR1822236_DN11346_c0_g1_i3.p1/SRR1822236_DN11346_c0_g2_i7.p1/SRR1822236_DN11346_c0_g2_i7.p2/SRR1822236_DN12474_c0_g1_i1.p1/SRR1822236_DN13216_c2_g2_i2.p2/SRR1822236_DN1539_c0_g1_i1.p1/SRR1822236_DN17029_c0_g1_i1.p1/SRR1822236_DN2181_c0_g1_i2.p1/SRR1822236_DN2181_c0_g1_i3.p1/SRR1822236_DN2181_c1_g1_i1.p1/SRR1822236_DN2265_c0_g1_i1.p1/SRR1822236_DN2265_c0_g1_i8.p1/SR…	34	Cer. thalictroides	SRR1822236	event #2
GO:1901616	organic hydroxy compound catabolic process	16/1604	64/15292	0.000734327	0.0172089	0.0142651	SRR1822236_DN23212_c0_g1_i2.p1/SRR1822236_DN23212_c0_g1_i7.p1/SRR1822236_DN23212_c0_g1_i7.p2/SRR1822236_DN2854_c0_g1_i18.p1/SRR1822236_DN2854_c0_g1_i21.p1/SRR1822236_DN4276_c0_g1_i10.p1/SRR1822236_DN4276_c0_g1_i15.p1/SRR1822236_DN4276_c0_g1_i3.p1/SRR1822236_DN443_c0_g2_i1.p1/SRR1822236_DN443_c0_g2_i1.p2/SRR1822236_DN820_c0_g1_i10.p1/SRR1822236_DN820_c0_g1_i2.p1/SRR1822236_DN820_c0_g1_i8.p2/SRR182…	16	Cer. thalictroides	SRR1822236	event #2
GO:0043603	cellular amide metabolic process	71/1604	465/15292	0.000741631	0.0172089	0.0142651	SRR1822236_DN103_c0_g1_i16.p1/SRR1822236_DN103_c0_g1_i19.p1/SRR1822236_DN103_c0_g1_i19.p2/SRR1822236_DN103_c0_g1_i23.p1/SRR1822236_DN103_c0_g1_i29.p1/SRR1822236_DN11142_c0_g1_i1.p1/SRR1822236_DN11142_c0_g1_i3.p1/SRR1822236_DN11142_c0_g1_i7.p1/SRR1822236_DN12075_c0_g1_i5.p1/SRR1822236_DN12075_c0_g1_i9.p1/SRR1822236_DN12834_c0_g1_i2.p1/SRR1822236_DN12834_c0_g2_i2.p1/SRR1822236_DN13216_c2_g2_i2.p2/S…	71	Cer. thalictroides	SRR1822236	event #2
GO:0071229	cellular response to acid chemical	71/1604	465/15292	0.000741631	0.0172089	0.0142651	SRR1822236_DN11118_c0_g1_i5.p1/SRR1822236_DN12604_c0_g1_i1.p1/SRR1822236_DN1307_c0_g1_i2.p1/SRR1822236_DN1322_c0_g1_i1.p1/SRR1822236_DN13603_c1_g1_i1.p1/SRR1822236_DN15389_c0_g2_i2.p1/SRR1822236_DN15389_c0_g2_i4.p1/SRR1822236_DN15389_c0_g2_i5.p1/SRR1822236_DN15389_c0_g2_i6.p1/SRR1822236_DN1563_c0_g1_i10.p1/SRR1822236_DN1563_c0_g1_i4.p1/SRR1822236_DN16284_c0_g1_i1.p1/SRR1822236_DN16284_c0_g1_i2.p1…	71	Cer. thalictroides	SRR1822236	event #2
GO:0004721	phosphoprotein phosphatase activity	29/1604	149/15292	0.000743876	0.0172089	0.0142651	SRR1822236_DN11118_c0_g1_i5.p1/SRR1822236_DN11822_c0_g1_i1.p1/SRR1822236_DN11822_c0_g1_i2.p1/SRR1822236_DN13255_c0_g1_i7.p1/SRR1822236_DN14058_c0_g1_i24.p1/SRR1822236_DN14058_c0_g1_i28.p1/SRR1822236_DN14058_c0_g1_i34.p1/SRR1822236_DN14058_c0_g1_i34.p3/SRR1822236_DN14058_c0_g1_i46.p2/SRR1822236_DN14058_c0_g1_i9.p1/SRR1822236_DN14058_c0_g1_i9.p4/SRR1822236_DN14285_c0_g1_i2.p1/SRR1822236_DN25135_c0_…	29	Cer. thalictroides	SRR1822236	event #2
GO:0000776	kinetochore	11/1604	36/15292	0.000819483	0.0187485	0.0155413	SRR1822236_DN4512_c0_g1_i6.p1/SRR1822236_DN4512_c0_g1_i6.p2/SRR1822236_DN4512_c0_g1_i8.p1/SRR1822236_DN4512_c0_g1_i8.p2/SRR1822236_DN5772_c0_g1_i10.p1/SRR1822236_DN5772_c0_g1_i10.p2/SRR1822236_DN5772_c0_g1_i1.p1/SRR1822236_DN5772_c0_g1_i1.p2/SRR1822236_DN5772_c0_g1_i7.p1/SRR1822236_DN5772_c0_g1_i7.p2/SRR1822236_DN9039_c0_g1_i1.p1	11	Cer. thalictroides	SRR1822236	event #2
GO:0009501	amyloplast	11/1604	36/15292	0.000819483	0.0187485	0.0155413	SRR1822236_DN1969_c0_g1_i6.p1/SRR1822236_DN1969_c0_g1_i8.p1/SRR1822236_DN22468_c0_g1_i1.p1/SRR1822236_DN22468_c0_g1_i4.p1/SRR1822236_DN22468_c0_g2_i1.p1/SRR1822236_DN2313_c0_g2_i2.p1/SRR1822236_DN4806_c0_g1_i11.p1/SRR1822236_DN4806_c0_g1_i6.p1/SRR1822236_DN4806_c0_g1_i9.p1/SRR1822236_DN4806_c0_g1_i9.p2/SRR1822236_DN5942_c0_g2_i2.p1	11	Cer. thalictroides	SRR1822236	event #2
GO:0006636	unsaturated fatty acid biosynthetic process	8/1604	21/15292	0.00083596	0.0189164	0.0156806	SRR1822236_DN2330_c1_g1_i2.p1/SRR1822236_DN3756_c0_g1_i10.p1/SRR1822236_DN3756_c0_g1_i13.p1/SRR1822236_DN3756_c0_g1_i23.p1/SRR1822236_DN3756_c0_g1_i26.p1/SRR1822236_DN3756_c0_g1_i30.p1/SRR1822236_DN3756_c0_g1_i31.p1/SRR1822236_DN3756_c0_g1_i7.p1	8	Cer. thalictroides	SRR1822236	event #2
GO:0033273	response to vitamin	8/1604	21/15292	0.00083596	0.0189164	0.0156806	SRR1822236_DN2552_c0_g1_i2.p1/SRR1822236_DN2552_c0_g1_i4.p1/SRR1822236_DN3670_c0_g1_i16.p1/SRR1822236_DN3670_c0_g1_i25.p1/SRR1822236_DN3670_c0_g1_i27.p1/SRR1822236_DN3670_c0_g1_i32.p1/SRR1822236_DN3670_c0_g1_i34.p1/SRR1822236_DN3670_c0_g1_i5.p1	8	Cer. thalictroides	SRR1822236	event #2
GO:0042335	cuticle development	14/1604	53/15292	0.000862657	0.0194145	0.0160934	SRR1822236_DN10618_c0_g1_i3.p1/SRR1822236_DN10618_c0_g1_i6.p1/SRR1822236_DN14900_c0_g2_i4.p1/SRR1822236_DN14900_c0_g2_i5.p1/SRR1822236_DN16935_c0_g1_i1.p1/SRR1822236_DN3156_c0_g1_i14.p1/SRR1822236_DN3156_c0_g1_i21.p1/SRR1822236_DN3156_c0_g1_i3.p1/SRR1822236_DN3892_c0_g1_i29.p1/SRR1822236_DN3892_c0_g1_i3.p1/SRR1822236_DN3892_c0_g1_i7.p1/SRR1822236_DN44_c2_g1_i3.p1/SRR1822236_DN6599_c0_g1_i25.p3/SR…	14	Cer. thalictroides	SRR1822236	event #2
GO:0042866	pyruvate biosynthetic process	15/1604	59/15292	0.000882135	0.0197455	0.0163678	SRR1822236_DN1311_c0_g1_i2.p1/SRR1822236_DN1311_c1_g1_i1.p1/SRR1822236_DN19810_c0_g1_i1.p1/SRR1822236_DN2425_c0_g1_i18.p1/SRR1822236_DN2425_c0_g1_i18.p2/SRR1822236_DN2425_c0_g1_i2.p1/SRR1822236_DN2658_c0_g1_i2.p1/SRR1822236_DN2658_c0_g1_i3.p1/SRR1822236_DN2658_c0_g1_i4.p1/SRR1822236_DN3234_c0_g1_i4.p1/SRR1822236_DN3234_c0_g1_i5.p1/SRR1822236_DN3450_c0_g1_i2.p1/SRR1822236_DN3450_c0_g1_i6.p1/SRR182…	15	Cer. thalictroides	SRR1822236	event #2
GO:0009645	response to low light intensity stimulus	9/1604	26/15292	0.000893405	0.0198903	0.0164878	SRR1822236_DN2034_c0_g1_i1.p1/SRR1822236_DN2049_c0_g1_i1.p1/SRR1822236_DN4200_c0_g1_i3.p1/SRR1822236_DN4415_c0_g1_i1.p1/SRR1822236_DN6446_c0_g2_i1.p1/SRR1822236_DN9053_c0_g1_i1.p1/SRR1822236_DN9053_c0_g1_i2.p1/SRR1822236_DN9053_c0_g1_i3.p1/SRR1822236_DN9393_c0_g1_i2.p1	9	Cer. thalictroides	SRR1822236	event #2
GO:0016758	hexosyltransferase activity	50/1604	306/15292	0.000993969	0.0202156	0.0167574	SRR1822236_DN10803_c0_g1_i2.p1/SRR1822236_DN1141_c0_g1_i15.p1/SRR1822236_DN1141_c0_g1_i21.p1/SRR1822236_DN1141_c0_g1_i27.p1/SRR1822236_DN1141_c0_g1_i7.p1/SRR1822236_DN1339_c0_g1_i1.p1/SRR1822236_DN1339_c0_g2_i1.p1/SRR1822236_DN13509_c0_g1_i2.p1/SRR1822236_DN13509_c0_g1_i4.p1/SRR1822236_DN1670_c0_g1_i26.p1/SRR1822236_DN1670_c0_g1_i26.p2/SRR1822236_DN1670_c0_g1_i6.p1/SRR1822236_DN16997_c0_g1_i2.p1/…	50	Cer. thalictroides	SRR1822236	event #2
GO:0017001	antibiotic catabolic process	13/1604	48/15292	0.00101438	0.0202156	0.0167574	SRR1822236_DN2854_c0_g1_i18.p1/SRR1822236_DN2854_c0_g1_i21.p1/SRR1822236_DN3646_c0_g1_i4.p1/SRR1822236_DN4276_c0_g1_i10.p1/SRR1822236_DN4276_c0_g1_i15.p1/SRR1822236_DN4276_c0_g1_i3.p1/SRR1822236_DN49_c0_g1_i9.p1/SRR1822236_DN49_c0_g1_i9.p2/SRR1822236_DN585_c0_g1_i6.p1/SRR1822236_DN820_c0_g1_i10.p1/SRR1822236_DN820_c0_g1_i2.p1/SRR1822236_DN820_c0_g1_i8.p2/SRR1822236_DN820_c0_g1_i9.p1	13	Cer. thalictroides	SRR1822236	event #2
GO:0016705	oxidoreductase activity, acting on paired donors, with incorporation or reduction of molecular oxygen	27/1604	138/15292	0.00102484	0.0202156	0.0167574	SRR1822236_DN11346_c0_g1_i3.p1/SRR1822236_DN11346_c0_g2_i7.p1/SRR1822236_DN11346_c0_g2_i7.p2/SRR1822236_DN2854_c0_g1_i18.p1/SRR1822236_DN2854_c0_g1_i21.p1/SRR1822236_DN29319_c0_g2_i1.p1/SRR1822236_DN35224_c0_g2_i1.p1/SRR1822236_DN4276_c0_g1_i10.p1/SRR1822236_DN4276_c0_g1_i15.p1/SRR1822236_DN4276_c0_g1_i3.p1/SRR1822236_DN4858_c0_g1_i5.p1/SRR1822236_DN5535_c0_g2_i2.p1/SRR1822236_DN5664_c0_g1_i4.p1/…	27	Cer. thalictroides	SRR1822236	event #2
GO:0009135	purine nucleoside diphosphate metabolic process	15/1604	60/15292	0.00106397	0.0202156	0.0167574	SRR1822236_DN1311_c0_g1_i2.p1/SRR1822236_DN1311_c1_g1_i1.p1/SRR1822236_DN19810_c0_g1_i1.p1/SRR1822236_DN2425_c0_g1_i18.p1/SRR1822236_DN2425_c0_g1_i18.p2/SRR1822236_DN2425_c0_g1_i2.p1/SRR1822236_DN2658_c0_g1_i2.p1/SRR1822236_DN2658_c0_g1_i3.p1/SRR1822236_DN2658_c0_g1_i4.p1/SRR1822236_DN3234_c0_g1_i4.p1/SRR1822236_DN3234_c0_g1_i5.p1/SRR1822236_DN3450_c0_g1_i2.p1/SRR1822236_DN3450_c0_g1_i6.p1/SRR182…	15	Cer. thalictroides	SRR1822236	event #2
GO:0009179	purine ribonucleoside diphosphate metabolic process	15/1604	60/15292	0.00106397	0.0202156	0.0167574	SRR1822236_DN1311_c0_g1_i2.p1/SRR1822236_DN1311_c1_g1_i1.p1/SRR1822236_DN19810_c0_g1_i1.p1/SRR1822236_DN2425_c0_g1_i18.p1/SRR1822236_DN2425_c0_g1_i18.p2/SRR1822236_DN2425_c0_g1_i2.p1/SRR1822236_DN2658_c0_g1_i2.p1/SRR1822236_DN2658_c0_g1_i3.p1/SRR1822236_DN2658_c0_g1_i4.p1/SRR1822236_DN3234_c0_g1_i4.p1/SRR1822236_DN3234_c0_g1_i5.p1/SRR1822236_DN3450_c0_g1_i2.p1/SRR1822236_DN3450_c0_g1_i6.p1/SRR182…	15	Cer. thalictroides	SRR1822236	event #2
GO:0009185	ribonucleoside diphosphate metabolic process	15/1604	60/15292	0.00106397	0.0202156	0.0167574	SRR1822236_DN1311_c0_g1_i2.p1/SRR1822236_DN1311_c1_g1_i1.p1/SRR1822236_DN19810_c0_g1_i1.p1/SRR1822236_DN2425_c0_g1_i18.p1/SRR1822236_DN2425_c0_g1_i18.p2/SRR1822236_DN2425_c0_g1_i2.p1/SRR1822236_DN2658_c0_g1_i2.p1/SRR1822236_DN2658_c0_g1_i3.p1/SRR1822236_DN2658_c0_g1_i4.p1/SRR1822236_DN3234_c0_g1_i4.p1/SRR1822236_DN3234_c0_g1_i5.p1/SRR1822236_DN3450_c0_g1_i2.p1/SRR1822236_DN3450_c0_g1_i6.p1/SRR182…	15	Cer. thalictroides	SRR1822236	event #2
GO:0042445	hormone metabolic process	37/1604	210/15292	0.00110186	0.0202156	0.0167574	SRR1822236_DN1061_c0_g1_i2.p1/SRR1822236_DN1256_c0_g1_i16.p1/SRR1822236_DN1256_c0_g1_i25.p1/SRR1822236_DN1256_c0_g1_i26.p1/SRR1822236_DN1256_c0_g1_i9.p1/SRR1822236_DN1256_c0_g2_i6.p1/SRR1822236_DN13216_c2_g2_i2.p2/SRR1822236_DN20203_c0_g1_i3.p1/SRR1822236_DN21589_c0_g1_i1.p1/SRR1822236_DN2388_c0_g1_i1.p1/SRR1822236_DN2388_c0_g2_i2.p1/SRR1822236_DN2388_c0_g2_i2.p2/SRR1822236_DN2388_c0_g2_i6.p1/SRR…	37	Cer. thalictroides	SRR1822236	event #2
GO:0000740	nuclear membrane fusion	5/1604	9/15292	0.00110633	0.0202156	0.0167574	SRR1822236_DN7837_c0_g1_i11.p1/SRR1822236_DN7837_c0_g1_i11.p2/SRR1822236_DN7837_c0_g1_i17.p1/SRR1822236_DN7837_c0_g1_i6.p1/SRR1822236_DN7837_c0_g1_i6.p2	5	Cer. thalictroides	SRR1822236	event #2
GO:0010198	synergid death	5/1604	9/15292	0.00110633	0.0202156	0.0167574	SRR1822236_DN7837_c0_g1_i11.p1/SRR1822236_DN7837_c0_g1_i11.p2/SRR1822236_DN7837_c0_g1_i17.p1/SRR1822236_DN7837_c0_g1_i6.p1/SRR1822236_DN7837_c0_g1_i6.p2	5	Cer. thalictroides	SRR1822236	event #2
GO:0002101	tRNA wobble cytosine modification	3/1604	3/15292	0.00115211	0.0202156	0.0167574	SRR1822236_DN18815_c0_g1_i1.p1/SRR1822236_DN18815_c0_g1_i2.p1/SRR1822236_DN18815_c0_g1_i3.p1	3	Cer. thalictroides	SRR1822236	event #2
GO:0002127	tRNA wobble base cytosine methylation	3/1604	3/15292	0.00115211	0.0202156	0.0167574	SRR1822236_DN18815_c0_g1_i1.p1/SRR1822236_DN18815_c0_g1_i2.p1/SRR1822236_DN18815_c0_g1_i3.p1	3	Cer. thalictroides	SRR1822236	event #2
GO:0002946	tRNA C5-cytosine methylation	3/1604	3/15292	0.00115211	0.0202156	0.0167574	SRR1822236_DN18815_c0_g1_i1.p1/SRR1822236_DN18815_c0_g1_i2.p1/SRR1822236_DN18815_c0_g1_i3.p1	3	Cer. thalictroides	SRR1822236	event #2
GO:0004821	histidine-tRNA ligase activity	3/1604	3/15292	0.00115211	0.0202156	0.0167574	SRR1822236_DN1782_c0_g1_i2.p1/SRR1822236_DN1782_c0_g1_i4.p1/SRR1822236_DN1782_c0_g1_i5.p1	3	Cer. thalictroides	SRR1822236	event #2
GO:0006111	regulation of gluconeogenesis	3/1604	3/15292	0.00115211	0.0202156	0.0167574	SRR1822236_DN20164_c0_g1_i3.p1/SRR1822236_DN20164_c0_g1_i3.p2/SRR1822236_DN45606_c0_g1_i1.p1	3	Cer. thalictroides	SRR1822236	event #2
GO:0006427	histidyl-tRNA aminoacylation	3/1604	3/15292	0.00115211	0.0202156	0.0167574	SRR1822236_DN1782_c0_g1_i2.p1/SRR1822236_DN1782_c0_g1_i4.p1/SRR1822236_DN1782_c0_g1_i5.p1	3	Cer. thalictroides	SRR1822236	event #2
GO:0007202	activation of phospholipase C activity	3/1604	3/15292	0.00115211	0.0202156	0.0167574	SRR1822236_DN9053_c0_g1_i1.p1/SRR1822236_DN9053_c0_g1_i2.p1/SRR1822236_DN9053_c0_g1_i3.p1	3	Cer. thalictroides	SRR1822236	event #2
GO:0009537	proplastid	3/1604	3/15292	0.00115211	0.0202156	0.0167574	SRR1822236_DN22468_c0_g1_i1.p1/SRR1822236_DN22468_c0_g1_i4.p1/SRR1822236_DN22468_c0_g2_i1.p1	3	Cer. thalictroides	SRR1822236	event #2
GO:0009923	fatty acid elongase complex	3/1604	3/15292	0.00115211	0.0202156	0.0167574	SRR1822236_DN3156_c0_g1_i14.p1/SRR1822236_DN3156_c0_g1_i21.p1/SRR1822236_DN3156_c0_g1_i3.p1	3	Cer. thalictroides	SRR1822236	event #2
GO:0010034	response to acetate	3/1604	3/15292	0.00115211	0.0202156	0.0167574	SRR1822236_DN12604_c0_g1_i1.p1/SRR1822236_DN1307_c0_g1_i2.p1/SRR1822236_DN20074_c0_g1_i1.p1	3	Cer. thalictroides	SRR1822236	event #2
GO:0010835	regulation of protein ADP-ribosylation	3/1604	3/15292	0.00115211	0.0202156	0.0167574	SRR1822236_DN30710_c0_g2_i1.p1/SRR1822236_DN39210_c0_g1_i1.p1/SRR1822236_DN39210_c0_g1_i2.p1	3	Cer. thalictroides	SRR1822236	event #2
GO:0010836	negative regulation of protein ADP-ribosylation	3/1604	3/15292	0.00115211	0.0202156	0.0167574	SRR1822236_DN30710_c0_g2_i1.p1/SRR1822236_DN39210_c0_g1_i1.p1/SRR1822236_DN39210_c0_g1_i2.p1	3	Cer. thalictroides	SRR1822236	event #2
GO:0010863	positive regulation of phospholipase C activity	3/1604	3/15292	0.00115211	0.0202156	0.0167574	SRR1822236_DN9053_c0_g1_i1.p1/SRR1822236_DN9053_c0_g1_i2.p1/SRR1822236_DN9053_c0_g1_i3.p1	3	Cer. thalictroides	SRR1822236	event #2
GO:0010919	regulation of inositol phosphate biosynthetic process	3/1604	3/15292	0.00115211	0.0202156	0.0167574	SRR1822236_DN9053_c0_g1_i1.p1/SRR1822236_DN9053_c0_g1_i2.p1/SRR1822236_DN9053_c0_g1_i3.p1	3	Cer. thalictroides	SRR1822236	event #2
GO:0018131	oxazole or thiazole biosynthetic process	3/1604	3/15292	0.00115211	0.0202156	0.0167574	SRR1822236_DN67_c0_g1_i11.p1/SRR1822236_DN67_c0_g1_i1.p1/SRR1822236_DN67_c0_g2_i1.p1	3	Cer. thalictroides	SRR1822236	event #2
GO:0030527	structural constituent of chromatin	3/1604	3/15292	0.00115211	0.0202156	0.0167574	SRR1822236_DN2615_c0_g1_i1.p1/SRR1822236_DN2615_c0_g1_i2.p1/SRR1822236_DN2615_c0_g1_i4.p1	3	Cer. thalictroides	SRR1822236	event #2
GO:0032960	regulation of inositol trisphosphate biosynthetic process	3/1604	3/15292	0.00115211	0.0202156	0.0167574	SRR1822236_DN9053_c0_g1_i1.p1/SRR1822236_DN9053_c0_g1_i2.p1/SRR1822236_DN9053_c0_g1_i3.p1	3	Cer. thalictroides	SRR1822236	event #2
GO:0036209	9beta-pimara-7,15-diene oxidase activity	3/1604	3/15292	0.00115211	0.0202156	0.0167574	SRR1822236_DN8724_c0_g1_i10.p1/SRR1822236_DN8724_c0_g1_i2.p1/SRR1822236_DN8724_c0_g1_i4.p2	3	Cer. thalictroides	SRR1822236	event #2
GO:0042392	sphingosine-1-phosphate phosphatase activity	3/1604	3/15292	0.00115211	0.0202156	0.0167574	SRR1822236_DN16418_c0_g1_i4.p1/SRR1822236_DN16418_c0_g1_i5.p1/SRR1822236_DN16418_c0_g1_i5.p2	3	Cer. thalictroides	SRR1822236	event #2
GO:0042989	sequestering of actin monomers	3/1604	3/15292	0.00115211	0.0202156	0.0167574	SRR1822236_DN9870_c0_g2_i1.p1/SRR1822236_DN9870_c0_g2_i2.p1/SRR1822236_DN9870_c0_g2_i2.p2	3	Cer. thalictroides	SRR1822236	event #2
GO:0044214	spanning component of plasma membrane	3/1604	3/15292	0.00115211	0.0202156	0.0167574	SRR1822236_DN9053_c0_g1_i1.p1/SRR1822236_DN9053_c0_g1_i2.p1/SRR1822236_DN9053_c0_g1_i3.p1	3	Cer. thalictroides	SRR1822236	event #2
GO:0045435	lycopene epsilon cyclase activity	3/1604	3/15292	0.00115211	0.0202156	0.0167574	SRR1822236_DN710_c0_g1_i2.p1/SRR1822236_DN710_c0_g1_i2.p2/SRR1822236_DN710_c0_g1_i3.p1	3	Cer. thalictroides	SRR1822236	event #2
GO:0046403	polynucleotide 3'-phosphatase activity	3/1604	3/15292	0.00115211	0.0202156	0.0167574	SRR1822236_DN30710_c0_g2_i1.p1/SRR1822236_DN39210_c0_g1_i1.p1/SRR1822236_DN39210_c0_g1_i2.p1	3	Cer. thalictroides	SRR1822236	event #2
GO:0046404	polydeoxyribonucleotide 5'-hydroxyl-kinase activity	3/1604	3/15292	0.00115211	0.0202156	0.0167574	SRR1822236_DN30710_c0_g2_i1.p1/SRR1822236_DN39210_c0_g1_i1.p1/SRR1822236_DN39210_c0_g1_i2.p1	3	Cer. thalictroides	SRR1822236	event #2
GO:0046484	oxazole or thiazole metabolic process	3/1604	3/15292	0.00115211	0.0202156	0.0167574	SRR1822236_DN67_c0_g1_i11.p1/SRR1822236_DN67_c0_g1_i1.p1/SRR1822236_DN67_c0_g2_i1.p1	3	Cer. thalictroides	SRR1822236	event #2
GO:0047012	sterol-4-alpha-carboxylate 3-dehydrogenase (decarboxylating) activity	3/1604	3/15292	0.00115211	0.0202156	0.0167574	SRR1822236_DN13168_c0_g1_i2.p1/SRR1822236_DN13168_c0_g1_i3.p1/SRR1822236_DN13168_c0_g1_i7.p1	3	Cer. thalictroides	SRR1822236	event #2
GO:0051733	polydeoxyribonucleotide kinase activity	3/1604	3/15292	0.00115211	0.0202156	0.0167574	SRR1822236_DN30710_c0_g2_i1.p1/SRR1822236_DN39210_c0_g1_i1.p1/SRR1822236_DN39210_c0_g1_i2.p1	3	Cer. thalictroides	SRR1822236	event #2
GO:0051734	polynucleotide kinase activity	3/1604	3/15292	0.00115211	0.0202156	0.0167574	SRR1822236_DN30710_c0_g2_i1.p1/SRR1822236_DN39210_c0_g1_i1.p1/SRR1822236_DN39210_c0_g1_i2.p1	3	Cer. thalictroides	SRR1822236	event #2
GO:0052837	thiazole biosynthetic process	3/1604	3/15292	0.00115211	0.0202156	0.0167574	SRR1822236_DN67_c0_g1_i11.p1/SRR1822236_DN67_c0_g1_i1.p1/SRR1822236_DN67_c0_g2_i1.p1	3	Cer. thalictroides	SRR1822236	event #2
GO:0052838	thiazole metabolic process	3/1604	3/15292	0.00115211	0.0202156	0.0167574	SRR1822236_DN67_c0_g1_i11.p1/SRR1822236_DN67_c0_g1_i1.p1/SRR1822236_DN67_c0_g2_i1.p1	3	Cer. thalictroides	SRR1822236	event #2
GO:0070012	oligopeptidase activity	3/1604	3/15292	0.00115211	0.0202156	0.0167574	SRR1822236_DN20164_c0_g1_i3.p1/SRR1822236_DN20164_c0_g1_i3.p2/SRR1822236_DN45606_c0_g1_i1.p1	3	Cer. thalictroides	SRR1822236	event #2
GO:0071311	cellular response to acetate	3/1604	3/15292	0.00115211	0.0202156	0.0167574	SRR1822236_DN12604_c0_g1_i1.p1/SRR1822236_DN1307_c0_g1_i2.p1/SRR1822236_DN20074_c0_g1_i1.p1	3	Cer. thalictroides	SRR1822236	event #2
GO:0089717	spanning component of membrane	3/1604	3/15292	0.00115211	0.0202156	0.0167574	SRR1822236_DN9053_c0_g1_i1.p1/SRR1822236_DN9053_c0_g1_i2.p1/SRR1822236_DN9053_c0_g1_i3.p1	3	Cer. thalictroides	SRR1822236	event #2
GO:0097361	CIA complex	3/1604	3/15292	0.00115211	0.0202156	0.0167574	SRR1822236_DN11994_c0_g1_i1.p1/SRR1822236_DN11994_c0_g1_i2.p1/SRR1822236_DN11994_c0_g1_i3.p1	3	Cer. thalictroides	SRR1822236	event #2
GO:0098502	DNA dephosphorylation	3/1604	3/15292	0.00115211	0.0202156	0.0167574	SRR1822236_DN30710_c0_g2_i1.p1/SRR1822236_DN39210_c0_g1_i1.p1/SRR1822236_DN39210_c0_g1_i2.p1	3	Cer. thalictroides	SRR1822236	event #2
GO:0098506	polynucleotide 3' dephosphorylation	3/1604	3/15292	0.00115211	0.0202156	0.0167574	SRR1822236_DN30710_c0_g2_i1.p1/SRR1822236_DN39210_c0_g1_i1.p1/SRR1822236_DN39210_c0_g1_i2.p1	3	Cer. thalictroides	SRR1822236	event #2
GO:1900274	regulation of phospholipase C activity	3/1604	3/15292	0.00115211	0.0202156	0.0167574	SRR1822236_DN9053_c0_g1_i1.p1/SRR1822236_DN9053_c0_g1_i2.p1/SRR1822236_DN9053_c0_g1_i3.p1	3	Cer. thalictroides	SRR1822236	event #2
GO:1904353	regulation of telomere capping	3/1604	3/15292	0.00115211	0.0202156	0.0167574	SRR1822236_DN30710_c0_g2_i1.p1/SRR1822236_DN39210_c0_g1_i1.p1/SRR1822236_DN39210_c0_g1_i2.p1	3	Cer. thalictroides	SRR1822236	event #2
GO:1904355	positive regulation of telomere capping	3/1604	3/15292	0.00115211	0.0202156	0.0167574	SRR1822236_DN30710_c0_g2_i1.p1/SRR1822236_DN39210_c0_g1_i1.p1/SRR1822236_DN39210_c0_g1_i2.p1	3	Cer. thalictroides	SRR1822236	event #2
GO:0016233	telomere capping	6/1604	13/15292	0.0011797	0.0203547	0.0168728	SRR1822236_DN14711_c0_g1_i1.p1/SRR1822236_DN14711_c0_g3_i1.p1/SRR1822236_DN43708_c0_g1_i1.p1/SRR1822236_DN7502_c0_g1_i2.p1/SRR1822236_DN7502_c0_g1_i3.p1/SRR1822236_DN8360_c0_g1_i2.p1	6	Cer. thalictroides	SRR1822236	event #2
GO:0032580	Golgi cisterna membrane	6/1604	13/15292	0.0011797	0.0203547	0.0168728	SRR1822236_DN11306_c0_g1_i1.p1/SRR1822236_DN13917_c0_g1_i1.p1/SRR1822236_DN41095_c0_g1_i1.p1/SRR1822236_DN7933_c0_g1_i1.p1/SRR1822236_DN7933_c0_g2_i1.p1/SRR1822236_DN7933_c0_g3_i1.p1	6	Cer. thalictroides	SRR1822236	event #2
GO:0043485	endosome to pigment granule transport	6/1604	13/15292	0.0011797	0.0203547	0.0168728	SRR1822236_DN6664_c0_g1_i1.p1/SRR1822236_DN6664_c0_g1_i1.p3/SRR1822236_DN6664_c0_g1_i3.p1/SRR1822236_DN6664_c0_g1_i3.p2/SRR1822236_DN6664_c0_g1_i6.p1/SRR1822236_DN6664_c0_g1_i6.p2	6	Cer. thalictroides	SRR1822236	event #2
GO:0048757	pigment granule maturation	6/1604	13/15292	0.0011797	0.0203547	0.0168728	SRR1822236_DN6664_c0_g1_i1.p1/SRR1822236_DN6664_c0_g1_i1.p3/SRR1822236_DN6664_c0_g1_i3.p1/SRR1822236_DN6664_c0_g1_i3.p2/SRR1822236_DN6664_c0_g1_i6.p1/SRR1822236_DN6664_c0_g1_i6.p2	6	Cer. thalictroides	SRR1822236	event #2
GO:1900673	olefin metabolic process	8/1604	22/15292	0.00119386	0.0205137	0.0170046	SRR1822236_DN1061_c0_g1_i2.p1/SRR1822236_DN1471_c0_g1_i8.p1/SRR1822236_DN1471_c0_g1_i8.p2/SRR1822236_DN26259_c0_g1_i1.p1/SRR1822236_DN5918_c0_g1_i2.p1/SRR1822236_DN5961_c0_g1_i3.p1/SRR1822236_DN817_c0_g1_i2.p1/SRR1822236_DN8957_c0_g1_i2.p1	8	Cer. thalictroides	SRR1822236	event #2
GO:0043467	regulation of generation of precursor metabolites and energy	19/1604	86/15292	0.00125704	0.02151	0.0178304	SRR1822236_DN13252_c1_g1_i3.p1/SRR1822236_DN13252_c1_g1_i4.p1/SRR1822236_DN13252_c1_g1_i5.p1/SRR1822236_DN14058_c0_g1_i24.p1/SRR1822236_DN14058_c0_g1_i28.p1/SRR1822236_DN14058_c0_g1_i34.p1/SRR1822236_DN14058_c0_g1_i34.p3/SRR1822236_DN14058_c0_g1_i46.p2/SRR1822236_DN14058_c0_g1_i9.p1/SRR1822236_DN14058_c0_g1_i9.p4/SRR1822236_DN1522_c0_g1_i2.p1/SRR1822236_DN1529_c0_g1_i2.p2/SRR1822236_DN19341_c0_g1…	19	Cer. thalictroides	SRR1822236	event #2
GO:0019359	nicotinamide nucleotide biosynthetic process	17/1604	74/15292	0.0014136	0.0240893	0.0199685	SRR1822236_DN1311_c0_g1_i2.p1/SRR1822236_DN1311_c1_g1_i1.p1/SRR1822236_DN19810_c0_g1_i1.p1/SRR1822236_DN2425_c0_g1_i18.p1/SRR1822236_DN2425_c0_g1_i18.p2/SRR1822236_DN2425_c0_g1_i2.p1/SRR1822236_DN2658_c0_g1_i2.p1/SRR1822236_DN2658_c0_g1_i3.p1/SRR1822236_DN2658_c0_g1_i4.p1/SRR1822236_DN3234_c0_g1_i4.p1/SRR1822236_DN3234_c0_g1_i5.p1/SRR1822236_DN3450_c0_g1_i2.p1/SRR1822236_DN3450_c0_g1_i6.p1/SRR182…	17	Cer. thalictroides	SRR1822236	event #2
GO:0019900	kinase binding	29/1604	155/15292	0.00142042	0.0241064	0.0199827	SRR1822236_DN1061_c0_g1_i2.p1/SRR1822236_DN11958_c0_g1_i3.p2/SRR1822236_DN11958_c0_g1_i3.p3/SRR1822236_DN128_c0_g1_i7.p1/SRR1822236_DN128_c0_g1_i7.p2/SRR1822236_DN1322_c0_g1_i1.p1/SRR1822236_DN13327_c0_g1_i2.p1/SRR1822236_DN13327_c0_g1_i3.p1/SRR1822236_DN13327_c0_g1_i4.p1/SRR1822236_DN14030_c0_g1_i1.p1/SRR1822236_DN14030_c0_g2_i4.p1/SRR1822236_DN14058_c0_g1_i24.p1/SRR1822236_DN14058_c0_g1_i28.p1/…	29	Cer. thalictroides	SRR1822236	event #2
GO:0070925	organelle assembly	49/1604	304/15292	0.00149544	0.0251745	0.0208681	SRR1822236_DN103_c0_g1_i16.p1/SRR1822236_DN103_c0_g1_i19.p1/SRR1822236_DN103_c0_g1_i19.p2/SRR1822236_DN103_c0_g1_i23.p1/SRR1822236_DN103_c0_g1_i29.p1/SRR1822236_DN11147_c0_g1_i2.p1/SRR1822236_DN11604_c0_g1_i1.p1/SRR1822236_DN11604_c0_g1_i2.p1/SRR1822236_DN1574_c0_g1_i1.p1/SRR1822236_DN1686_c0_g1_i1.p1/SRR1822236_DN1740_c0_g1_i1.p1/SRR1822236_DN18821_c0_g1_i1.p1/SRR1822236_DN18821_c0_g1_i3.p1/SRR1…	49	Cer. thalictroides	SRR1822236	event #2
GO:0000126	transcription factor TFIIIB complex	4/1604	6/15292	0.00151983	0.0251745	0.0208681	SRR1822236_DN19594_c0_g1_i1.p1/SRR1822236_DN19594_c0_g2_i2.p1/SRR1822236_DN24326_c0_g3_i1.p1/SRR1822236_DN24326_c0_g4_i1.p1	4	Cer. thalictroides	SRR1822236	event #2
GO:0000423	mitophagy	4/1604	6/15292	0.00151983	0.0251745	0.0208681	SRR1822236_DN7236_c0_g1_i13.p1/SRR1822236_DN7236_c0_g1_i13.p2/SRR1822236_DN7236_c0_g1_i9.p1/SRR1822236_DN7236_c0_g1_i9.p2	4	Cer. thalictroides	SRR1822236	event #2
GO:0043523	regulation of neuron apoptotic process	4/1604	6/15292	0.00151983	0.0251745	0.0208681	SRR1822236_DN7236_c0_g1_i13.p1/SRR1822236_DN7236_c0_g1_i13.p2/SRR1822236_DN7236_c0_g1_i9.p1/SRR1822236_DN7236_c0_g1_i9.p2	4	Cer. thalictroides	SRR1822236	event #2
GO:0090576	RNA polymerase III transcription regulator complex	4/1604	6/15292	0.00151983	0.0251745	0.0208681	SRR1822236_DN19594_c0_g1_i1.p1/SRR1822236_DN19594_c0_g2_i2.p1/SRR1822236_DN24326_c0_g3_i1.p1/SRR1822236_DN24326_c0_g4_i1.p1	4	Cer. thalictroides	SRR1822236	event #2
GO:1901214	regulation of neuron death	4/1604	6/15292	0.00151983	0.0251745	0.0208681	SRR1822236_DN7236_c0_g1_i13.p1/SRR1822236_DN7236_c0_g1_i13.p2/SRR1822236_DN7236_c0_g1_i9.p1/SRR1822236_DN7236_c0_g1_i9.p2	4	Cer. thalictroides	SRR1822236	event #2
GO:0031109	microtubule polymerization or depolymerization	14/1604	56/15292	0.00154411	0.0254748	0.021117	SRR1822236_DN11147_c0_g1_i2.p1/SRR1822236_DN32685_c0_g1_i1.p1/SRR1822236_DN4512_c0_g1_i6.p1/SRR1822236_DN4512_c0_g1_i6.p2/SRR1822236_DN4512_c0_g1_i8.p1/SRR1822236_DN4512_c0_g1_i8.p2/SRR1822236_DN45720_c0_g1_i1.p1/SRR1822236_DN5772_c0_g1_i10.p1/SRR1822236_DN5772_c0_g1_i10.p2/SRR1822236_DN5772_c0_g1_i1.p1/SRR1822236_DN5772_c0_g1_i1.p2/SRR1822236_DN5772_c0_g1_i7.p1/SRR1822236_DN5772_c0_g1_i7.p2/SRR1…	14	Cer. thalictroides	SRR1822236	event #2
GO:0006754	ATP biosynthetic process	17/1604	75/15292	0.00165271	0.0271582	0.0225124	SRR1822236_DN1311_c0_g1_i2.p1/SRR1822236_DN1311_c1_g1_i1.p1/SRR1822236_DN19810_c0_g1_i1.p1/SRR1822236_DN2425_c0_g1_i18.p1/SRR1822236_DN2425_c0_g1_i18.p2/SRR1822236_DN2425_c0_g1_i2.p1/SRR1822236_DN2658_c0_g1_i2.p1/SRR1822236_DN2658_c0_g1_i3.p1/SRR1822236_DN2658_c0_g1_i4.p1/SRR1822236_DN28718_c0_g3_i1.p1/SRR1822236_DN28718_c0_g5_i1.p1/SRR1822236_DN3234_c0_g1_i4.p1/SRR1822236_DN3234_c0_g1_i5.p1/SRR1…	17	Cer. thalictroides	SRR1822236	event #2
GO:0016757	glycosyltransferase activity	58/1604	376/15292	0.00170775	0.0279517	0.0231702	SRR1822236_DN10803_c0_g1_i2.p1/SRR1822236_DN1141_c0_g1_i15.p1/SRR1822236_DN1141_c0_g1_i21.p1/SRR1822236_DN1141_c0_g1_i27.p1/SRR1822236_DN1141_c0_g1_i7.p1/SRR1822236_DN1339_c0_g1_i1.p1/SRR1822236_DN1339_c0_g2_i1.p1/SRR1822236_DN13509_c0_g1_i2.p1/SRR1822236_DN13509_c0_g1_i4.p1/SRR1822236_DN1670_c0_g1_i26.p1/SRR1822236_DN1670_c0_g1_i26.p2/SRR1822236_DN1670_c0_g1_i6.p1/SRR1822236_DN16997_c0_g1_i2.p1/…	58	Cer. thalictroides	SRR1822236	event #2
GO:0006165	nucleoside diphosphate phosphorylation	15/1604	63/15292	0.00180906	0.0292976	0.0242859	SRR1822236_DN1311_c0_g1_i2.p1/SRR1822236_DN1311_c1_g1_i1.p1/SRR1822236_DN19810_c0_g1_i1.p1/SRR1822236_DN2425_c0_g1_i18.p1/SRR1822236_DN2425_c0_g1_i18.p2/SRR1822236_DN2425_c0_g1_i2.p1/SRR1822236_DN2658_c0_g1_i2.p1/SRR1822236_DN2658_c0_g1_i3.p1/SRR1822236_DN2658_c0_g1_i4.p1/SRR1822236_DN3234_c0_g1_i4.p1/SRR1822236_DN3234_c0_g1_i5.p1/SRR1822236_DN3450_c0_g1_i2.p1/SRR1822236_DN3450_c0_g1_i6.p1/SRR182…	15	Cer. thalictroides	SRR1822236	event #2
GO:0015849	organic acid transport	32/1604	179/15292	0.0018112	0.0292976	0.0242859	SRR1822236_DN10370_c0_g1_i11.p1/SRR1822236_DN10370_c0_g1_i12.p1/SRR1822236_DN11267_c0_g1_i2.p1/SRR1822236_DN11267_c0_g1_i3.p1/SRR1822236_DN1210_c0_g2_i12.p1/SRR1822236_DN12206_c0_g2_i1.p1/SRR1822236_DN12206_c0_g2_i4.p1/SRR1822236_DN1263_c0_g2_i3.p1/SRR1822236_DN1263_c0_g2_i4.p1/SRR1822236_DN1263_c0_g2_i5.p1/SRR1822236_DN1263_c0_g2_i5.p2/SRR1822236_DN1343_c0_g1_i3.p1/SRR1822236_DN1343_c0_g1_i4.p1/…	32	Cer. thalictroides	SRR1822236	event #2
GO:0046942	carboxylic acid transport	32/1604	179/15292	0.0018112	0.0292976	0.0242859	SRR1822236_DN10370_c0_g1_i11.p1/SRR1822236_DN10370_c0_g1_i12.p1/SRR1822236_DN11267_c0_g1_i2.p1/SRR1822236_DN11267_c0_g1_i3.p1/SRR1822236_DN1210_c0_g2_i12.p1/SRR1822236_DN12206_c0_g2_i1.p1/SRR1822236_DN12206_c0_g2_i4.p1/SRR1822236_DN1263_c0_g2_i3.p1/SRR1822236_DN1263_c0_g2_i4.p1/SRR1822236_DN1263_c0_g2_i5.p1/SRR1822236_DN1263_c0_g2_i5.p2/SRR1822236_DN1343_c0_g1_i3.p1/SRR1822236_DN1343_c0_g1_i4.p1/…	32	Cer. thalictroides	SRR1822236	event #2
GO:0017025	TBP-class protein binding	6/1604	14/15292	0.00188221	0.029863	0.0247545	SRR1822236_DN10410_c0_g1_i1.p1/SRR1822236_DN1563_c0_g1_i10.p1/SRR1822236_DN1563_c0_g1_i4.p1/SRR1822236_DN5324_c0_g2_i1.p1/SRR1822236_DN5324_c0_g3_i1.p1/SRR1822236_DN53309_c0_g1_i1.p1	6	Cer. thalictroides	SRR1822236	event #2
GO:0033059	cellular pigmentation	6/1604	14/15292	0.00188221	0.029863	0.0247545	SRR1822236_DN6664_c0_g1_i1.p1/SRR1822236_DN6664_c0_g1_i1.p3/SRR1822236_DN6664_c0_g1_i3.p1/SRR1822236_DN6664_c0_g1_i3.p2/SRR1822236_DN6664_c0_g1_i6.p1/SRR1822236_DN6664_c0_g1_i6.p2	6	Cer. thalictroides	SRR1822236	event #2
GO:0043482	cellular pigment accumulation	6/1604	14/15292	0.00188221	0.029863	0.0247545	SRR1822236_DN6664_c0_g1_i1.p1/SRR1822236_DN6664_c0_g1_i1.p3/SRR1822236_DN6664_c0_g1_i3.p1/SRR1822236_DN6664_c0_g1_i3.p2/SRR1822236_DN6664_c0_g1_i6.p1/SRR1822236_DN6664_c0_g1_i6.p2	6	Cer. thalictroides	SRR1822236	event #2
GO:0048066	developmental pigmentation	6/1604	14/15292	0.00188221	0.029863	0.0247545	SRR1822236_DN6664_c0_g1_i1.p1/SRR1822236_DN6664_c0_g1_i1.p3/SRR1822236_DN6664_c0_g1_i3.p1/SRR1822236_DN6664_c0_g1_i3.p2/SRR1822236_DN6664_c0_g1_i6.p1/SRR1822236_DN6664_c0_g1_i6.p2	6	Cer. thalictroides	SRR1822236	event #2
GO:0050931	pigment cell differentiation	6/1604	14/15292	0.00188221	0.029863	0.0247545	SRR1822236_DN6664_c0_g1_i1.p1/SRR1822236_DN6664_c0_g1_i1.p3/SRR1822236_DN6664_c0_g1_i3.p1/SRR1822236_DN6664_c0_g1_i3.p2/SRR1822236_DN6664_c0_g1_i6.p1/SRR1822236_DN6664_c0_g1_i6.p2	6	Cer. thalictroides	SRR1822236	event #2
GO:0019363	pyridine nucleotide biosynthetic process	17/1604	76/15292	0.00192496	0.0304247	0.0252202	SRR1822236_DN1311_c0_g1_i2.p1/SRR1822236_DN1311_c1_g1_i1.p1/SRR1822236_DN19810_c0_g1_i1.p1/SRR1822236_DN2425_c0_g1_i18.p1/SRR1822236_DN2425_c0_g1_i18.p2/SRR1822236_DN2425_c0_g1_i2.p1/SRR1822236_DN2658_c0_g1_i2.p1/SRR1822236_DN2658_c0_g1_i3.p1/SRR1822236_DN2658_c0_g1_i4.p1/SRR1822236_DN3234_c0_g1_i4.p1/SRR1822236_DN3234_c0_g1_i5.p1/SRR1822236_DN3450_c0_g1_i2.p1/SRR1822236_DN3450_c0_g1_i6.p1/SRR182…	17	Cer. thalictroides	SRR1822236	event #2
GO:0008134	transcription factor binding	33/1604	187/15292	0.00193342	0.0304423	0.0252347	SRR1822236_DN10410_c0_g1_i1.p1/SRR1822236_DN1050_c0_g1_i7.p3/SRR1822236_DN1050_c0_g3_i12.p1/SRR1822236_DN1050_c0_g3_i5.p2/SRR1822236_DN1050_c0_g3_i8.p2/SRR1822236_DN10923_c0_g1_i1.p1/SRR1822236_DN11507_c0_g2_i2.p1/SRR1822236_DN15239_c0_g1_i1.p1/SRR1822236_DN15239_c0_g1_i3.p1/SRR1822236_DN1563_c0_g1_i10.p1/SRR1822236_DN1563_c0_g1_i4.p1/SRR1822236_DN18978_c0_g1_i2.p1/SRR1822236_DN18978_c0_g1_i4.p1/…	33	Cer. thalictroides	SRR1822236	event #2
GO:0006571	tyrosine biosynthetic process	5/1604	10/15292	0.00202192	0.0317151	0.0262898	SRR1822236_DN4200_c0_g1_i3.p1/SRR1822236_DN9053_c0_g1_i1.p1/SRR1822236_DN9053_c0_g1_i2.p1/SRR1822236_DN9053_c0_g1_i3.p1/SRR1822236_DN9393_c0_g1_i2.p1	5	Cer. thalictroides	SRR1822236	event #2
GO:0009832	plant-type cell wall biogenesis	33/1604	188/15292	0.00211476	0.033046	0.0273931	SRR1822236_DN12989_c0_g1_i11.p1/SRR1822236_DN12989_c0_g1_i6.p1/SRR1822236_DN12989_c0_g1_i7.p1/SRR1822236_DN12989_c0_g1_i9.p1/SRR1822236_DN12989_c0_g2_i1.p1/SRR1822236_DN12989_c0_g4_i1.p1/SRR1822236_DN13487_c0_g1_i2.p1/SRR1822236_DN13509_c0_g1_i2.p1/SRR1822236_DN13509_c0_g1_i4.p1/SRR1822236_DN16007_c0_g1_i2.p1/SRR1822236_DN20174_c0_g1_i1.p1/SRR1822236_DN20174_c0_g1_i2.p1/SRR1822236_DN3062_c1_g1_i1…	33	Cer. thalictroides	SRR1822236	event #2
GO:0009696	salicylic acid metabolic process	9/1604	29/15292	0.00214372	0.0333728	0.027664	SRR1822236_DN2854_c0_g1_i18.p1/SRR1822236_DN2854_c0_g1_i21.p1/SRR1822236_DN4276_c0_g1_i10.p1/SRR1822236_DN4276_c0_g1_i15.p1/SRR1822236_DN4276_c0_g1_i3.p1/SRR1822236_DN820_c0_g1_i10.p1/SRR1822236_DN820_c0_g1_i2.p1/SRR1822236_DN820_c0_g1_i8.p2/SRR1822236_DN820_c0_g1_i9.p1	9	Cer. thalictroides	SRR1822236	event #2
GO:0009637	response to blue light	23/1604	117/15292	0.00218675	0.0339151	0.0281135	SRR1822236_DN2034_c0_g1_i1.p1/SRR1822236_DN2049_c0_g1_i1.p1/SRR1822236_DN2247_c0_g1_i7.p1/SRR1822236_DN2247_c0_g2_i2.p1/SRR1822236_DN2552_c0_g1_i2.p1/SRR1822236_DN2552_c0_g1_i4.p1/SRR1822236_DN3965_c0_g1_i12.p1/SRR1822236_DN3965_c0_g1_i7.p1/SRR1822236_DN3965_c0_g1_i9.p1/SRR1822236_DN4200_c0_g1_i3.p1/SRR1822236_DN4415_c0_g1_i1.p1/SRR1822236_DN4460_c0_g2_i2.p1/SRR1822236_DN4460_c0_g2_i8.p1/SRR18222…	23	Cer. thalictroides	SRR1822236	event #2
GO:0007019	microtubule depolymerization	7/1604	19/15292	0.00222574	0.0340557	0.0282301	SRR1822236_DN5772_c0_g1_i10.p1/SRR1822236_DN5772_c0_g1_i10.p2/SRR1822236_DN5772_c0_g1_i1.p1/SRR1822236_DN5772_c0_g1_i1.p2/SRR1822236_DN5772_c0_g1_i7.p1/SRR1822236_DN5772_c0_g1_i7.p2/SRR1822236_DN9039_c0_g1_i1.p1	7	Cer. thalictroides	SRR1822236	event #2
GO:0009145	purine nucleoside triphosphate biosynthetic process	17/1604	77/15292	0.00223385	0.0340557	0.0282301	SRR1822236_DN1311_c0_g1_i2.p1/SRR1822236_DN1311_c1_g1_i1.p1/SRR1822236_DN19810_c0_g1_i1.p1/SRR1822236_DN2425_c0_g1_i18.p1/SRR1822236_DN2425_c0_g1_i18.p2/SRR1822236_DN2425_c0_g1_i2.p1/SRR1822236_DN2658_c0_g1_i2.p1/SRR1822236_DN2658_c0_g1_i3.p1/SRR1822236_DN2658_c0_g1_i4.p1/SRR1822236_DN28718_c0_g3_i1.p1/SRR1822236_DN28718_c0_g5_i1.p1/SRR1822236_DN3234_c0_g1_i4.p1/SRR1822236_DN3234_c0_g1_i5.p1/SRR1…	17	Cer. thalictroides	SRR1822236	event #2
GO:0009201	ribonucleoside triphosphate biosynthetic process	17/1604	77/15292	0.00223385	0.0340557	0.0282301	SRR1822236_DN1311_c0_g1_i2.p1/SRR1822236_DN1311_c1_g1_i1.p1/SRR1822236_DN19810_c0_g1_i1.p1/SRR1822236_DN2425_c0_g1_i18.p1/SRR1822236_DN2425_c0_g1_i18.p2/SRR1822236_DN2425_c0_g1_i2.p1/SRR1822236_DN2658_c0_g1_i2.p1/SRR1822236_DN2658_c0_g1_i3.p1/SRR1822236_DN2658_c0_g1_i4.p1/SRR1822236_DN28718_c0_g3_i1.p1/SRR1822236_DN28718_c0_g5_i1.p1/SRR1822236_DN3234_c0_g1_i4.p1/SRR1822236_DN3234_c0_g1_i5.p1/SRR1…	17	Cer. thalictroides	SRR1822236	event #2
GO:0009206	purine ribonucleoside triphosphate biosynthetic process	17/1604	77/15292	0.00223385	0.0340557	0.0282301	SRR1822236_DN1311_c0_g1_i2.p1/SRR1822236_DN1311_c1_g1_i1.p1/SRR1822236_DN19810_c0_g1_i1.p1/SRR1822236_DN2425_c0_g1_i18.p1/SRR1822236_DN2425_c0_g1_i18.p2/SRR1822236_DN2425_c0_g1_i2.p1/SRR1822236_DN2658_c0_g1_i2.p1/SRR1822236_DN2658_c0_g1_i3.p1/SRR1822236_DN2658_c0_g1_i4.p1/SRR1822236_DN28718_c0_g3_i1.p1/SRR1822236_DN28718_c0_g5_i1.p1/SRR1822236_DN3234_c0_g1_i4.p1/SRR1822236_DN3234_c0_g1_i5.p1/SRR1…	17	Cer. thalictroides	SRR1822236	event #2
GO:0008028	monocarboxylic acid transmembrane transporter activity	13/1604	52/15292	0.00224516	0.0340557	0.0282301	SRR1822236_DN10370_c0_g1_i11.p1/SRR1822236_DN10370_c0_g1_i12.p1/SRR1822236_DN11267_c0_g1_i2.p1/SRR1822236_DN11267_c0_g1_i3.p1/SRR1822236_DN1210_c0_g2_i12.p1/SRR1822236_DN1263_c0_g2_i3.p1/SRR1822236_DN1263_c0_g2_i4.p1/SRR1822236_DN1263_c0_g2_i5.p1/SRR1822236_DN1263_c0_g2_i5.p2/SRR1822236_DN2827_c0_g1_i10.p1/SRR1822236_DN3620_c1_g1_i5.p1/SRR1822236_DN3620_c1_g1_i6.p1/SRR1822236_DN508_c0_g1_i1.p1	13	Cer. thalictroides	SRR1822236	event #2
GO:0032984	protein-containing complex disassembly	13/1604	52/15292	0.00224516	0.0340557	0.0282301	SRR1822236_DN5772_c0_g1_i10.p1/SRR1822236_DN5772_c0_g1_i10.p2/SRR1822236_DN5772_c0_g1_i1.p1/SRR1822236_DN5772_c0_g1_i1.p2/SRR1822236_DN5772_c0_g1_i7.p1/SRR1822236_DN5772_c0_g1_i7.p2/SRR1822236_DN6336_c0_g1_i1.p1/SRR1822236_DN82_c0_g1_i26.p1/SRR1822236_DN82_c0_g1_i2.p1/SRR1822236_DN82_c0_g1_i4.p1/SRR1822236_DN8403_c0_g1_i1.p1/SRR1822236_DN8403_c0_g1_i4.p1/SRR1822236_DN9039_c0_g1_i1.p1	13	Cer. thalictroides	SRR1822236	event #2
GO:1903725	regulation of phospholipid metabolic process	8/1604	24/15292	0.00226901	0.0342919	0.0284259	SRR1822236_DN10314_c0_g1_i4.p1/SRR1822236_DN10314_c0_g1_i5.p1/SRR1822236_DN13052_c0_g1_i1.p1/SRR1822236_DN135_c0_g1_i1.p1/SRR1822236_DN7236_c0_g1_i13.p1/SRR1822236_DN7236_c0_g1_i13.p2/SRR1822236_DN7236_c0_g1_i9.p1/SRR1822236_DN7236_c0_g1_i9.p2	8	Cer. thalictroides	SRR1822236	event #2
GO:0006470	protein dephosphorylation	29/1604	160/15292	0.00233979	0.035233	0.029206	SRR1822236_DN11118_c0_g1_i5.p1/SRR1822236_DN11822_c0_g1_i1.p1/SRR1822236_DN11822_c0_g1_i2.p1/SRR1822236_DN13255_c0_g1_i7.p1/SRR1822236_DN14058_c0_g1_i24.p1/SRR1822236_DN14058_c0_g1_i28.p1/SRR1822236_DN14058_c0_g1_i34.p1/SRR1822236_DN14058_c0_g1_i34.p3/SRR1822236_DN14058_c0_g1_i46.p2/SRR1822236_DN14058_c0_g1_i9.p1/SRR1822236_DN14058_c0_g1_i9.p4/SRR1822236_DN14285_c0_g1_i2.p1/SRR1822236_DN25135_c0_…	29	Cer. thalictroides	SRR1822236	event #2
GO:0006690	icosanoid metabolic process	10/1604	35/15292	0.00246148	0.0369311	0.0306136	SRR1822236_DN1471_c0_g1_i8.p1/SRR1822236_DN1471_c0_g1_i8.p2/SRR1822236_DN3756_c0_g1_i10.p1/SRR1822236_DN3756_c0_g1_i13.p1/SRR1822236_DN3756_c0_g1_i23.p1/SRR1822236_DN3756_c0_g1_i26.p1/SRR1822236_DN3756_c0_g1_i30.p1/SRR1822236_DN3756_c0_g1_i31.p1/SRR1822236_DN3756_c0_g1_i7.p1/SRR1822236_DN8957_c0_g1_i2.p1	10	Cer. thalictroides	SRR1822236	event #2
GO:0006334	nucleosome assembly	11/1604	41/15292	0.00263922	0.039455	0.0327057	SRR1822236_DN10832_c0_g1_i1.p1/SRR1822236_DN3254_c0_g1_i1.p1/SRR1822236_DN36835_c0_g1_i1.p1/SRR1822236_DN41859_c0_g1_i2.p1/SRR1822236_DN53978_c0_g1_i1.p2/SRR1822236_DN6282_c0_g2_i1.p1/SRR1822236_DN6282_c0_g2_i2.p1/SRR1822236_DN6282_c0_g4_i1.p1/SRR1822236_DN6787_c0_g1_i1.p1/SRR1822236_DN6787_c0_g1_i2.p1/SRR1822236_DN9321_c0_g1_i1.p1	11	Cer. thalictroides	SRR1822236	event #2
GO:0022627	cytosolic small ribosomal subunit	13/1604	53/15292	0.00269448	0.040136	0.0332703	SRR1822236_DN1574_c0_g1_i1.p1/SRR1822236_DN1686_c0_g1_i1.p1/SRR1822236_DN1740_c0_g1_i1.p1/SRR1822236_DN1945_c0_g1_i1.p1/SRR1822236_DN2304_c0_g1_i3.p1/SRR1822236_DN2304_c0_g1_i3.p2/SRR1822236_DN2304_c0_g1_i5.p1/SRR1822236_DN3857_c0_g1_i1.p1/SRR1822236_DN575_c0_g1_i10.p1/SRR1822236_DN575_c0_g1_i7.p1/SRR1822236_DN575_c0_g1_i9.p1/SRR1822236_DN6956_c0_g1_i4.p1/SRR1822236_DN988_c0_g1_i1.p1	13	Cer. thalictroides	SRR1822236	event #2
GO:0016791	phosphatase activity	54/1604	352/15292	0.00272361	0.0404246	0.0335095	SRR1822236_DN1085_c0_g1_i3.p1/SRR1822236_DN1085_c0_g2_i1.p1/SRR1822236_DN1085_c0_g2_i2.p1/SRR1822236_DN11118_c0_g1_i5.p1/SRR1822236_DN11822_c0_g1_i1.p1/SRR1822236_DN11822_c0_g1_i2.p1/SRR1822236_DN1220_c0_g1_i10.p1/SRR1822236_DN1220_c0_g1_i10.p2/SRR1822236_DN1220_c0_g1_i1.p1/SRR1822236_DN1220_c0_g1_i1.p2/SRR1822236_DN1220_c0_g1_i7.p1/SRR1822236_DN1220_c0_g1_i8.p1/SRR1822236_DN13255_c0_g1_i7.p1/SRR…	54	Cer. thalictroides	SRR1822236	event #2
GO:0009166	nucleotide catabolic process	15/1604	66/15292	0.00294579	0.0435662	0.0361136	SRR1822236_DN1311_c0_g1_i2.p1/SRR1822236_DN1311_c1_g1_i1.p1/SRR1822236_DN19810_c0_g1_i1.p1/SRR1822236_DN2425_c0_g1_i18.p1/SRR1822236_DN2425_c0_g1_i18.p2/SRR1822236_DN2425_c0_g1_i2.p1/SRR1822236_DN2658_c0_g1_i2.p1/SRR1822236_DN2658_c0_g1_i3.p1/SRR1822236_DN2658_c0_g1_i4.p1/SRR1822236_DN3234_c0_g1_i4.p1/SRR1822236_DN3234_c0_g1_i5.p1/SRR1822236_DN3450_c0_g1_i2.p1/SRR1822236_DN3450_c0_g1_i6.p1/SRR182…	15	Cer. thalictroides	SRR1822236	event #2
GO:0019901	protein kinase binding	26/1604	141/15292	0.00300069	0.0442202	0.0366558	SRR1822236_DN1061_c0_g1_i2.p1/SRR1822236_DN11958_c0_g1_i3.p2/SRR1822236_DN11958_c0_g1_i3.p3/SRR1822236_DN128_c0_g1_i7.p1/SRR1822236_DN128_c0_g1_i7.p2/SRR1822236_DN13327_c0_g1_i2.p1/SRR1822236_DN13327_c0_g1_i3.p1/SRR1822236_DN13327_c0_g1_i4.p1/SRR1822236_DN14030_c0_g1_i1.p1/SRR1822236_DN14030_c0_g2_i4.p1/SRR1822236_DN14058_c0_g1_i24.p1/SRR1822236_DN14058_c0_g1_i28.p1/SRR1822236_DN14058_c0_g1_i34.p…	26	Cer. thalictroides	SRR1822236	event #2
GO:0010025	wax biosynthetic process	8/1604	25/15292	0.00303396	0.0443944	0.0368002	SRR1822236_DN14900_c0_g2_i4.p1/SRR1822236_DN14900_c0_g2_i5.p1/SRR1822236_DN3156_c0_g1_i14.p1/SRR1822236_DN3156_c0_g1_i21.p1/SRR1822236_DN3156_c0_g1_i3.p1/SRR1822236_DN3892_c0_g1_i29.p1/SRR1822236_DN3892_c0_g1_i3.p1/SRR1822236_DN3892_c0_g1_i7.p1	8	Cer. thalictroides	SRR1822236	event #2
GO:0010166	wax metabolic process	8/1604	25/15292	0.00303396	0.0443944	0.0368002	SRR1822236_DN14900_c0_g2_i4.p1/SRR1822236_DN14900_c0_g2_i5.p1/SRR1822236_DN3156_c0_g1_i14.p1/SRR1822236_DN3156_c0_g1_i21.p1/SRR1822236_DN3156_c0_g1_i3.p1/SRR1822236_DN3892_c0_g1_i29.p1/SRR1822236_DN3892_c0_g1_i3.p1/SRR1822236_DN3892_c0_g1_i7.p1	8	Cer. thalictroides	SRR1822236	event #2
GO:0090332	stomatal closure	10/1604	36/15292	0.00309302	0.0444009	0.0368056	SRR1822236_DN128_c0_g1_i7.p1/SRR1822236_DN128_c0_g1_i7.p2/SRR1822236_DN16418_c0_g1_i4.p1/SRR1822236_DN16418_c0_g1_i5.p1/SRR1822236_DN16418_c0_g1_i5.p2/SRR1822236_DN3234_c0_g1_i5.p1/SRR1822236_DN6234_c0_g1_i3.p1/SRR1822236_DN7437_c0_g2_i1.p1/SRR1822236_DN8221_c0_g1_i4.p1/SRR1822236_DN8221_c0_g1_i5.p1	10	Cer. thalictroides	SRR1822236	event #2
GO:0000795	synaptonemal complex	4/1604	7/15292	0.00325161	0.0444009	0.0368056	SRR1822236_DN11266_c0_g1_i2.p1/SRR1822236_DN29252_c0_g1_i1.p1/SRR1822236_DN30871_c0_g1_i1.p1/SRR1822236_DN30871_c0_g2_i1.p1	4	Cer. thalictroides	SRR1822236	event #2
GO:0002200	somatic diversification of immune receptors	4/1604	7/15292	0.00325161	0.0444009	0.0368056	SRR1822236_DN29907_c0_g1_i4.p1/SRR1822236_DN29907_c0_g1_i4.p2/SRR1822236_DN30871_c0_g1_i1.p1/SRR1822236_DN30871_c0_g2_i1.p1	4	Cer. thalictroides	SRR1822236	event #2
GO:0002377	immunoglobulin production	4/1604	7/15292	0.00325161	0.0444009	0.0368056	SRR1822236_DN29907_c0_g1_i4.p1/SRR1822236_DN29907_c0_g1_i4.p2/SRR1822236_DN30871_c0_g1_i1.p1/SRR1822236_DN30871_c0_g2_i1.p1	4	Cer. thalictroides	SRR1822236	event #2
GO:0002440	production of molecular mediator of immune response	4/1604	7/15292	0.00325161	0.0444009	0.0368056	SRR1822236_DN29907_c0_g1_i4.p1/SRR1822236_DN29907_c0_g1_i4.p2/SRR1822236_DN30871_c0_g1_i1.p1/SRR1822236_DN30871_c0_g2_i1.p1	4	Cer. thalictroides	SRR1822236	event #2
GO:0006384	transcription initiation from RNA polymerase III promoter	4/1604	7/15292	0.00325161	0.0444009	0.0368056	SRR1822236_DN19594_c0_g1_i1.p1/SRR1822236_DN19594_c0_g2_i2.p1/SRR1822236_DN24326_c0_g3_i1.p1/SRR1822236_DN24326_c0_g4_i1.p1	4	Cer. thalictroides	SRR1822236	event #2
GO:0006848	pyruvate transport	4/1604	7/15292	0.00325161	0.0444009	0.0368056	SRR1822236_DN1263_c0_g2_i3.p1/SRR1822236_DN1263_c0_g2_i4.p1/SRR1822236_DN1263_c0_g2_i5.p1/SRR1822236_DN1263_c0_g2_i5.p2	4	Cer. thalictroides	SRR1822236	event #2
GO:0007422	peripheral nervous system development	4/1604	7/15292	0.00325161	0.0444009	0.0368056	SRR1822236_DN3721_c0_g1_i1.p1/SRR1822236_DN3721_c0_g1_i2.p1/SRR1822236_DN3721_c0_g1_i3.p1/SRR1822236_DN3721_c0_g1_i4.p1	4	Cer. thalictroides	SRR1822236	event #2
GO:0010660	regulation of muscle cell apoptotic process	4/1604	7/15292	0.00325161	0.0444009	0.0368056	SRR1822236_DN7236_c0_g1_i13.p1/SRR1822236_DN7236_c0_g1_i13.p2/SRR1822236_DN7236_c0_g1_i9.p1/SRR1822236_DN7236_c0_g1_i9.p2	4	Cer. thalictroides	SRR1822236	event #2
GO:0010662	regulation of striated muscle cell apoptotic process	4/1604	7/15292	0.00325161	0.0444009	0.0368056	SRR1822236_DN7236_c0_g1_i13.p1/SRR1822236_DN7236_c0_g1_i13.p2/SRR1822236_DN7236_c0_g1_i9.p1/SRR1822236_DN7236_c0_g1_i9.p2	4	Cer. thalictroides	SRR1822236	event #2
GO:0010665	regulation of cardiac muscle cell apoptotic process	4/1604	7/15292	0.00325161	0.0444009	0.0368056	SRR1822236_DN7236_c0_g1_i13.p1/SRR1822236_DN7236_c0_g1_i13.p2/SRR1822236_DN7236_c0_g1_i9.p1/SRR1822236_DN7236_c0_g1_i9.p2	4	Cer. thalictroides	SRR1822236	event #2
GO:0016445	somatic diversification of immunoglobulins	4/1604	7/15292	0.00325161	0.0444009	0.0368056	SRR1822236_DN29907_c0_g1_i4.p1/SRR1822236_DN29907_c0_g1_i4.p2/SRR1822236_DN30871_c0_g1_i1.p1/SRR1822236_DN30871_c0_g2_i1.p1	4	Cer. thalictroides	SRR1822236	event #2
GO:0032527	protein exit from endoplasmic reticulum	4/1604	7/15292	0.00325161	0.0444009	0.0368056	SRR1822236_DN11429_c0_g1_i2.p1/SRR1822236_DN11429_c0_g1_i3.p1/SRR1822236_DN1998_c0_g1_i2.p1/SRR1822236_DN1998_c0_g2_i1.p1	4	Cer. thalictroides	SRR1822236	event #2
GO:0035652	clathrin-coated vesicle cargo loading	4/1604	7/15292	0.00325161	0.0444009	0.0368056	SRR1822236_DN13580_c0_g1_i1.p1/SRR1822236_DN13580_c0_g1_i2.p1/SRR1822236_DN4984_c0_g1_i2.p1/SRR1822236_DN4984_c0_g1_i3.p1	4	Cer. thalictroides	SRR1822236	event #2
GO:0050833	pyruvate transmembrane transporter activity	4/1604	7/15292	0.00325161	0.0444009	0.0368056	SRR1822236_DN1263_c0_g2_i3.p1/SRR1822236_DN1263_c0_g2_i4.p1/SRR1822236_DN1263_c0_g2_i5.p1/SRR1822236_DN1263_c0_g2_i5.p2	4	Cer. thalictroides	SRR1822236	event #2
GO:0051731	polynucleotide 5'-hydroxyl-kinase activity	4/1604	7/15292	0.00325161	0.0444009	0.0368056	SRR1822236_DN20236_c0_g1_i2.p1/SRR1822236_DN30710_c0_g2_i1.p1/SRR1822236_DN39210_c0_g1_i1.p1/SRR1822236_DN39210_c0_g1_i2.p1	4	Cer. thalictroides	SRR1822236	event #2
GO:0098780	response to mitochondrial depolarisation	4/1604	7/15292	0.00325161	0.0444009	0.0368056	SRR1822236_DN7236_c0_g1_i13.p1/SRR1822236_DN7236_c0_g1_i13.p2/SRR1822236_DN7236_c0_g1_i9.p1/SRR1822236_DN7236_c0_g1_i9.p2	4	Cer. thalictroides	SRR1822236	event #2
GO:0099086	synaptonemal structure	4/1604	7/15292	0.00325161	0.0444009	0.0368056	SRR1822236_DN11266_c0_g1_i2.p1/SRR1822236_DN29252_c0_g1_i1.p1/SRR1822236_DN30871_c0_g1_i1.p1/SRR1822236_DN30871_c0_g2_i1.p1	4	Cer. thalictroides	SRR1822236	event #2
GO:1901475	pyruvate transmembrane transport	4/1604	7/15292	0.00325161	0.0444009	0.0368056	SRR1822236_DN1263_c0_g2_i3.p1/SRR1822236_DN1263_c0_g2_i4.p1/SRR1822236_DN1263_c0_g2_i5.p1/SRR1822236_DN1263_c0_g2_i5.p2	4	Cer. thalictroides	SRR1822236	event #2
GO:0010675	regulation of cellular carbohydrate metabolic process	12/1604	48/15292	0.0032717	0.0444009	0.0368056	SRR1822236_DN10314_c0_g1_i4.p1/SRR1822236_DN10314_c0_g1_i5.p1/SRR1822236_DN135_c0_g1_i1.p1/SRR1822236_DN20164_c0_g1_i3.p1/SRR1822236_DN20164_c0_g1_i3.p2/SRR1822236_DN3646_c0_g1_i4.p1/SRR1822236_DN4260_c0_g1_i12.p1/SRR1822236_DN4260_c0_g1_i7.p1/SRR1822236_DN45606_c0_g1_i1.p1/SRR1822236_DN9053_c0_g1_i1.p1/SRR1822236_DN9053_c0_g1_i2.p1/SRR1822236_DN9053_c0_g1_i3.p1	12	Cer. thalictroides	SRR1822236	event #2
GO:1902456	regulation of stomatal opening	12/1604	48/15292	0.0032717	0.0444009	0.0368056	SRR1822236_DN128_c0_g1_i7.p1/SRR1822236_DN128_c0_g1_i7.p2/SRR1822236_DN14058_c0_g1_i24.p1/SRR1822236_DN14058_c0_g1_i28.p1/SRR1822236_DN14058_c0_g1_i34.p1/SRR1822236_DN14058_c0_g1_i34.p3/SRR1822236_DN14058_c0_g1_i46.p2/SRR1822236_DN14058_c0_g1_i9.p1/SRR1822236_DN14058_c0_g1_i9.p4/SRR1822236_DN14714_c1_g1_i4.p1/SRR1822236_DN14714_c1_g1_i6.p1/SRR1822236_DN2330_c1_g1_i2.p1	12	Cer. thalictroides	SRR1822236	event #2
GO:0019748	secondary metabolic process	40/1604	246/15292	0.0032993	0.0444009	0.0368056	SRR1822236_DN10923_c0_g1_i1.p1/SRR1822236_DN11301_c0_g1_i1.p1/SRR1822236_DN11346_c0_g1_i3.p1/SRR1822236_DN11346_c0_g2_i7.p1/SRR1822236_DN11346_c0_g2_i7.p2/SRR1822236_DN12474_c0_g1_i1.p1/SRR1822236_DN13216_c2_g2_i2.p2/SRR1822236_DN1539_c0_g1_i1.p1/SRR1822236_DN17029_c0_g1_i1.p1/SRR1822236_DN2181_c0_g1_i2.p1/SRR1822236_DN2181_c0_g1_i3.p1/SRR1822236_DN2181_c1_g1_i1.p1/SRR1822236_DN2265_c0_g1_i1.p1/S…	40	Cer. thalictroides	SRR1822236	event #2
GO:0002698	negative regulation of immune effector process	5/1604	11/15292	0.00338824	0.0444009	0.0368056	SRR1822236_DN2026_c0_g1_i2.p1/SRR1822236_DN2026_c0_g1_i3.p1/SRR1822236_DN2026_c0_g1_i4.p1/SRR1822236_DN2026_c0_g1_i5.p1/SRR1822236_DN2026_c0_g1_i8.p1	5	Cer. thalictroides	SRR1822236	event #2
GO:0004612	phosphoenolpyruvate carboxykinase (ATP) activity	5/1604	11/15292	0.00338824	0.0444009	0.0368056	SRR1822236_DN86_c0_g1_i19.p1/SRR1822236_DN86_c0_g1_i27.p1/SRR1822236_DN86_c0_g1_i30.p1/SRR1822236_DN86_c0_g1_i3.p1/SRR1822236_DN86_c0_g1_i8.p1	5	Cer. thalictroides	SRR1822236	event #2
GO:0006047	UDP-N-acetylglucosamine metabolic process	5/1604	11/15292	0.00338824	0.0444009	0.0368056	SRR1822236_DN3578_c0_g1_i1.p1/SRR1822236_DN3578_c0_g2_i2.p1/SRR1822236_DN7414_c1_g1_i1.p1/SRR1822236_DN7414_c1_g1_i1.p2/SRR1822236_DN7414_c1_g1_i4.p1	5	Cer. thalictroides	SRR1822236	event #2
GO:0006572	tyrosine catabolic process	5/1604	11/15292	0.00338824	0.0444009	0.0368056	SRR1822236_DN23212_c0_g1_i2.p1/SRR1822236_DN23212_c0_g1_i7.p1/SRR1822236_DN23212_c0_g1_i7.p2/SRR1822236_DN855_c0_g1_i3.p1/SRR1822236_DN855_c0_g1_i6.p1	5	Cer. thalictroides	SRR1822236	event #2
GO:0009094	L-phenylalanine biosynthetic process	5/1604	11/15292	0.00338824	0.0444009	0.0368056	SRR1822236_DN4200_c0_g1_i3.p1/SRR1822236_DN9053_c0_g1_i1.p1/SRR1822236_DN9053_c0_g1_i2.p1/SRR1822236_DN9053_c0_g1_i3.p1/SRR1822236_DN9393_c0_g1_i2.p1	5	Cer. thalictroides	SRR1822236	event #2
GO:0039531	regulation of viral-induced cytoplasmic pattern recognition receptor signaling pathway	5/1604	11/15292	0.00338824	0.0444009	0.0368056	SRR1822236_DN2026_c0_g1_i2.p1/SRR1822236_DN2026_c0_g1_i3.p1/SRR1822236_DN2026_c0_g1_i4.p1/SRR1822236_DN2026_c0_g1_i5.p1/SRR1822236_DN2026_c0_g1_i8.p1	5	Cer. thalictroides	SRR1822236	event #2
GO:0039535	regulation of RIG-I signaling pathway	5/1604	11/15292	0.00338824	0.0444009	0.0368056	SRR1822236_DN2026_c0_g1_i2.p1/SRR1822236_DN2026_c0_g1_i3.p1/SRR1822236_DN2026_c0_g1_i4.p1/SRR1822236_DN2026_c0_g1_i5.p1/SRR1822236_DN2026_c0_g1_i8.p1	5	Cer. thalictroides	SRR1822236	event #2
GO:0043446	cellular alkane metabolic process	5/1604	11/15292	0.00338824	0.0444009	0.0368056	SRR1822236_DN14900_c0_g2_i4.p1/SRR1822236_DN14900_c0_g2_i5.p1/SRR1822236_DN3892_c0_g1_i29.p1/SRR1822236_DN3892_c0_g1_i3.p1/SRR1822236_DN3892_c0_g1_i7.p1	5	Cer. thalictroides	SRR1822236	event #2
GO:0043447	alkane biosynthetic process	5/1604	11/15292	0.00338824	0.0444009	0.0368056	SRR1822236_DN14900_c0_g2_i4.p1/SRR1822236_DN14900_c0_g2_i5.p1/SRR1822236_DN3892_c0_g1_i29.p1/SRR1822236_DN3892_c0_g1_i3.p1/SRR1822236_DN3892_c0_g1_i7.p1	5	Cer. thalictroides	SRR1822236	event #2
GO:0072387	flavin adenine dinucleotide metabolic process	5/1604	11/15292	0.00338824	0.0444009	0.0368056	SRR1822236_DN14008_c0_g1_i3.p1/SRR1822236_DN14008_c0_g1_i5.p1/SRR1822236_DN14008_c0_g1_i6.p1/SRR1822236_DN14008_c0_g1_i7.p1/SRR1822236_DN2049_c0_g1_i1.p1	5	Cer. thalictroides	SRR1822236	event #2
GO:1902223	erythrose 4-phosphate/phosphoenolpyruvate family amino acid biosynthetic process	5/1604	11/15292	0.00338824	0.0444009	0.0368056	SRR1822236_DN4200_c0_g1_i3.p1/SRR1822236_DN9053_c0_g1_i1.p1/SRR1822236_DN9053_c0_g1_i2.p1/SRR1822236_DN9053_c0_g1_i3.p1/SRR1822236_DN9393_c0_g1_i2.p1	5	Cer. thalictroides	SRR1822236	event #2
GO:0009142	nucleoside triphosphate biosynthetic process	17/1604	80/15292	0.00341863	0.0446578	0.0370186	SRR1822236_DN1311_c0_g1_i2.p1/SRR1822236_DN1311_c1_g1_i1.p1/SRR1822236_DN19810_c0_g1_i1.p1/SRR1822236_DN2425_c0_g1_i18.p1/SRR1822236_DN2425_c0_g1_i18.p2/SRR1822236_DN2425_c0_g1_i2.p1/SRR1822236_DN2658_c0_g1_i2.p1/SRR1822236_DN2658_c0_g1_i3.p1/SRR1822236_DN2658_c0_g1_i4.p1/SRR1822236_DN28718_c0_g3_i1.p1/SRR1822236_DN28718_c0_g5_i1.p1/SRR1822236_DN3234_c0_g1_i4.p1/SRR1822236_DN3234_c0_g1_i5.p1/SRR1…	17	Cer. thalictroides	SRR1822236	event #2
GO:0009132	nucleoside diphosphate metabolic process	15/1604	67/15292	0.00343523	0.0447336	0.0370814	SRR1822236_DN1311_c0_g1_i2.p1/SRR1822236_DN1311_c1_g1_i1.p1/SRR1822236_DN19810_c0_g1_i1.p1/SRR1822236_DN2425_c0_g1_i18.p1/SRR1822236_DN2425_c0_g1_i18.p2/SRR1822236_DN2425_c0_g1_i2.p1/SRR1822236_DN2658_c0_g1_i2.p1/SRR1822236_DN2658_c0_g1_i3.p1/SRR1822236_DN2658_c0_g1_i4.p1/SRR1822236_DN3234_c0_g1_i4.p1/SRR1822236_DN3234_c0_g1_i5.p1/SRR1822236_DN3450_c0_g1_i2.p1/SRR1822236_DN3450_c0_g1_i6.p1/SRR182…	15	Cer. thalictroides	SRR1822236	event #2
GO:0005789	endoplasmic reticulum membrane	61/1604	413/15292	0.00368469	0.0477851	0.0396108	SRR1822236_DN11301_c0_g1_i1.p1/SRR1822236_DN11346_c0_g1_i3.p1/SRR1822236_DN14800_c0_g1_i5.p1/SRR1822236_DN14800_c0_g1_i8.p1/SRR1822236_DN14900_c0_g2_i4.p1/SRR1822236_DN14900_c0_g2_i5.p1/SRR1822236_DN15389_c0_g2_i2.p1/SRR1822236_DN15389_c0_g2_i5.p1/SRR1822236_DN15389_c0_g2_i6.p1/SRR1822236_DN16418_c0_g1_i4.p1/SRR1822236_DN16418_c0_g1_i5.p1/SRR1822236_DN16418_c0_g1_i5.p2/SRR1822236_DN1998_c0_g1_i2.…	61	Cer. thalictroides	SRR1822236	event #2
GO:0009642	response to light intensity	34/1604	202/15292	0.00369264	0.0477851	0.0396108	SRR1822236_DN10370_c0_g1_i11.p1/SRR1822236_DN10370_c0_g1_i12.p1/SRR1822236_DN14058_c0_g1_i24.p1/SRR1822236_DN14058_c0_g1_i28.p1/SRR1822236_DN14058_c0_g1_i34.p1/SRR1822236_DN14058_c0_g1_i34.p3/SRR1822236_DN14058_c0_g1_i46.p2/SRR1822236_DN14058_c0_g1_i9.p1/SRR1822236_DN14058_c0_g1_i9.p4/SRR1822236_DN1522_c0_g1_i2.p1/SRR1822236_DN1529_c0_g1_i2.p2/SRR1822236_DN19341_c0_g1_i1.p1/SRR1822236_DN19341_c0_…	34	Cer. thalictroides	SRR1822236	event #2
GO:0051348	negative regulation of transferase activity	13/1604	55/15292	0.00381363	0.049197	0.0407813	SRR1822236_DN10735_c0_g1_i1.p1/SRR1822236_DN10735_c0_g1_i2.p1/SRR1822236_DN14058_c0_g1_i24.p1/SRR1822236_DN14058_c0_g1_i28.p1/SRR1822236_DN14058_c0_g1_i34.p1/SRR1822236_DN14058_c0_g1_i34.p3/SRR1822236_DN14058_c0_g1_i46.p2/SRR1822236_DN14058_c0_g1_i9.p1/SRR1822236_DN14058_c0_g1_i9.p4/SRR1822236_DN4460_c0_g2_i2.p1/SRR1822236_DN4460_c0_g2_i8.p1/SRR1822236_DN7502_c0_g1_i2.p1/SRR1822236_DN7502_c0_g1_i…	13	Cer. thalictroides	SRR1822236	event #2
GO:0009110	vitamin biosynthetic process	81/4254	205/22798	2.40841e-12	1.25285e-08	1.03283e-08	SRR4210089_DN10436_c0_g1_i2.p1/SRR4210089_DN10436_c0_g2_i13.p1/SRR4210089_DN10436_c0_g2_i14.p1/SRR4210089_DN10436_c0_g2_i9.p1/SRR4210089_DN10436_c0_g3_i1.p1/SRR4210089_DN10436_c1_g1_i19.p1/SRR4210089_DN10436_c1_g1_i21.p1/SRR4210089_DN10436_c1_g1_i22.p1/SRR4210089_DN10436_c1_g1_i44.p1/SRR4210089_DN10436_c1_g1_i6.p1/SRR4210089_DN12808_c0_g1_i20.p2/SRR4210089_DN12808_c0_g1_i5.p1/SRR4210089_DN13755_c…	81	Cer. chingii	SRR4210089	event #2
GO:0006766	vitamin metabolic process	85/4254	223/22798	6.83397e-12	1.77752e-08	1.46535e-08	SRR4210089_DN10436_c0_g1_i2.p1/SRR4210089_DN10436_c0_g2_i13.p1/SRR4210089_DN10436_c0_g2_i14.p1/SRR4210089_DN10436_c0_g2_i9.p1/SRR4210089_DN10436_c0_g3_i1.p1/SRR4210089_DN10436_c1_g1_i19.p1/SRR4210089_DN10436_c1_g1_i21.p1/SRR4210089_DN10436_c1_g1_i22.p1/SRR4210089_DN10436_c1_g1_i44.p1/SRR4210089_DN10436_c1_g1_i6.p1/SRR4210089_DN12808_c0_g1_i20.p2/SRR4210089_DN12808_c0_g1_i5.p1/SRR4210089_DN13755_c…	85	Cer. chingii	SRR4210089	event #2
GO:0051731	polynucleotide 5'-hydroxyl-kinase activity	16/4254	18/22798	2.19791e-10	3.81118e-07	3.14186e-07	SRR4210089_DN10051_c0_g1_i12.p1/SRR4210089_DN10051_c0_g1_i17.p1/SRR4210089_DN10051_c0_g1_i19.p1/SRR4210089_DN10051_c0_g1_i20.p1/SRR4210089_DN10051_c0_g1_i8.p1/SRR4210089_DN26654_c0_g1_i11.p1/SRR4210089_DN26654_c0_g1_i12.p1/SRR4210089_DN26654_c0_g1_i5.p1/SRR4210089_DN26654_c0_g1_i7.p1/SRR4210089_DN26654_c0_g1_i8.p1/SRR4210089_DN4446_c0_g1_i15.p1/SRR4210089_DN4446_c0_g1_i21.p1/SRR4210089_DN4446_c0_…	16	Cer. chingii	SRR4210089	event #2
GO:0010109	regulation of photosynthesis	58/4254	141/22798	4.81416e-10	6.26082e-07	5.16129e-07	SRR4210089_DN1037_c0_g1_i2.p1/SRR4210089_DN1037_c0_g1_i3.p1/SRR4210089_DN12142_c0_g1_i2.p1/SRR4210089_DN12142_c0_g1_i3.p1/SRR4210089_DN12416_c0_g1_i6.p1/SRR4210089_DN12416_c0_g1_i6.p2/SRR4210089_DN16818_c0_g1_i15.p1/SRR4210089_DN16818_c0_g1_i19.p1/SRR4210089_DN16818_c0_g1_i19.p2/SRR4210089_DN16818_c0_g1_i3.p1/SRR4210089_DN16818_c0_g1_i5.p1/SRR4210089_DN16818_c0_g1_i5.p2/SRR4210089_DN1886_c0_g1_i1…	58	Cer. chingii	SRR4210089	event #2
GO:0030896	checkpoint clamp complex	12/4254	12/22798	1.75923e-09	1.8303e-06	1.50886e-06	SRR4210089_DN19191_c0_g2_i2.p1/SRR4210089_DN19191_c0_g2_i5.p1/SRR4210089_DN19191_c0_g2_i5.p2/SRR4210089_DN8699_c0_g1_i17.p1/SRR4210089_DN8699_c0_g1_i17.p2/SRR4210089_DN8699_c0_g1_i29.p1/SRR4210089_DN8699_c0_g1_i45.p1/SRR4210089_DN8699_c0_g1_i46.p1/SRR4210089_DN8699_c0_g1_i46.p2/SRR4210089_DN8699_c0_g1_i46.p3/SRR4210089_DN8699_c0_g1_i4.p1/SRR4210089_DN8699_c0_g1_i4.p2	12	Cer. chingii	SRR4210089	event #2
GO:0004497	monooxygenase activity	87/4254	256/22798	3.46458e-09	3.00379e-06	2.47626e-06	SRR4210089_DN10178_c0_g1_i2.p1/SRR4210089_DN10178_c0_g2_i1.p1/SRR4210089_DN10237_c0_g1_i11.p1/SRR4210089_DN10237_c0_g1_i14.p1/SRR4210089_DN10349_c0_g1_i4.p1/SRR4210089_DN10988_c0_g1_i1.p1/SRR4210089_DN13447_c0_g1_i14.p1/SRR4210089_DN13447_c0_g1_i1.p1/SRR4210089_DN13951_c0_g1_i17.p1/SRR4210089_DN13951_c0_g1_i4.p1/SRR4210089_DN14040_c0_g1_i2.p1/SRR4210089_DN14040_c0_g1_i5.p1/SRR4210089_DN1405_c0_g1…	87	Cer. chingii	SRR4210089	event #2
GO:0050342	tocopherol O-methyltransferase activity	14/4254	16/22798	4.99568e-09	3.7125e-06	3.06051e-06	SRR4210089_DN1742_c0_g1_i14.p1/SRR4210089_DN1742_c0_g1_i14.p2/SRR4210089_DN1742_c0_g1_i15.p1/SRR4210089_DN1742_c0_g1_i1.p2/SRR4210089_DN1742_c0_g1_i23.p2/SRR4210089_DN1742_c0_g1_i5.p1/SRR4210089_DN1742_c0_g1_i5.p2/SRR4210089_DN3616_c0_g1_i14.p1/SRR4210089_DN3616_c0_g1_i17.p1/SRR4210089_DN3616_c0_g1_i17.p2/SRR4210089_DN3616_c0_g1_i1.p1/SRR4210089_DN3616_c0_g1_i4.p1/SRR4210089_DN3616_c0_g2_i1.p1/SR…	14	Cer. chingii	SRR4210089	event #2
GO:0010189	vitamin E biosynthetic process	27/4254	48/22798	6.92017e-09	3.99986e-06	3.2974e-06	SRR4210089_DN14444_c0_g1_i2.p1/SRR4210089_DN14444_c0_g1_i5.p1/SRR4210089_DN14444_c0_g1_i6.p1/SRR4210089_DN14444_c1_g1_i8.p1/SRR4210089_DN14444_c1_g2_i3.p1/SRR4210089_DN1742_c0_g1_i14.p1/SRR4210089_DN1742_c0_g1_i14.p2/SRR4210089_DN1742_c0_g1_i15.p1/SRR4210089_DN1742_c0_g1_i1.p2/SRR4210089_DN1742_c0_g1_i23.p2/SRR4210089_DN1742_c0_g1_i5.p1/SRR4210089_DN1742_c0_g1_i5.p2/SRR4210089_DN2111_c0_g1_i3.p1/…	27	Cer. chingii	SRR4210089	event #2
GO:0042360	vitamin E metabolic process	27/4254	48/22798	6.92017e-09	3.99986e-06	3.2974e-06	SRR4210089_DN14444_c0_g1_i2.p1/SRR4210089_DN14444_c0_g1_i5.p1/SRR4210089_DN14444_c0_g1_i6.p1/SRR4210089_DN14444_c1_g1_i8.p1/SRR4210089_DN14444_c1_g2_i3.p1/SRR4210089_DN1742_c0_g1_i14.p1/SRR4210089_DN1742_c0_g1_i14.p2/SRR4210089_DN1742_c0_g1_i15.p1/SRR4210089_DN1742_c0_g1_i1.p2/SRR4210089_DN1742_c0_g1_i23.p2/SRR4210089_DN1742_c0_g1_i5.p1/SRR4210089_DN1742_c0_g1_i5.p2/SRR4210089_DN2111_c0_g1_i3.p1/…	27	Cer. chingii	SRR4210089	event #2
GO:0006911	phagocytosis, engulfment	18/4254	25/22798	9.06477e-09	4.71549e-06	3.88735e-06	SRR4210089_DN1407_c0_g1_i11.p1/SRR4210089_DN1407_c0_g1_i15.p1/SRR4210089_DN1407_c0_g1_i17.p1/SRR4210089_DN1407_c0_g1_i18.p1/SRR4210089_DN1407_c0_g1_i20.p1/SRR4210089_DN4931_c0_g1_i1.p1/SRR4210089_DN4931_c0_g1_i5.p1/SRR4210089_DN4931_c0_g1_i8.p1/SRR4210089_DN6664_c0_g1_i1.p1/SRR4210089_DN6664_c0_g3_i1.p1/SRR4210089_DN7714_c0_g1_i12.p1/SRR4210089_DN7714_c0_g1_i16.p1/SRR4210089_DN7714_c0_g1_i16.p2/S…	18	Cer. chingii	SRR4210089	event #2
GO:0052716	hydroquinone:oxygen oxidoreductase activity	16/4254	21/22798	1.64319e-08	7.77077e-06	6.40607e-06	SRR4210089_DN12980_c0_g1_i12.p1/SRR4210089_DN12980_c0_g1_i5.p1/SRR4210089_DN12980_c0_g1_i9.p1/SRR4210089_DN13136_c0_g1_i21.p3/SRR4210089_DN13136_c0_g1_i27.p1/SRR4210089_DN13136_c0_g1_i6.p2/SRR4210089_DN23771_c0_g1_i11.p1/SRR4210089_DN23771_c0_g1_i11.p2/SRR4210089_DN23771_c0_g1_i5.p1/SRR4210089_DN27942_c0_g1_i10.p1/SRR4210089_DN5290_c0_g1_i2.p1/SRR4210089_DN5290_c0_g1_i4.p1/SRR4210089_DN5290_c0_g1…	16	Cer. chingii	SRR4210089	event #2
GO:0009228	thiamine biosynthetic process	19/4254	29/22798	3.91529e-08	1.47005e-05	1.21188e-05	SRR4210089_DN10436_c0_g1_i2.p1/SRR4210089_DN10436_c0_g2_i13.p1/SRR4210089_DN10436_c0_g2_i14.p1/SRR4210089_DN10436_c0_g2_i9.p1/SRR4210089_DN10436_c0_g3_i1.p1/SRR4210089_DN10436_c1_g1_i19.p1/SRR4210089_DN10436_c1_g1_i21.p1/SRR4210089_DN10436_c1_g1_i22.p1/SRR4210089_DN10436_c1_g1_i44.p1/SRR4210089_DN10436_c1_g1_i6.p1/SRR4210089_DN13755_c0_g1_i4.p1/SRR4210089_DN2990_c0_g1_i4.p1/SRR4210089_DN8142_c0_g…	19	Cer. chingii	SRR4210089	event #2
GO:0042724	thiamine-containing compound biosynthetic process	19/4254	29/22798	3.91529e-08	1.47005e-05	1.21188e-05	SRR4210089_DN10436_c0_g1_i2.p1/SRR4210089_DN10436_c0_g2_i13.p1/SRR4210089_DN10436_c0_g2_i14.p1/SRR4210089_DN10436_c0_g2_i9.p1/SRR4210089_DN10436_c0_g3_i1.p1/SRR4210089_DN10436_c1_g1_i19.p1/SRR4210089_DN10436_c1_g1_i21.p1/SRR4210089_DN10436_c1_g1_i22.p1/SRR4210089_DN10436_c1_g1_i44.p1/SRR4210089_DN10436_c1_g1_i6.p1/SRR4210089_DN13755_c0_g1_i4.p1/SRR4210089_DN2990_c0_g1_i4.p1/SRR4210089_DN8142_c0_g…	19	Cer. chingii	SRR4210089	event #2
GO:0042362	fat-soluble vitamin biosynthetic process	27/4254	51/22798	3.95632e-08	1.47005e-05	1.21188e-05	SRR4210089_DN14444_c0_g1_i2.p1/SRR4210089_DN14444_c0_g1_i5.p1/SRR4210089_DN14444_c0_g1_i6.p1/SRR4210089_DN14444_c1_g1_i8.p1/SRR4210089_DN14444_c1_g2_i3.p1/SRR4210089_DN1742_c0_g1_i14.p1/SRR4210089_DN1742_c0_g1_i14.p2/SRR4210089_DN1742_c0_g1_i15.p1/SRR4210089_DN1742_c0_g1_i1.p2/SRR4210089_DN1742_c0_g1_i23.p2/SRR4210089_DN1742_c0_g1_i5.p1/SRR4210089_DN1742_c0_g1_i5.p2/SRR4210089_DN2111_c0_g1_i3.p1/…	27	Cer. chingii	SRR4210089	event #2
GO:0015690	aluminum cation transport	10/4254	10/22798	5.07303e-08	1.75933e-05	1.45035e-05	SRR4210089_DN2459_c0_g1_i25.p2/SRR4210089_DN2459_c0_g1_i31.p4/SRR4210089_DN2459_c0_g1_i32.p2/SRR4210089_DN2459_c0_g1_i42.p1/SRR4210089_DN2459_c0_g1_i43.p3/SRR4210089_DN2459_c0_g1_i54.p1/SRR4210089_DN2459_c0_g1_i55.p1/SRR4210089_DN2459_c0_g1_i57.p2/SRR4210089_DN2459_c0_g1_i67.p1/SRR4210089_DN2459_c0_g1_i6.p1	10	Cer. chingii	SRR4210089	event #2
GO:0010324	membrane invagination	18/4254	27/22798	6.00987e-08	1.83902e-05	1.51605e-05	SRR4210089_DN1407_c0_g1_i11.p1/SRR4210089_DN1407_c0_g1_i15.p1/SRR4210089_DN1407_c0_g1_i17.p1/SRR4210089_DN1407_c0_g1_i18.p1/SRR4210089_DN1407_c0_g1_i20.p1/SRR4210089_DN4931_c0_g1_i1.p1/SRR4210089_DN4931_c0_g1_i5.p1/SRR4210089_DN4931_c0_g1_i8.p1/SRR4210089_DN6664_c0_g1_i1.p1/SRR4210089_DN6664_c0_g3_i1.p1/SRR4210089_DN7714_c0_g1_i12.p1/SRR4210089_DN7714_c0_g1_i16.p1/SRR4210089_DN7714_c0_g1_i16.p2/S…	18	Cer. chingii	SRR4210089	event #2
GO:0099024	plasma membrane invagination	18/4254	27/22798	6.00987e-08	1.83902e-05	1.51605e-05	SRR4210089_DN1407_c0_g1_i11.p1/SRR4210089_DN1407_c0_g1_i15.p1/SRR4210089_DN1407_c0_g1_i17.p1/SRR4210089_DN1407_c0_g1_i18.p1/SRR4210089_DN1407_c0_g1_i20.p1/SRR4210089_DN4931_c0_g1_i1.p1/SRR4210089_DN4931_c0_g1_i5.p1/SRR4210089_DN4931_c0_g1_i8.p1/SRR4210089_DN6664_c0_g1_i1.p1/SRR4210089_DN6664_c0_g3_i1.p1/SRR4210089_DN7714_c0_g1_i12.p1/SRR4210089_DN7714_c0_g1_i16.p1/SRR4210089_DN7714_c0_g1_i16.p2/S…	18	Cer. chingii	SRR4210089	event #2
GO:0006775	fat-soluble vitamin metabolic process	27/4254	52/22798	6.76633e-08	1.95547e-05	1.61205e-05	SRR4210089_DN14444_c0_g1_i2.p1/SRR4210089_DN14444_c0_g1_i5.p1/SRR4210089_DN14444_c0_g1_i6.p1/SRR4210089_DN14444_c1_g1_i8.p1/SRR4210089_DN14444_c1_g2_i3.p1/SRR4210089_DN1742_c0_g1_i14.p1/SRR4210089_DN1742_c0_g1_i14.p2/SRR4210089_DN1742_c0_g1_i15.p1/SRR4210089_DN1742_c0_g1_i1.p2/SRR4210089_DN1742_c0_g1_i23.p2/SRR4210089_DN1742_c0_g1_i5.p1/SRR4210089_DN1742_c0_g1_i5.p2/SRR4210089_DN2111_c0_g1_i3.p1/…	27	Cer. chingii	SRR4210089	event #2
GO:0040030	regulation of molecular function, epigenetic	11/4254	12/22798	9.40236e-08	2.4087e-05	1.98568e-05	SRR4210089_DN1250_c0_g1_i2.p2/SRR4210089_DN17797_c0_g1_i2.p1/SRR4210089_DN17797_c0_g1_i4.p1/SRR4210089_DN17797_c0_g1_i4.p2/SRR4210089_DN17797_c0_g1_i5.p1/SRR4210089_DN6971_c0_g1_i5.p1/SRR4210089_DN6971_c0_g1_i5.p2/SRR4210089_DN6971_c0_g1_i6.p1/SRR4210089_DN6971_c0_g1_i6.p2/SRR4210089_DN6971_c0_g1_i6.p4/SRR4210089_DN6971_c0_g3_i2.p1	11	Cer. chingii	SRR4210089	event #2
GO:0045857	negative regulation of molecular function, epigenetic	11/4254	12/22798	9.40236e-08	2.4087e-05	1.98568e-05	SRR4210089_DN1250_c0_g1_i2.p2/SRR4210089_DN17797_c0_g1_i2.p1/SRR4210089_DN17797_c0_g1_i4.p1/SRR4210089_DN17797_c0_g1_i4.p2/SRR4210089_DN17797_c0_g1_i5.p1/SRR4210089_DN6971_c0_g1_i5.p1/SRR4210089_DN6971_c0_g1_i5.p2/SRR4210089_DN6971_c0_g1_i6.p1/SRR4210089_DN6971_c0_g1_i6.p2/SRR4210089_DN6971_c0_g1_i6.p4/SRR4210089_DN6971_c0_g3_i2.p1	11	Cer. chingii	SRR4210089	event #2
GO:0031573	mitotic intra-S DNA damage checkpoint signaling	13/4254	16/22798	1.03865e-07	2.4087e-05	1.98568e-05	SRR4210089_DN19348_c0_g1_i3.p1/SRR4210089_DN19348_c0_g1_i5.p1/SRR4210089_DN19348_c0_g1_i7.p1/SRR4210089_DN19348_c0_g1_i8.p1/SRR4210089_DN8699_c0_g1_i17.p1/SRR4210089_DN8699_c0_g1_i17.p2/SRR4210089_DN8699_c0_g1_i29.p1/SRR4210089_DN8699_c0_g1_i45.p1/SRR4210089_DN8699_c0_g1_i46.p1/SRR4210089_DN8699_c0_g1_i46.p2/SRR4210089_DN8699_c0_g1_i46.p3/SRR4210089_DN8699_c0_g1_i4.p1/SRR4210089_DN8699_c0_g1_i4.p2	13	Cer. chingii	SRR4210089	event #2
GO:0080043	quercetin 3-O-glucosyltransferase activity	40/4254	95/22798	1.06498e-07	2.4087e-05	1.98568e-05	SRR4210089_DN10258_c1_g1_i2.p1/SRR4210089_DN11055_c0_g1_i3.p1/SRR4210089_DN12436_c0_g1_i2.p1/SRR4210089_DN12436_c0_g1_i4.p1/SRR4210089_DN12436_c0_g1_i5.p1/SRR4210089_DN12947_c0_g1_i1.p2/SRR4210089_DN12947_c0_g1_i4.p1/SRR4210089_DN12947_c0_g1_i7.p2/SRR4210089_DN12947_c0_g1_i8.p1/SRR4210089_DN12969_c0_g1_i2.p1/SRR4210089_DN12969_c0_g1_i3.p1/SRR4210089_DN13369_c0_g1_i27.p1/SRR4210089_DN13369_c0_g1_i…	40	Cer. chingii	SRR4210089	event #2
GO:0080044	quercetin 7-O-glucosyltransferase activity	40/4254	95/22798	1.06498e-07	2.4087e-05	1.98568e-05	SRR4210089_DN10258_c1_g1_i2.p1/SRR4210089_DN11055_c0_g1_i3.p1/SRR4210089_DN12436_c0_g1_i2.p1/SRR4210089_DN12436_c0_g1_i4.p1/SRR4210089_DN12436_c0_g1_i5.p1/SRR4210089_DN12947_c0_g1_i1.p2/SRR4210089_DN12947_c0_g1_i4.p1/SRR4210089_DN12947_c0_g1_i7.p2/SRR4210089_DN12947_c0_g1_i8.p1/SRR4210089_DN12969_c0_g1_i2.p1/SRR4210089_DN12969_c0_g1_i3.p1/SRR4210089_DN13369_c0_g1_i27.p1/SRR4210089_DN13369_c0_g1_i…	40	Cer. chingii	SRR4210089	event #2
GO:0043621	protein self-association	66/4254	192/22798	1.58414e-07	3.43363e-05	2.83061e-05	SRR4210089_DN10271_c0_g1_i1.p1/SRR4210089_DN10440_c0_g1_i12.p1/SRR4210089_DN10440_c0_g1_i33.p1/SRR4210089_DN10440_c0_g1_i52.p1/SRR4210089_DN10440_c0_g1_i5.p1/SRR4210089_DN10440_c0_g1_i60.p1/SRR4210089_DN1079_c0_g1_i2.p1/SRR4210089_DN1079_c0_g2_i2.p1/SRR4210089_DN1079_c0_g2_i3.p1/SRR4210089_DN11013_c0_g1_i6.p1/SRR4210089_DN12788_c0_g1_i20.p1/SRR4210089_DN12788_c0_g1_i20.p2/SRR4210089_DN12788_c0_g1…	66	Cer. chingii	SRR4210089	event #2
GO:0016709	oxidoreductase activity, acting on paired donors, with incorporation or reduction of molecular oxygen, NAD(P)H as one donor, and incorporation of one atom of oxygen	57/4254	158/22798	1.72718e-07	3.59392e-05	2.96276e-05	SRR4210089_DN10237_c0_g1_i11.p1/SRR4210089_DN10237_c0_g1_i14.p1/SRR4210089_DN13447_c0_g1_i14.p1/SRR4210089_DN13447_c0_g1_i1.p1/SRR4210089_DN13951_c0_g1_i17.p1/SRR4210089_DN13951_c0_g1_i4.p1/SRR4210089_DN14040_c0_g1_i2.p1/SRR4210089_DN14040_c0_g1_i5.p1/SRR4210089_DN1405_c0_g1_i4.p2/SRR4210089_DN1405_c0_g1_i5.p1/SRR4210089_DN1405_c0_g2_i4.p1/SRR4210089_DN14217_c0_g1_i13.p1/SRR4210089_DN14217_c0_g1_…	57	Cer. chingii	SRR4210089	event #2
GO:0042550	photosystem I stabilization	19/4254	31/22798	1.87475e-07	3.75093e-05	3.09219e-05	SRR4210089_DN12416_c0_g1_i6.p1/SRR4210089_DN12416_c0_g1_i6.p2/SRR4210089_DN16818_c0_g1_i15.p1/SRR4210089_DN16818_c0_g1_i19.p1/SRR4210089_DN16818_c0_g1_i19.p2/SRR4210089_DN16818_c0_g1_i3.p1/SRR4210089_DN16818_c0_g1_i5.p1/SRR4210089_DN16818_c0_g1_i5.p2/SRR4210089_DN22002_c0_g1_i2.p1/SRR4210089_DN22002_c0_g1_i5.p2/SRR4210089_DN7388_c0_g1_i14.p1/SRR4210089_DN7388_c0_g1_i1.p1/SRR4210089_DN7388_c0_g1_i…	19	Cer. chingii	SRR4210089	event #2
GO:1905428	regulation of plant organ formation	32/4254	70/22798	2.03478e-07	3.92034e-05	3.23185e-05	SRR4210089_DN10057_c0_g1_i1.p1/SRR4210089_DN10057_c0_g1_i1.p2/SRR4210089_DN10973_c0_g1_i34.p1/SRR4210089_DN10973_c0_g1_i41.p1/SRR4210089_DN10973_c0_g1_i69.p1/SRR4210089_DN10973_c0_g1_i6.p1/SRR4210089_DN1344_c0_g1_i15.p2/SRR4210089_DN1344_c0_g1_i18.p1/SRR4210089_DN1344_c0_g1_i27.p1/SRR4210089_DN1344_c0_g1_i40.p1/SRR4210089_DN1344_c0_g1_i48.p1/SRR4210089_DN1405_c0_g1_i4.p2/SRR4210089_DN1405_c0_g1_i…	32	Cer. chingii	SRR4210089	event #2
GO:0006909	phagocytosis	21/4254	37/22798	2.68681e-07	4.42726e-05	3.64974e-05	SRR4210089_DN1407_c0_g1_i11.p1/SRR4210089_DN1407_c0_g1_i15.p1/SRR4210089_DN1407_c0_g1_i17.p1/SRR4210089_DN1407_c0_g1_i18.p1/SRR4210089_DN1407_c0_g1_i20.p1/SRR4210089_DN480_c0_g1_i4.p1/SRR4210089_DN480_c0_g1_i5.p2/SRR4210089_DN480_c0_g1_i8.p2/SRR4210089_DN4931_c0_g1_i1.p1/SRR4210089_DN4931_c0_g1_i5.p1/SRR4210089_DN4931_c0_g1_i8.p1/SRR4210089_DN6664_c0_g1_i1.p1/SRR4210089_DN6664_c0_g3_i1.p1/SRR4210…	21	Cer. chingii	SRR4210089	event #2
GO:0004425	indole-3-glycerol-phosphate synthase activity	9/4254	9/22798	2.72342e-07	4.42726e-05	3.64974e-05	SRR4210089_DN9829_c0_g1_i10.p1/SRR4210089_DN9829_c0_g1_i11.p1/SRR4210089_DN9829_c0_g1_i1.p1/SRR4210089_DN9829_c0_g1_i2.p1/SRR4210089_DN9829_c0_g1_i3.p1/SRR4210089_DN9829_c0_g1_i4.p1/SRR4210089_DN9829_c0_g1_i6.p1/SRR4210089_DN9829_c0_g1_i7.p1/SRR4210089_DN9829_c0_g1_i9.p1	9	Cer. chingii	SRR4210089	event #2
GO:0006849	plasma membrane pyruvate transport	9/4254	9/22798	2.72342e-07	4.42726e-05	3.64974e-05	SRR4210089_DN4574_c0_g1_i15.p1/SRR4210089_DN4574_c0_g1_i1.p1/SRR4210089_DN4574_c0_g1_i21.p1/SRR4210089_DN4574_c0_g1_i21.p2/SRR4210089_DN4574_c0_g1_i24.p1/SRR4210089_DN4574_c0_g1_i24.p2/SRR4210089_DN4574_c0_g1_i3.p1/SRR4210089_DN4574_c0_g1_i3.p2/SRR4210089_DN4574_c0_g1_i8.p1	9	Cer. chingii	SRR4210089	event #2
GO:0017124	SH3 domain binding	9/4254	9/22798	2.72342e-07	4.42726e-05	3.64974e-05	SRR4210089_DN8699_c0_g1_i17.p1/SRR4210089_DN8699_c0_g1_i17.p2/SRR4210089_DN8699_c0_g1_i29.p1/SRR4210089_DN8699_c0_g1_i45.p1/SRR4210089_DN8699_c0_g1_i46.p1/SRR4210089_DN8699_c0_g1_i46.p2/SRR4210089_DN8699_c0_g1_i46.p3/SRR4210089_DN8699_c0_g1_i4.p1/SRR4210089_DN8699_c0_g1_i4.p2	9	Cer. chingii	SRR4210089	event #2
GO:1902231	positive regulation of intrinsic apoptotic signaling pathway in response to DNA damage	9/4254	9/22798	2.72342e-07	4.42726e-05	3.64974e-05	SRR4210089_DN8699_c0_g1_i17.p1/SRR4210089_DN8699_c0_g1_i17.p2/SRR4210089_DN8699_c0_g1_i29.p1/SRR4210089_DN8699_c0_g1_i45.p1/SRR4210089_DN8699_c0_g1_i46.p1/SRR4210089_DN8699_c0_g1_i46.p2/SRR4210089_DN8699_c0_g1_i46.p3/SRR4210089_DN8699_c0_g1_i4.p1/SRR4210089_DN8699_c0_g1_i4.p2	9	Cer. chingii	SRR4210089	event #2
GO:0042274	ribosomal small subunit biogenesis	38/4254	92/22798	3.97262e-07	6.2623e-05	5.16251e-05	SRR4210089_DN10710_c0_g1_i14.p1/SRR4210089_DN10710_c0_g1_i15.p1/SRR4210089_DN10710_c0_g1_i15.p2/SRR4210089_DN10710_c0_g1_i20.p1/SRR4210089_DN10710_c0_g1_i20.p2/SRR4210089_DN10710_c0_g1_i3.p1/SRR4210089_DN10710_c0_g1_i4.p1/SRR4210089_DN19569_c0_g2_i1.p1/SRR4210089_DN19569_c0_g2_i2.p1/SRR4210089_DN228_c0_g1_i1.p1/SRR4210089_DN228_c0_g1_i4.p1/SRR4210089_DN228_c0_g1_i8.p1/SRR4210089_DN2526_c0_g1_i1.p…	38	Cer. chingii	SRR4210089	event #2
GO:0000126	transcription factor TFIIIB complex	12/4254	15/22798	4.5498e-07	6.51732e-05	5.37274e-05	SRR4210089_DN10750_c0_g1_i2.p1/SRR4210089_DN10750_c0_g1_i3.p2/SRR4210089_DN10750_c0_g1_i6.p1/SRR4210089_DN10750_c0_g1_i8.p1/SRR4210089_DN15194_c0_g1_i17.p1/SRR4210089_DN15194_c0_g1_i17.p2/SRR4210089_DN15194_c0_g1_i20.p1/SRR4210089_DN15194_c0_g1_i20.p2/SRR4210089_DN15194_c0_g1_i23.p1/SRR4210089_DN15194_c0_g1_i23.p2/SRR4210089_DN15194_c0_g1_i7.p1/SRR4210089_DN15194_c0_g1_i7.p2	12	Cer. chingii	SRR4210089	event #2
GO:0050373	UDP-arabinose 4-epimerase activity	12/4254	15/22798	4.5498e-07	6.51732e-05	5.37274e-05	SRR4210089_DN371_c0_g1_i14.p1/SRR4210089_DN371_c0_g1_i19.p1/SRR4210089_DN371_c0_g1_i19.p2/SRR4210089_DN371_c0_g1_i19.p4/SRR4210089_DN371_c0_g1_i35.p1/SRR4210089_DN371_c0_g1_i6.p2/SRR4210089_DN371_c0_g1_i6.p3/SRR4210089_DN6074_c0_g1_i10.p1/SRR4210089_DN6074_c0_g1_i12.p1/SRR4210089_DN6074_c0_g1_i17.p1/SRR4210089_DN6074_c0_g1_i19.p1/SRR4210089_DN6074_c0_g1_i2.p1	12	Cer. chingii	SRR4210089	event #2
GO:0090576	RNA polymerase III transcription regulator complex	12/4254	15/22798	4.5498e-07	6.51732e-05	5.37274e-05	SRR4210089_DN10750_c0_g1_i2.p1/SRR4210089_DN10750_c0_g1_i3.p2/SRR4210089_DN10750_c0_g1_i6.p1/SRR4210089_DN10750_c0_g1_i8.p1/SRR4210089_DN15194_c0_g1_i17.p1/SRR4210089_DN15194_c0_g1_i17.p2/SRR4210089_DN15194_c0_g1_i20.p1/SRR4210089_DN15194_c0_g1_i20.p2/SRR4210089_DN15194_c0_g1_i23.p1/SRR4210089_DN15194_c0_g1_i23.p2/SRR4210089_DN15194_c0_g1_i7.p1/SRR4210089_DN15194_c0_g1_i7.p2	12	Cer. chingii	SRR4210089	event #2
GO:0006384	transcription initiation from RNA polymerase III promoter	14/4254	20/22798	7.54323e-07	0.000103263	8.51278e-05	SRR4210089_DN10750_c0_g1_i2.p1/SRR4210089_DN10750_c0_g1_i3.p2/SRR4210089_DN10750_c0_g1_i6.p1/SRR4210089_DN10750_c0_g1_i8.p1/SRR4210089_DN15194_c0_g1_i17.p1/SRR4210089_DN15194_c0_g1_i17.p2/SRR4210089_DN15194_c0_g1_i20.p1/SRR4210089_DN15194_c0_g1_i20.p2/SRR4210089_DN15194_c0_g1_i23.p1/SRR4210089_DN15194_c0_g1_i23.p2/SRR4210089_DN15194_c0_g1_i7.p1/SRR4210089_DN15194_c0_g1_i7.p2/SRR4210089_DN9907_c0_…	14	Cer. chingii	SRR4210089	event #2
GO:0051972	regulation of telomerase activity	15/4254	23/22798	1.20615e-06	0.000160882	0.000132627	SRR4210089_DN10728_c0_g1_i10.p1/SRR4210089_DN10728_c0_g1_i15.p1/SRR4210089_DN10728_c0_g1_i19.p1/SRR4210089_DN10728_c0_g1_i7.p1/SRR4210089_DN14401_c0_g1_i12.p1/SRR4210089_DN14401_c0_g1_i2.p1/SRR4210089_DN14401_c0_g1_i7.p1/SRR4210089_DN14401_c0_g1_i9.p1/SRR4210089_DN26654_c0_g1_i11.p1/SRR4210089_DN26654_c0_g1_i12.p1/SRR4210089_DN26654_c0_g1_i5.p1/SRR4210089_DN26654_c0_g1_i7.p1/SRR4210089_DN26654_c0…	15	Cer. chingii	SRR4210089	event #2
GO:0009304	tRNA transcription	8/4254	8/22798	1.46177e-06	0.000165307	0.000136276	SRR4210089_DN15194_c0_g1_i17.p1/SRR4210089_DN15194_c0_g1_i17.p2/SRR4210089_DN15194_c0_g1_i20.p1/SRR4210089_DN15194_c0_g1_i20.p2/SRR4210089_DN15194_c0_g1_i23.p1/SRR4210089_DN15194_c0_g1_i23.p2/SRR4210089_DN15194_c0_g1_i7.p1/SRR4210089_DN15194_c0_g1_i7.p2	8	Cer. chingii	SRR4210089	event #2
GO:0032480	negative regulation of type I interferon production	8/4254	8/22798	1.46177e-06	0.000165307	0.000136276	SRR4210089_DN3531_c0_g1_i13.p1/SRR4210089_DN3531_c0_g1_i15.p1/SRR4210089_DN3531_c0_g1_i18.p1/SRR4210089_DN3531_c0_g1_i1.p1/SRR4210089_DN3531_c0_g1_i4.p1/SRR4210089_DN3531_c0_g1_i6.p1/SRR4210089_DN3531_c0_g1_i7.p1/SRR4210089_DN3531_c0_g1_i9.p1	8	Cer. chingii	SRR4210089	event #2
GO:0034098	VCP-NPL4-UFD1 AAA ATPase complex	8/4254	8/22798	1.46177e-06	0.000165307	0.000136276	SRR4210089_DN3531_c0_g1_i13.p1/SRR4210089_DN3531_c0_g1_i15.p1/SRR4210089_DN3531_c0_g1_i18.p1/SRR4210089_DN3531_c0_g1_i1.p1/SRR4210089_DN3531_c0_g1_i4.p1/SRR4210089_DN3531_c0_g1_i6.p1/SRR4210089_DN3531_c0_g1_i7.p1/SRR4210089_DN3531_c0_g1_i9.p1	8	Cer. chingii	SRR4210089	event #2
GO:0036501	UFD1-NPL4 complex	8/4254	8/22798	1.46177e-06	0.000165307	0.000136276	SRR4210089_DN3531_c0_g1_i13.p1/SRR4210089_DN3531_c0_g1_i15.p1/SRR4210089_DN3531_c0_g1_i18.p1/SRR4210089_DN3531_c0_g1_i1.p1/SRR4210089_DN3531_c0_g1_i4.p1/SRR4210089_DN3531_c0_g1_i6.p1/SRR4210089_DN3531_c0_g1_i7.p1/SRR4210089_DN3531_c0_g1_i9.p1	8	Cer. chingii	SRR4210089	event #2
GO:0039532	negative regulation of viral-induced cytoplasmic pattern recognition receptor signaling pathway	8/4254	8/22798	1.46177e-06	0.000165307	0.000136276	SRR4210089_DN3531_c0_g1_i13.p1/SRR4210089_DN3531_c0_g1_i15.p1/SRR4210089_DN3531_c0_g1_i18.p1/SRR4210089_DN3531_c0_g1_i1.p1/SRR4210089_DN3531_c0_g1_i4.p1/SRR4210089_DN3531_c0_g1_i6.p1/SRR4210089_DN3531_c0_g1_i7.p1/SRR4210089_DN3531_c0_g1_i9.p1	8	Cer. chingii	SRR4210089	event #2
GO:0039536	negative regulation of RIG-I signaling pathway	8/4254	8/22798	1.46177e-06	0.000165307	0.000136276	SRR4210089_DN3531_c0_g1_i13.p1/SRR4210089_DN3531_c0_g1_i15.p1/SRR4210089_DN3531_c0_g1_i18.p1/SRR4210089_DN3531_c0_g1_i1.p1/SRR4210089_DN3531_c0_g1_i4.p1/SRR4210089_DN3531_c0_g1_i6.p1/SRR4210089_DN3531_c0_g1_i7.p1/SRR4210089_DN3531_c0_g1_i9.p1	8	Cer. chingii	SRR4210089	event #2
GO:0050687	negative regulation of defense response to virus	8/4254	8/22798	1.46177e-06	0.000165307	0.000136276	SRR4210089_DN3531_c0_g1_i13.p1/SRR4210089_DN3531_c0_g1_i15.p1/SRR4210089_DN3531_c0_g1_i18.p1/SRR4210089_DN3531_c0_g1_i1.p1/SRR4210089_DN3531_c0_g1_i4.p1/SRR4210089_DN3531_c0_g1_i6.p1/SRR4210089_DN3531_c0_g1_i7.p1/SRR4210089_DN3531_c0_g1_i9.p1	8	Cer. chingii	SRR4210089	event #2
GO:0016682	oxidoreductase activity, acting on diphenols and related substances as donors, oxygen as acceptor	23/4254	46/22798	1.49963e-06	0.00016598	0.00013683	SRR4210089_DN12980_c0_g1_i12.p1/SRR4210089_DN12980_c0_g1_i5.p1/SRR4210089_DN12980_c0_g1_i9.p1/SRR4210089_DN13136_c0_g1_i21.p3/SRR4210089_DN13136_c0_g1_i27.p1/SRR4210089_DN13136_c0_g1_i6.p2/SRR4210089_DN15416_c0_g1_i1.p1/SRR4210089_DN15416_c0_g1_i2.p1/SRR4210089_DN171_c0_g1_i2.p1/SRR4210089_DN23771_c0_g1_i11.p1/SRR4210089_DN23771_c0_g1_i11.p2/SRR4210089_DN23771_c0_g1_i5.p1/SRR4210089_DN27942_c0_g1…	23	Cer. chingii	SRR4210089	event #2
GO:0003727	single-stranded RNA binding	55/4254	161/22798	2.04755e-06	0.000221903	0.000182932	SRR4210089_DN1015_c0_g1_i2.p1/SRR4210089_DN1015_c0_g1_i3.p1/SRR4210089_DN1015_c0_g1_i4.p1/SRR4210089_DN1015_c0_g1_i7.p1/SRR4210089_DN1015_c0_g1_i8.p1/SRR4210089_DN13900_c0_g1_i5.p1/SRR4210089_DN13900_c0_g1_i5.p2/SRR4210089_DN13900_c0_g1_i7.p1/SRR4210089_DN13900_c0_g1_i7.p2/SRR4210089_DN14193_c0_g1_i3.p1/SRR4210089_DN14193_c0_g1_i6.p1/SRR4210089_DN14193_c0_g1_i7.p1/SRR4210089_DN1655_c0_g1_i11.p1/S…	55	Cer. chingii	SRR4210089	event #2
GO:0009001	serine O-acetyltransferase activity	15/4254	24/22798	2.65919e-06	0.000276662	0.000228075	SRR4210089_DN17559_c0_g1_i1.p1/SRR4210089_DN24102_c0_g1_i4.p1/SRR4210089_DN24102_c0_g1_i6.p1/SRR4210089_DN2978_c0_g1_i10.p1/SRR4210089_DN2978_c0_g1_i12.p1/SRR4210089_DN2978_c0_g1_i13.p1/SRR4210089_DN2978_c0_g1_i15.p1/SRR4210089_DN2978_c0_g1_i1.p1/SRR4210089_DN2978_c0_g1_i4.p1/SRR4210089_DN2978_c0_g1_i9.p1/SRR4210089_DN5543_c0_g1_i36.p1/SRR4210089_DN5543_c0_g1_i6.p1/SRR4210089_DN8048_c1_g1_i4.p1/S…	15	Cer. chingii	SRR4210089	event #2
GO:0016412	serine O-acyltransferase activity	15/4254	24/22798	2.65919e-06	0.000276662	0.000228075	SRR4210089_DN17559_c0_g1_i1.p1/SRR4210089_DN24102_c0_g1_i4.p1/SRR4210089_DN24102_c0_g1_i6.p1/SRR4210089_DN2978_c0_g1_i10.p1/SRR4210089_DN2978_c0_g1_i12.p1/SRR4210089_DN2978_c0_g1_i13.p1/SRR4210089_DN2978_c0_g1_i15.p1/SRR4210089_DN2978_c0_g1_i1.p1/SRR4210089_DN2978_c0_g1_i4.p1/SRR4210089_DN2978_c0_g1_i9.p1/SRR4210089_DN5543_c0_g1_i36.p1/SRR4210089_DN5543_c0_g1_i6.p1/SRR4210089_DN8048_c1_g1_i4.p1/S…	15	Cer. chingii	SRR4210089	event #2
GO:0016705	oxidoreductase activity, acting on paired donors, with incorporation or reduction of molecular oxygen	75/4254	243/22798	2.85837e-06	0.000291553	0.00024035	SRR4210089_DN10237_c0_g1_i11.p1/SRR4210089_DN10237_c0_g1_i14.p1/SRR4210089_DN12589_c1_g1_i1.p1/SRR4210089_DN12589_c1_g1_i2.p1/SRR4210089_DN13058_c0_g1_i10.p1/SRR4210089_DN13058_c0_g1_i2.p1/SRR4210089_DN13058_c0_g1_i8.p1/SRR4210089_DN13447_c0_g1_i14.p1/SRR4210089_DN13447_c0_g1_i1.p1/SRR4210089_DN13469_c0_g1_i2.p1/SRR4210089_DN13469_c0_g1_i3.p1/SRR4210089_DN13469_c0_g1_i4.p2/SRR4210089_DN13951_c0_g…	75	Cer. chingii	SRR4210089	event #2
GO:0016679	oxidoreductase activity, acting on diphenols and related substances as donors	23/4254	48/22798	3.82571e-06	0.000382718	0.000315505	SRR4210089_DN12980_c0_g1_i12.p1/SRR4210089_DN12980_c0_g1_i5.p1/SRR4210089_DN12980_c0_g1_i9.p1/SRR4210089_DN13136_c0_g1_i21.p3/SRR4210089_DN13136_c0_g1_i27.p1/SRR4210089_DN13136_c0_g1_i6.p2/SRR4210089_DN15416_c0_g1_i1.p1/SRR4210089_DN15416_c0_g1_i2.p1/SRR4210089_DN171_c0_g1_i2.p1/SRR4210089_DN23771_c0_g1_i11.p1/SRR4210089_DN23771_c0_g1_i11.p2/SRR4210089_DN23771_c0_g1_i5.p1/SRR4210089_DN27942_c0_g1…	23	Cer. chingii	SRR4210089	event #2
GO:0019322	pentose biosynthetic process	12/4254	17/22798	4.2514e-06	0.000396666	0.000327003	SRR4210089_DN371_c0_g1_i14.p1/SRR4210089_DN371_c0_g1_i19.p1/SRR4210089_DN371_c0_g1_i19.p2/SRR4210089_DN371_c0_g1_i19.p4/SRR4210089_DN371_c0_g1_i35.p1/SRR4210089_DN371_c0_g1_i6.p2/SRR4210089_DN371_c0_g1_i6.p3/SRR4210089_DN6074_c0_g1_i10.p1/SRR4210089_DN6074_c0_g1_i12.p1/SRR4210089_DN6074_c0_g1_i17.p1/SRR4210089_DN6074_c0_g1_i19.p1/SRR4210089_DN6074_c0_g1_i2.p1	12	Cer. chingii	SRR4210089	event #2
GO:0019566	arabinose metabolic process	12/4254	17/22798	4.2514e-06	0.000396666	0.000327003	SRR4210089_DN371_c0_g1_i14.p1/SRR4210089_DN371_c0_g1_i19.p1/SRR4210089_DN371_c0_g1_i19.p2/SRR4210089_DN371_c0_g1_i19.p4/SRR4210089_DN371_c0_g1_i35.p1/SRR4210089_DN371_c0_g1_i6.p2/SRR4210089_DN371_c0_g1_i6.p3/SRR4210089_DN6074_c0_g1_i10.p1/SRR4210089_DN6074_c0_g1_i12.p1/SRR4210089_DN6074_c0_g1_i17.p1/SRR4210089_DN6074_c0_g1_i19.p1/SRR4210089_DN6074_c0_g1_i2.p1	12	Cer. chingii	SRR4210089	event #2
GO:0019567	arabinose biosynthetic process	12/4254	17/22798	4.2514e-06	0.000396666	0.000327003	SRR4210089_DN371_c0_g1_i14.p1/SRR4210089_DN371_c0_g1_i19.p1/SRR4210089_DN371_c0_g1_i19.p2/SRR4210089_DN371_c0_g1_i19.p4/SRR4210089_DN371_c0_g1_i35.p1/SRR4210089_DN371_c0_g1_i6.p2/SRR4210089_DN371_c0_g1_i6.p3/SRR4210089_DN6074_c0_g1_i10.p1/SRR4210089_DN6074_c0_g1_i12.p1/SRR4210089_DN6074_c0_g1_i17.p1/SRR4210089_DN6074_c0_g1_i19.p1/SRR4210089_DN6074_c0_g1_i2.p1	12	Cer. chingii	SRR4210089	event #2
GO:0001046	core promoter sequence-specific DNA binding	21/4254	42/22798	4.27014e-06	0.000396666	0.000327003	SRR4210089_DN13105_c0_g1_i4.p1/SRR4210089_DN13105_c0_g1_i5.p1/SRR4210089_DN13105_c0_g1_i7.p1/SRR4210089_DN25493_c0_g1_i3.p1/SRR4210089_DN2651_c0_g1_i1.p1/SRR4210089_DN2651_c0_g1_i2.p1/SRR4210089_DN2651_c0_g1_i4.p1/SRR4210089_DN2651_c0_g1_i7.p1/SRR4210089_DN3031_c0_g1_i12.p1/SRR4210089_DN3031_c0_g1_i29.p1/SRR4210089_DN3031_c0_g1_i3.p2/SRR4210089_DN3031_c0_g1_i40.p1/SRR4210089_DN3031_c0_g1_i47.p1/S…	21	Cer. chingii	SRR4210089	event #2
GO:0019900	kinase binding	72/4254	235/22798	5.95908e-06	0.000521135	0.000429613	SRR4210089_DN10020_c0_g1_i10.p1/SRR4210089_DN10020_c0_g1_i10.p2/SRR4210089_DN10020_c0_g1_i20.p1/SRR4210089_DN10020_c0_g1_i21.p1/SRR4210089_DN10020_c0_g1_i7.p1/SRR4210089_DN10020_c0_g1_i8.p1/SRR4210089_DN10271_c0_g1_i1.p1/SRR4210089_DN12493_c3_g1_i1.p1/SRR4210089_DN12493_c3_g1_i1.p2/SRR4210089_DN12733_c1_g1_i10.p1/SRR4210089_DN12733_c1_g1_i4.p1/SRR4210089_DN12788_c0_g1_i20.p2/SRR4210089_DN12788_c0…	72	Cer. chingii	SRR4210089	event #2
GO:0004789	thiamine-phosphate diphosphorylase activity	11/4254	15/22798	6.11096e-06	0.000521135	0.000429613	SRR4210089_DN10436_c0_g1_i2.p1/SRR4210089_DN10436_c0_g2_i13.p1/SRR4210089_DN10436_c0_g2_i14.p1/SRR4210089_DN10436_c0_g2_i9.p1/SRR4210089_DN10436_c0_g3_i1.p1/SRR4210089_DN10436_c1_g1_i19.p1/SRR4210089_DN10436_c1_g1_i21.p1/SRR4210089_DN10436_c1_g1_i22.p1/SRR4210089_DN10436_c1_g1_i44.p1/SRR4210089_DN10436_c1_g1_i6.p1/SRR4210089_DN13755_c0_g1_i4.p1	11	Cer. chingii	SRR4210089	event #2
GO:0008902	hydroxymethylpyrimidine kinase activity	11/4254	15/22798	6.11096e-06	0.000521135	0.000429613	SRR4210089_DN10436_c0_g1_i2.p1/SRR4210089_DN10436_c0_g2_i13.p1/SRR4210089_DN10436_c0_g2_i14.p1/SRR4210089_DN10436_c0_g2_i9.p1/SRR4210089_DN10436_c0_g3_i1.p1/SRR4210089_DN10436_c1_g1_i19.p1/SRR4210089_DN10436_c1_g1_i21.p1/SRR4210089_DN10436_c1_g1_i22.p1/SRR4210089_DN10436_c1_g1_i44.p1/SRR4210089_DN10436_c1_g1_i6.p1/SRR4210089_DN13755_c0_g1_i4.p1	11	Cer. chingii	SRR4210089	event #2
GO:0008972	phosphomethylpyrimidine kinase activity	11/4254	15/22798	6.11096e-06	0.000521135	0.000429613	SRR4210089_DN10436_c0_g1_i2.p1/SRR4210089_DN10436_c0_g2_i13.p1/SRR4210089_DN10436_c0_g2_i14.p1/SRR4210089_DN10436_c0_g2_i9.p1/SRR4210089_DN10436_c0_g3_i1.p1/SRR4210089_DN10436_c1_g1_i19.p1/SRR4210089_DN10436_c1_g1_i21.p1/SRR4210089_DN10436_c1_g1_i22.p1/SRR4210089_DN10436_c1_g1_i44.p1/SRR4210089_DN10436_c1_g1_i6.p1/SRR4210089_DN13755_c0_g1_i4.p1	11	Cer. chingii	SRR4210089	event #2
GO:0047538	2-carboxy-D-arabinitol-1-phosphatase activity	11/4254	15/22798	6.11096e-06	0.000521135	0.000429613	SRR4210089_DN1682_c0_g1_i10.p1/SRR4210089_DN1682_c0_g1_i15.p1/SRR4210089_DN1682_c0_g1_i17.p1/SRR4210089_DN1682_c0_g1_i1.p1/SRR4210089_DN1682_c0_g1_i1.p2/SRR4210089_DN1682_c0_g1_i22.p1/SRR4210089_DN1682_c0_g1_i22.p2/SRR4210089_DN1682_c0_g1_i23.p1/SRR4210089_DN1682_c0_g1_i2.p1/SRR4210089_DN1682_c0_g1_i2.p2/SRR4210089_DN1682_c0_g1_i8.p1	11	Cer. chingii	SRR4210089	event #2
GO:0050403	trans-zeatin O-beta-D-glucosyltransferase activity	20/4254	40/22798	7.21528e-06	0.000595776	0.000491145	SRR4210089_DN10258_c1_g1_i2.p1/SRR4210089_DN11055_c0_g1_i3.p1/SRR4210089_DN12436_c0_g1_i2.p1/SRR4210089_DN12436_c0_g1_i4.p1/SRR4210089_DN12436_c0_g1_i5.p1/SRR4210089_DN12947_c0_g1_i1.p2/SRR4210089_DN12947_c0_g1_i4.p1/SRR4210089_DN12947_c0_g1_i7.p2/SRR4210089_DN12947_c0_g1_i8.p1/SRR4210089_DN12969_c0_g1_i2.p1/SRR4210089_DN12969_c0_g1_i3.p1/SRR4210089_DN1338_c1_g1_i7.p1/SRR4210089_DN14794_c0_g1_i3.…	20	Cer. chingii	SRR4210089	event #2
GO:0050502	cis-zeatin O-beta-D-glucosyltransferase activity	20/4254	40/22798	7.21528e-06	0.000595776	0.000491145	SRR4210089_DN10258_c1_g1_i2.p1/SRR4210089_DN11055_c0_g1_i3.p1/SRR4210089_DN12436_c0_g1_i2.p1/SRR4210089_DN12436_c0_g1_i4.p1/SRR4210089_DN12436_c0_g1_i5.p1/SRR4210089_DN12947_c0_g1_i1.p2/SRR4210089_DN12947_c0_g1_i4.p1/SRR4210089_DN12947_c0_g1_i7.p2/SRR4210089_DN12947_c0_g1_i8.p1/SRR4210089_DN12969_c0_g1_i2.p1/SRR4210089_DN12969_c0_g1_i3.p1/SRR4210089_DN1338_c1_g1_i7.p1/SRR4210089_DN14794_c0_g1_i3.…	20	Cer. chingii	SRR4210089	event #2
GO:0010622	specification of ovule identity	7/4254	7/22798	7.84441e-06	0.000618282	0.000509699	SRR4210089_DN22542_c0_g1_i2.p2/SRR4210089_DN28413_c0_g2_i1.p1/SRR4210089_DN9449_c0_g1_i15.p2/SRR4210089_DN9449_c0_g1_i43.p3/SRR4210089_DN9449_c0_g1_i63.p1/SRR4210089_DN9449_c0_g1_i64.p1/SRR4210089_DN9449_c0_g1_i9.p1	7	Cer. chingii	SRR4210089	event #2
GO:0048283	indeterminate inflorescence morphogenesis	7/4254	7/22798	7.84441e-06	0.000618282	0.000509699	SRR4210089_DN22542_c0_g1_i2.p2/SRR4210089_DN28413_c0_g2_i1.p1/SRR4210089_DN9449_c0_g1_i15.p2/SRR4210089_DN9449_c0_g1_i43.p3/SRR4210089_DN9449_c0_g1_i63.p1/SRR4210089_DN9449_c0_g1_i64.p1/SRR4210089_DN9449_c0_g1_i9.p1	7	Cer. chingii	SRR4210089	event #2
GO:0070259	tyrosyl-DNA phosphodiesterase activity	7/4254	7/22798	7.84441e-06	0.000618282	0.000509699	SRR4210089_DN19770_c0_g1_i2.p1/SRR4210089_DN19770_c0_g1_i7.p1/SRR4210089_DN44759_c0_g1_i15.p1/SRR4210089_DN44759_c0_g1_i15.p2/SRR4210089_DN44759_c0_g1_i16.p1/SRR4210089_DN44759_c0_g1_i3.p1/SRR4210089_DN44759_c0_g1_i3.p2	7	Cer. chingii	SRR4210089	event #2
GO:0044092	negative regulation of molecular function	71/4254	234/22798	9.98224e-06	0.000771667	0.000636146	SRR4210089_DN10511_c0_g1_i2.p1/SRR4210089_DN10511_c0_g1_i3.p1/SRR4210089_DN10728_c0_g1_i10.p1/SRR4210089_DN10728_c0_g1_i15.p1/SRR4210089_DN10728_c0_g1_i19.p1/SRR4210089_DN10728_c0_g1_i7.p1/SRR4210089_DN11051_c0_g1_i1.p1/SRR4210089_DN1159_c0_g1_i3.p1/SRR4210089_DN1159_c0_g1_i4.p1/SRR4210089_DN12174_c0_g1_i18.p1/SRR4210089_DN12174_c0_g1_i23.p1/SRR4210089_DN12174_c0_g1_i35.p1/SRR4210089_DN12174_c0_g…	71	Cer. chingii	SRR4210089	event #2
GO:0043651	linoleic acid metabolic process	9/4254	11/22798	1.03817e-05	0.000771667	0.000636146	SRR4210089_DN17249_c0_g1_i12.p1/SRR4210089_DN17249_c0_g1_i15.p1/SRR4210089_DN17249_c0_g1_i1.p1/SRR4210089_DN17249_c0_g1_i2.p1/SRR4210089_DN17249_c0_g1_i6.p1/SRR4210089_DN29695_c0_g1_i5.p1/SRR4210089_DN29695_c0_g1_i6.p1/SRR4210089_DN29695_c0_g1_i6.p2/SRR4210089_DN29695_c0_g1_i8.p1	9	Cer. chingii	SRR4210089	event #2
GO:1902229	regulation of intrinsic apoptotic signaling pathway in response to DNA damage	9/4254	11/22798	1.03817e-05	0.000771667	0.000636146	SRR4210089_DN8699_c0_g1_i17.p1/SRR4210089_DN8699_c0_g1_i17.p2/SRR4210089_DN8699_c0_g1_i29.p1/SRR4210089_DN8699_c0_g1_i45.p1/SRR4210089_DN8699_c0_g1_i46.p1/SRR4210089_DN8699_c0_g1_i46.p2/SRR4210089_DN8699_c0_g1_i46.p3/SRR4210089_DN8699_c0_g1_i4.p1/SRR4210089_DN8699_c0_g1_i4.p2	9	Cer. chingii	SRR4210089	event #2
GO:0048354	mucilage biosynthetic process involved in seed coat development	21/4254	44/22798	1.0854e-05	0.000771667	0.000636146	SRR4210089_DN12900_c0_g1_i10.p1/SRR4210089_DN5719_c0_g1_i27.p1/SRR4210089_DN5719_c0_g1_i46.p1/SRR4210089_DN5719_c0_g1_i50.p1/SRR4210089_DN5719_c0_g1_i53.p1/SRR4210089_DN5719_c0_g1_i57.p1/SRR4210089_DN5719_c0_g1_i64.p1/SRR4210089_DN5719_c0_g1_i65.p1/SRR4210089_DN5719_c0_g1_i76.p1/SRR4210089_DN6896_c0_g1_i10.p1/SRR4210089_DN6896_c0_g1_i13.p1/SRR4210089_DN6896_c0_g1_i14.p1/SRR4210089_DN6896_c0_g1_i1…	21	Cer. chingii	SRR4210089	event #2
GO:0009847	spore germination	8/4254	9/22798	1.09772e-05	0.000771667	0.000636146	SRR4210089_DN7074_c0_g1_i14.p1/SRR4210089_DN7074_c0_g1_i16.p1/SRR4210089_DN7074_c0_g1_i36.p1/SRR4210089_DN7074_c0_g1_i41.p1/SRR4210089_DN7074_c0_g1_i4.p1/SRR4210089_DN7074_c0_g1_i4.p2/SRR4210089_DN7074_c0_g1_i9.p1/SRR4210089_DN7074_c0_g1_i9.p2	8	Cer. chingii	SRR4210089	event #2
GO:0010266	response to vitamin B1	8/4254	9/22798	1.09772e-05	0.000771667	0.000636146	SRR4210089_DN2990_c0_g1_i4.p1/SRR4210089_DN8142_c0_g1_i14.p1/SRR4210089_DN8142_c0_g1_i16.p1/SRR4210089_DN8142_c0_g1_i17.p1/SRR4210089_DN8142_c0_g1_i19.p1/SRR4210089_DN8142_c0_g1_i20.p1/SRR4210089_DN8142_c0_g1_i7.p1/SRR4210089_DN8142_c0_g1_i9.p1	8	Cer. chingii	SRR4210089	event #2
GO:0044409	entry into host	8/4254	9/22798	1.09772e-05	0.000771667	0.000636146	SRR4210089_DN7074_c0_g1_i14.p1/SRR4210089_DN7074_c0_g1_i16.p1/SRR4210089_DN7074_c0_g1_i36.p1/SRR4210089_DN7074_c0_g1_i41.p1/SRR4210089_DN7074_c0_g1_i4.p1/SRR4210089_DN7074_c0_g1_i4.p2/SRR4210089_DN7074_c0_g1_i9.p1/SRR4210089_DN7074_c0_g1_i9.p2	8	Cer. chingii	SRR4210089	event #2
GO:0044550	secondary metabolite biosynthetic process	84/4254	290/22798	1.19085e-05	0.000824496	0.000679697	SRR4210089_DN10778_c0_g1_i1.p1/SRR4210089_DN11673_c0_g1_i24.p1/SRR4210089_DN11673_c0_g2_i1.p1/SRR4210089_DN12410_c0_g1_i2.p1/SRR4210089_DN12410_c0_g1_i4.p1/SRR4210089_DN12416_c0_g1_i6.p1/SRR4210089_DN12416_c0_g1_i6.p2/SRR4210089_DN12899_c0_g1_i3.p1/SRR4210089_DN12899_c0_g1_i4.p1/SRR4210089_DN13447_c0_g1_i14.p1/SRR4210089_DN13447_c0_g1_i1.p1/SRR4210089_DN13622_c0_g1_i1.p1/SRR4210089_DN13951_c0_g1_…	84	Cer. chingii	SRR4210089	event #2
GO:0006772	thiamine metabolic process	19/4254	38/22798	1.22042e-05	0.000824496	0.000679697	SRR4210089_DN10436_c0_g1_i2.p1/SRR4210089_DN10436_c0_g2_i13.p1/SRR4210089_DN10436_c0_g2_i14.p1/SRR4210089_DN10436_c0_g2_i9.p1/SRR4210089_DN10436_c0_g3_i1.p1/SRR4210089_DN10436_c1_g1_i19.p1/SRR4210089_DN10436_c1_g1_i21.p1/SRR4210089_DN10436_c1_g1_i22.p1/SRR4210089_DN10436_c1_g1_i44.p1/SRR4210089_DN10436_c1_g1_i6.p1/SRR4210089_DN13755_c0_g1_i4.p1/SRR4210089_DN2990_c0_g1_i4.p1/SRR4210089_DN8142_c0_g…	19	Cer. chingii	SRR4210089	event #2
GO:0042723	thiamine-containing compound metabolic process	19/4254	38/22798	1.22042e-05	0.000824496	0.000679697	SRR4210089_DN10436_c0_g1_i2.p1/SRR4210089_DN10436_c0_g2_i13.p1/SRR4210089_DN10436_c0_g2_i14.p1/SRR4210089_DN10436_c0_g2_i9.p1/SRR4210089_DN10436_c0_g3_i1.p1/SRR4210089_DN10436_c1_g1_i19.p1/SRR4210089_DN10436_c1_g1_i21.p1/SRR4210089_DN10436_c1_g1_i22.p1/SRR4210089_DN10436_c1_g1_i44.p1/SRR4210089_DN10436_c1_g1_i6.p1/SRR4210089_DN13755_c0_g1_i4.p1/SRR4210089_DN2990_c0_g1_i4.p1/SRR4210089_DN8142_c0_g…	19	Cer. chingii	SRR4210089	event #2
GO:0030490	maturation of SSU-rRNA	28/4254	68/22798	1.38721e-05	0.000925162	0.000762684	SRR4210089_DN10710_c0_g1_i14.p1/SRR4210089_DN10710_c0_g1_i15.p1/SRR4210089_DN10710_c0_g1_i15.p2/SRR4210089_DN10710_c0_g1_i20.p1/SRR4210089_DN10710_c0_g1_i20.p2/SRR4210089_DN10710_c0_g1_i3.p1/SRR4210089_DN10710_c0_g1_i4.p1/SRR4210089_DN228_c0_g1_i1.p1/SRR4210089_DN228_c0_g1_i4.p1/SRR4210089_DN228_c0_g1_i8.p1/SRR4210089_DN2526_c0_g1_i1.p1/SRR4210089_DN2526_c0_g1_i3.p1/SRR4210089_DN2526_c0_g1_i8.p1/…	28	Cer. chingii	SRR4210089	event #2
GO:0006383	transcription by RNA polymerase III	14/4254	24/22798	1.79038e-05	0.0011642	0.000959739	SRR4210089_DN10750_c0_g1_i2.p1/SRR4210089_DN10750_c0_g1_i3.p2/SRR4210089_DN10750_c0_g1_i6.p1/SRR4210089_DN10750_c0_g1_i8.p1/SRR4210089_DN15194_c0_g1_i17.p1/SRR4210089_DN15194_c0_g1_i17.p2/SRR4210089_DN15194_c0_g1_i20.p1/SRR4210089_DN15194_c0_g1_i20.p2/SRR4210089_DN15194_c0_g1_i23.p1/SRR4210089_DN15194_c0_g1_i23.p2/SRR4210089_DN15194_c0_g1_i7.p1/SRR4210089_DN15194_c0_g1_i7.p2/SRR4210089_DN9907_c0_…	14	Cer. chingii	SRR4210089	event #2
GO:0080005	photosystem stoichiometry adjustment	14/4254	24/22798	1.79038e-05	0.0011642	0.000959739	SRR4210089_DN12142_c0_g1_i2.p1/SRR4210089_DN12142_c0_g1_i3.p1/SRR4210089_DN1886_c0_g1_i1.p2/SRR4210089_DN1886_c0_g1_i7.p2/SRR4210089_DN1886_c0_g1_i9.p2/SRR4210089_DN3863_c0_g1_i10.p1/SRR4210089_DN3863_c0_g1_i10.p2/SRR4210089_DN3863_c0_g1_i6.p1/SRR4210089_DN3863_c0_g1_i6.p2/SRR4210089_DN3863_c0_g1_i9.p1/SRR4210089_DN4884_c0_g1_i11.p2/SRR4210089_DN4884_c0_g1_i13.p1/SRR4210089_DN4884_c0_g1_i18.p2/SR…	14	Cer. chingii	SRR4210089	event #2
GO:0008171	O-methyltransferase activity	26/4254	62/22798	1.89349e-05	0.00121604	0.00100248	SRR4210089_DN10203_c0_g1_i11.p1/SRR4210089_DN10203_c0_g1_i5.p1/SRR4210089_DN15603_c0_g1_i1.p1/SRR4210089_DN1742_c0_g1_i14.p1/SRR4210089_DN1742_c0_g1_i14.p2/SRR4210089_DN1742_c0_g1_i15.p1/SRR4210089_DN1742_c0_g1_i1.p2/SRR4210089_DN1742_c0_g1_i23.p2/SRR4210089_DN1742_c0_g1_i5.p1/SRR4210089_DN1742_c0_g1_i5.p2/SRR4210089_DN24036_c0_g1_i1.p1/SRR4210089_DN3616_c0_g1_i14.p1/SRR4210089_DN3616_c0_g1_i17.p…	26	Cer. chingii	SRR4210089	event #2
GO:0042548	regulation of photosynthesis, light reaction	33/4254	87/22798	1.95662e-05	0.00124126	0.00102327	SRR4210089_DN12416_c0_g1_i6.p1/SRR4210089_DN12416_c0_g1_i6.p2/SRR4210089_DN16818_c0_g1_i15.p1/SRR4210089_DN16818_c0_g1_i19.p1/SRR4210089_DN16818_c0_g1_i19.p2/SRR4210089_DN16818_c0_g1_i3.p1/SRR4210089_DN16818_c0_g1_i5.p1/SRR4210089_DN16818_c0_g1_i5.p2/SRR4210089_DN22002_c0_g1_i2.p1/SRR4210089_DN22002_c0_g1_i5.p2/SRR4210089_DN4310_c0_g1_i2.p1/SRR4210089_DN5978_c0_g1_i2.p1/SRR4210089_DN6453_c0_g1_i2…	33	Cer. chingii	SRR4210089	event #2
GO:0002832	negative regulation of response to biotic stimulus	17/4254	33/22798	2.12006e-05	0.00132874	0.00109539	SRR4210089_DN3531_c0_g1_i13.p1/SRR4210089_DN3531_c0_g1_i15.p1/SRR4210089_DN3531_c0_g1_i18.p1/SRR4210089_DN3531_c0_g1_i1.p1/SRR4210089_DN3531_c0_g1_i4.p1/SRR4210089_DN3531_c0_g1_i6.p1/SRR4210089_DN3531_c0_g1_i7.p1/SRR4210089_DN3531_c0_g1_i9.p1/SRR4210089_DN43513_c0_g1_i1.p1/SRR4210089_DN4369_c0_g1_i2.p2/SRR4210089_DN4369_c0_g1_i9.p2/SRR4210089_DN4798_c0_g1_i1.p2/SRR4210089_DN4798_c0_g1_i3.p2/SRR42…	17	Cer. chingii	SRR4210089	event #2
GO:0019901	protein kinase binding	66/4254	218/22798	2.17211e-05	0.00134516	0.00110892	SRR4210089_DN10020_c0_g1_i10.p1/SRR4210089_DN10020_c0_g1_i10.p2/SRR4210089_DN10020_c0_g1_i20.p1/SRR4210089_DN10020_c0_g1_i21.p1/SRR4210089_DN10020_c0_g1_i7.p1/SRR4210089_DN10020_c0_g1_i8.p1/SRR4210089_DN10271_c0_g1_i1.p1/SRR4210089_DN12493_c3_g1_i1.p1/SRR4210089_DN12493_c3_g1_i1.p2/SRR4210089_DN12733_c1_g1_i10.p1/SRR4210089_DN12733_c1_g1_i4.p1/SRR4210089_DN12788_c0_g1_i20.p2/SRR4210089_DN12788_c0…	66	Cer. chingii	SRR4210089	event #2
GO:0004181	metallocarboxypeptidase activity	10/4254	14/22798	2.42304e-05	0.0014829	0.00122247	SRR4210089_DN13945_c0_g1_i14.p1/SRR4210089_DN13945_c0_g1_i16.p1/SRR4210089_DN13945_c0_g1_i17.p1/SRR4210089_DN13945_c0_g1_i3.p1/SRR4210089_DN14184_c0_g1_i10.p1/SRR4210089_DN14184_c0_g1_i13.p1/SRR4210089_DN14184_c0_g1_i13.p2/SRR4210089_DN14184_c0_g1_i2.p1/SRR4210089_DN14184_c0_g1_i6.p1/SRR4210089_DN14184_c0_g1_i6.p2	10	Cer. chingii	SRR4210089	event #2
GO:0005779	integral component of peroxisomal membrane	17/4254	34/22798	3.50403e-05	0.00207136	0.00170759	SRR4210089_DN15335_c0_g1_i16.p1/SRR4210089_DN15335_c0_g1_i16.p3/SRR4210089_DN15335_c0_g1_i23.p1/SRR4210089_DN15335_c0_g1_i30.p1/SRR4210089_DN15335_c0_g1_i6.p1/SRR4210089_DN15335_c0_g1_i6.p2/SRR4210089_DN21880_c0_g2_i4.p1/SRR4210089_DN5950_c1_g1_i2.p1/SRR4210089_DN5950_c1_g1_i4.p1/SRR4210089_DN6086_c0_g1_i18.p1/SRR4210089_DN6086_c0_g1_i19.p1/SRR4210089_DN6086_c0_g1_i23.p1/SRR4210089_DN6086_c0_g1_i…	17	Cer. chingii	SRR4210089	event #2
GO:0031231	intrinsic component of peroxisomal membrane	17/4254	34/22798	3.50403e-05	0.00207136	0.00170759	SRR4210089_DN15335_c0_g1_i16.p1/SRR4210089_DN15335_c0_g1_i16.p3/SRR4210089_DN15335_c0_g1_i23.p1/SRR4210089_DN15335_c0_g1_i30.p1/SRR4210089_DN15335_c0_g1_i6.p1/SRR4210089_DN15335_c0_g1_i6.p2/SRR4210089_DN21880_c0_g2_i4.p1/SRR4210089_DN5950_c1_g1_i2.p1/SRR4210089_DN5950_c1_g1_i4.p1/SRR4210089_DN6086_c0_g1_i18.p1/SRR4210089_DN6086_c0_g1_i19.p1/SRR4210089_DN6086_c0_g1_i23.p1/SRR4210089_DN6086_c0_g1_i…	17	Cer. chingii	SRR4210089	event #2
GO:0010192	mucilage biosynthetic process	21/4254	47/22798	3.79789e-05	0.00214649	0.00176952	SRR4210089_DN12900_c0_g1_i10.p1/SRR4210089_DN5719_c0_g1_i27.p1/SRR4210089_DN5719_c0_g1_i46.p1/SRR4210089_DN5719_c0_g1_i50.p1/SRR4210089_DN5719_c0_g1_i53.p1/SRR4210089_DN5719_c0_g1_i57.p1/SRR4210089_DN5719_c0_g1_i64.p1/SRR4210089_DN5719_c0_g1_i65.p1/SRR4210089_DN5719_c0_g1_i76.p1/SRR4210089_DN6896_c0_g1_i10.p1/SRR4210089_DN6896_c0_g1_i13.p1/SRR4210089_DN6896_c0_g1_i14.p1/SRR4210089_DN6896_c0_g1_i1…	21	Cer. chingii	SRR4210089	event #2
GO:0048359	mucilage metabolic process involved in seed coat development	21/4254	47/22798	3.79789e-05	0.00214649	0.00176952	SRR4210089_DN12900_c0_g1_i10.p1/SRR4210089_DN5719_c0_g1_i27.p1/SRR4210089_DN5719_c0_g1_i46.p1/SRR4210089_DN5719_c0_g1_i50.p1/SRR4210089_DN5719_c0_g1_i53.p1/SRR4210089_DN5719_c0_g1_i57.p1/SRR4210089_DN5719_c0_g1_i64.p1/SRR4210089_DN5719_c0_g1_i65.p1/SRR4210089_DN5719_c0_g1_i76.p1/SRR4210089_DN6896_c0_g1_i10.p1/SRR4210089_DN6896_c0_g1_i13.p1/SRR4210089_DN6896_c0_g1_i14.p1/SRR4210089_DN6896_c0_g1_i1…	21	Cer. chingii	SRR4210089	event #2
GO:0010214	seed coat development	29/4254	75/22798	4.03671e-05	0.00214649	0.00176952	SRR4210089_DN12900_c0_g1_i10.p1/SRR4210089_DN3023_c0_g1_i10.p1/SRR4210089_DN3023_c0_g1_i1.p1/SRR4210089_DN3023_c0_g1_i1.p2/SRR4210089_DN3023_c0_g1_i2.p1/SRR4210089_DN3023_c0_g1_i9.p1/SRR4210089_DN34876_c0_g1_i1.p1/SRR4210089_DN5719_c0_g1_i27.p1/SRR4210089_DN5719_c0_g1_i46.p1/SRR4210089_DN5719_c0_g1_i50.p1/SRR4210089_DN5719_c0_g1_i53.p1/SRR4210089_DN5719_c0_g1_i57.p1/SRR4210089_DN5719_c0_g1_i64.p1…	29	Cer. chingii	SRR4210089	event #2
GO:0030688	preribosome, small subunit precursor	6/4254	6/22798	4.2088e-05	0.00214649	0.00176952	SRR4210089_DN5823_c0_g1_i19.p1/SRR4210089_DN5823_c0_g1_i21.p1/SRR4210089_DN5823_c0_g1_i21.p2/SRR4210089_DN5823_c0_g1_i4.p1/SRR4210089_DN5823_c0_g1_i8.p1/SRR4210089_DN5823_c0_g1_i8.p2	6	Cer. chingii	SRR4210089	event #2
GO:0032069	regulation of nuclease activity	6/4254	6/22798	4.2088e-05	0.00214649	0.00176952	SRR4210089_DN1655_c0_g1_i11.p1/SRR4210089_DN1655_c0_g1_i11.p2/SRR4210089_DN1655_c0_g1_i15.p1/SRR4210089_DN1655_c0_g1_i22.p1/SRR4210089_DN1655_c0_g1_i7.p1/SRR4210089_DN1655_c0_g1_i8.p1	6	Cer. chingii	SRR4210089	event #2
GO:0032074	negative regulation of nuclease activity	6/4254	6/22798	4.2088e-05	0.00214649	0.00176952	SRR4210089_DN1655_c0_g1_i11.p1/SRR4210089_DN1655_c0_g1_i11.p2/SRR4210089_DN1655_c0_g1_i15.p1/SRR4210089_DN1655_c0_g1_i22.p1/SRR4210089_DN1655_c0_g1_i7.p1/SRR4210089_DN1655_c0_g1_i8.p1	6	Cer. chingii	SRR4210089	event #2
GO:0052856	NADHX epimerase activity	6/4254	6/22798	4.2088e-05	0.00214649	0.00176952	SRR4210089_DN7044_c0_g1_i2.p1/SRR4210089_DN7044_c0_g2_i1.p1/SRR4210089_DN7044_c0_g2_i2.p1/SRR4210089_DN7332_c0_g1_i2.p1/SRR4210089_DN7332_c0_g1_i2.p2/SRR4210089_DN7332_c0_g1_i3.p1	6	Cer. chingii	SRR4210089	event #2
GO:0052857	NADPHX epimerase activity	6/4254	6/22798	4.2088e-05	0.00214649	0.00176952	SRR4210089_DN7044_c0_g1_i2.p1/SRR4210089_DN7044_c0_g2_i1.p1/SRR4210089_DN7044_c0_g2_i2.p1/SRR4210089_DN7332_c0_g1_i2.p1/SRR4210089_DN7332_c0_g1_i2.p2/SRR4210089_DN7332_c0_g1_i3.p1	6	Cer. chingii	SRR4210089	event #2
GO:0060700	regulation of ribonuclease activity	6/4254	6/22798	4.2088e-05	0.00214649	0.00176952	SRR4210089_DN1655_c0_g1_i11.p1/SRR4210089_DN1655_c0_g1_i11.p2/SRR4210089_DN1655_c0_g1_i15.p1/SRR4210089_DN1655_c0_g1_i22.p1/SRR4210089_DN1655_c0_g1_i7.p1/SRR4210089_DN1655_c0_g1_i8.p1	6	Cer. chingii	SRR4210089	event #2
GO:0060701	negative regulation of ribonuclease activity	6/4254	6/22798	4.2088e-05	0.00214649	0.00176952	SRR4210089_DN1655_c0_g1_i11.p1/SRR4210089_DN1655_c0_g1_i11.p2/SRR4210089_DN1655_c0_g1_i15.p1/SRR4210089_DN1655_c0_g1_i22.p1/SRR4210089_DN1655_c0_g1_i7.p1/SRR4210089_DN1655_c0_g1_i8.p1	6	Cer. chingii	SRR4210089	event #2
GO:1901917	regulation of exoribonuclease activity	6/4254	6/22798	4.2088e-05	0.00214649	0.00176952	SRR4210089_DN1655_c0_g1_i11.p1/SRR4210089_DN1655_c0_g1_i11.p2/SRR4210089_DN1655_c0_g1_i15.p1/SRR4210089_DN1655_c0_g1_i22.p1/SRR4210089_DN1655_c0_g1_i7.p1/SRR4210089_DN1655_c0_g1_i8.p1	6	Cer. chingii	SRR4210089	event #2
GO:1901918	negative regulation of exoribonuclease activity	6/4254	6/22798	4.2088e-05	0.00214649	0.00176952	SRR4210089_DN1655_c0_g1_i11.p1/SRR4210089_DN1655_c0_g1_i11.p2/SRR4210089_DN1655_c0_g1_i15.p1/SRR4210089_DN1655_c0_g1_i22.p1/SRR4210089_DN1655_c0_g1_i7.p1/SRR4210089_DN1655_c0_g1_i8.p1	6	Cer. chingii	SRR4210089	event #2
GO:1905777	regulation of exonuclease activity	6/4254	6/22798	4.2088e-05	0.00214649	0.00176952	SRR4210089_DN1655_c0_g1_i11.p1/SRR4210089_DN1655_c0_g1_i11.p2/SRR4210089_DN1655_c0_g1_i15.p1/SRR4210089_DN1655_c0_g1_i22.p1/SRR4210089_DN1655_c0_g1_i7.p1/SRR4210089_DN1655_c0_g1_i8.p1	6	Cer. chingii	SRR4210089	event #2
GO:1905778	negative regulation of exonuclease activity	6/4254	6/22798	4.2088e-05	0.00214649	0.00176952	SRR4210089_DN1655_c0_g1_i11.p1/SRR4210089_DN1655_c0_g1_i11.p2/SRR4210089_DN1655_c0_g1_i15.p1/SRR4210089_DN1655_c0_g1_i22.p1/SRR4210089_DN1655_c0_g1_i7.p1/SRR4210089_DN1655_c0_g1_i8.p1	6	Cer. chingii	SRR4210089	event #2
GO:0030027	lamellipodium	8/4254	10/22798	4.58186e-05	0.00229181	0.00188932	SRR4210089_DN4931_c0_g1_i1.p1/SRR4210089_DN4931_c0_g1_i5.p1/SRR4210089_DN4931_c0_g1_i8.p1/SRR4210089_DN823_c0_g1_i6.p1/SRR4210089_DN823_c0_g2_i1.p1/SRR4210089_DN8792_c0_g1_i2.p1/SRR4210089_DN8792_c0_g1_i3.p1/SRR4210089_DN8792_c0_g1_i8.p1	8	Cer. chingii	SRR4210089	event #2
GO:0048102	autophagic cell death	8/4254	10/22798	4.58186e-05	0.00229181	0.00188932	SRR4210089_DN7074_c0_g1_i14.p1/SRR4210089_DN7074_c0_g1_i16.p1/SRR4210089_DN7074_c0_g1_i36.p1/SRR4210089_DN7074_c0_g1_i41.p1/SRR4210089_DN7074_c0_g1_i4.p1/SRR4210089_DN7074_c0_g1_i4.p2/SRR4210089_DN7074_c0_g1_i9.p1/SRR4210089_DN7074_c0_g1_i9.p2	8	Cer. chingii	SRR4210089	event #2
GO:0006739	NADP metabolic process	18/4254	38/22798	5.21718e-05	0.00257759	0.00212491	SRR4210089_DN17844_c0_g1_i3.p1/SRR4210089_DN17844_c0_g1_i4.p1/SRR4210089_DN27453_c0_g1_i1.p1/SRR4210089_DN3855_c0_g1_i1.p1/SRR4210089_DN3855_c0_g1_i5.p1/SRR4210089_DN3855_c0_g1_i9.p1/SRR4210089_DN5117_c0_g1_i6.p1/SRR4210089_DN5885_c0_g1_i15.p1/SRR4210089_DN5885_c0_g1_i15.p2/SRR4210089_DN5885_c0_g1_i19.p1/SRR4210089_DN5885_c0_g1_i2.p2/SRR4210089_DN5885_c0_g1_i9.p1/SRR4210089_DN7044_c0_g1_i2.p1/SRR…	18	Cer. chingii	SRR4210089	event #2
GO:0008265	Mo-molybdopterin cofactor sulfurase activity	7/4254	8/22798	5.25229e-05	0.00257759	0.00212491	SRR4210089_DN6037_c0_g1_i18.p1/SRR4210089_DN6037_c0_g1_i29.p1/SRR4210089_DN6037_c0_g1_i35.p1/SRR4210089_DN6037_c0_g1_i9.p1/SRR4210089_DN9408_c0_g1_i11.p1/SRR4210089_DN9408_c0_g1_i13.p1/SRR4210089_DN9408_c0_g1_i4.p1	7	Cer. chingii	SRR4210089	event #2
GO:0016482	cytosolic transport	33/4254	91/22798	5.6377e-05	0.00274087	0.00225952	SRR4210089_DN10642_c0_g1_i15.p1/SRR4210089_DN10642_c0_g1_i3.p2/SRR4210089_DN10923_c0_g1_i17.p1/SRR4210089_DN10923_c0_g1_i20.p1/SRR4210089_DN10923_c0_g1_i20.p2/SRR4210089_DN11909_c0_g1_i3.p1/SRR4210089_DN14694_c0_g1_i1.p2/SRR4210089_DN14694_c0_g1_i6.p2/SRR4210089_DN2367_c0_g1_i2.p1/SRR4210089_DN2367_c0_g1_i5.p1/SRR4210089_DN4_c0_g1_i3.p1/SRR4210089_DN4_c0_g2_i3.p1/SRR4210089_DN4_c0_g2_i6.p1/SRR421…	33	Cer. chingii	SRR4210089	event #2
GO:0004721	phosphoprotein phosphatase activity	65/4254	220/22798	5.70758e-05	0.00274915	0.00226634	SRR4210089_DN11051_c0_g1_i1.p1/SRR4210089_DN12174_c0_g1_i18.p1/SRR4210089_DN12174_c0_g1_i23.p1/SRR4210089_DN12174_c0_g1_i35.p1/SRR4210089_DN12174_c0_g1_i40.p1/SRR4210089_DN12174_c0_g1_i5.p1/SRR4210089_DN12651_c0_g1_i24.p1/SRR4210089_DN12651_c0_g1_i32.p1/SRR4210089_DN12651_c0_g1_i33.p1/SRR4210089_DN12651_c0_g1_i34.p1/SRR4210089_DN12651_c0_g1_i6.p1/SRR4210089_DN1376_c0_g1_i10.p1/SRR4210089_DN1376_c…	65	Cer. chingii	SRR4210089	event #2
GO:0044773	mitotic DNA damage checkpoint signaling	16/4254	32/22798	5.9498e-05	0.00283151	0.00233424	SRR4210089_DN19348_c0_g1_i3.p1/SRR4210089_DN19348_c0_g1_i5.p1/SRR4210089_DN19348_c0_g1_i7.p1/SRR4210089_DN19348_c0_g1_i8.p1/SRR4210089_DN4609_c0_g1_i4.p1/SRR4210089_DN4609_c0_g1_i5.p1/SRR4210089_DN4609_c0_g1_i8.p1/SRR4210089_DN8699_c0_g1_i17.p1/SRR4210089_DN8699_c0_g1_i17.p2/SRR4210089_DN8699_c0_g1_i29.p1/SRR4210089_DN8699_c0_g1_i45.p1/SRR4210089_DN8699_c0_g1_i46.p1/SRR4210089_DN8699_c0_g1_i46.p2…	16	Cer. chingii	SRR4210089	event #2
GO:0016854	racemase and epimerase activity	25/4254	62/22798	5.98742e-05	0.00283151	0.00233424	SRR4210089_DN15714_c0_g1_i5.p1/SRR4210089_DN15714_c0_g1_i6.p1/SRR4210089_DN371_c0_g1_i14.p1/SRR4210089_DN371_c0_g1_i19.p1/SRR4210089_DN371_c0_g1_i19.p2/SRR4210089_DN371_c0_g1_i19.p4/SRR4210089_DN371_c0_g1_i35.p1/SRR4210089_DN371_c0_g1_i6.p2/SRR4210089_DN371_c0_g1_i6.p3/SRR4210089_DN4373_c0_g1_i2.p1/SRR4210089_DN4373_c0_g1_i3.p1/SRR4210089_DN4373_c0_g1_i5.p1/SRR4210089_DN6074_c0_g1_i10.p1/SRR42100…	25	Cer. chingii	SRR4210089	event #2
GO:0047254	2,4-dihydroxy-7-methoxy-2H-1,4-benzoxazin-3(4H)-one 2-D-glucosyltransferase activity	10/4254	15/22798	6.04691e-05	0.00283388	0.00233619	SRR4210089_DN13369_c0_g1_i27.p1/SRR4210089_DN13369_c0_g1_i32.p1/SRR4210089_DN1338_c0_g1_i9.p2/SRR4210089_DN14794_c0_g1_i2.p1/SRR4210089_DN14794_c0_g1_i6.p1/SRR4210089_DN20071_c0_g1_i1.p1/SRR4210089_DN3792_c0_g1_i3.p1/SRR4210089_DN3792_c0_g1_i4.p1/SRR4210089_DN3792_c0_g1_i5.p1/SRR4210089_DN9833_c0_g1_i3.p1	10	Cer. chingii	SRR4210089	event #2
GO:0006352	DNA-templated transcription, initiation	31/4254	85/22798	8.26001e-05	0.00383648	0.00316271	SRR4210089_DN10398_c0_g1_i15.p1/SRR4210089_DN10398_c0_g1_i16.p1/SRR4210089_DN10398_c0_g1_i16.p2/SRR4210089_DN10750_c0_g1_i2.p1/SRR4210089_DN10750_c0_g1_i3.p2/SRR4210089_DN10750_c0_g1_i6.p1/SRR4210089_DN10750_c0_g1_i8.p1/SRR4210089_DN11765_c0_g1_i11.p1/SRR4210089_DN11765_c0_g1_i8.p1/SRR4210089_DN12142_c0_g1_i2.p1/SRR4210089_DN12142_c0_g1_i3.p1/SRR4210089_DN15194_c0_g1_i17.p1/SRR4210089_DN15194_c0_…	31	Cer. chingii	SRR4210089	event #2
GO:0000976	transcription cis-regulatory region binding	62/4254	210/22798	8.5444e-05	0.00393345	0.00324265	SRR4210089_DN10271_c0_g1_i1.p1/SRR4210089_DN10523_c0_g1_i10.p1/SRR4210089_DN10523_c0_g1_i12.p1/SRR4210089_DN11135_c0_g1_i1.p1/SRR4210089_DN13105_c0_g1_i4.p1/SRR4210089_DN13105_c0_g1_i5.p1/SRR4210089_DN13105_c0_g1_i7.p1/SRR4210089_DN15691_c0_g1_i13.p1/SRR4210089_DN15691_c0_g1_i15.p1/SRR4210089_DN17561_c0_g1_i1.p1/SRR4210089_DN2161_c0_g1_i7.p1/SRR4210089_DN2161_c0_g2_i12.p1/SRR4210089_DN2161_c0_g2_…	62	Cer. chingii	SRR4210089	event #2
GO:0010067	procambium histogenesis	17/4254	36/22798	8.82139e-05	0.00399034	0.00328955	SRR4210089_DN11629_c0_g1_i3.p1/SRR4210089_DN11629_c0_g1_i3.p2/SRR4210089_DN11629_c0_g1_i6.p1/SRR4210089_DN11629_c0_g1_i6.p2/SRR4210089_DN11629_c0_g1_i7.p1/SRR4210089_DN3093_c0_g1_i14.p1/SRR4210089_DN3093_c0_g1_i14.p2/SRR4210089_DN3093_c0_g1_i1.p1/SRR4210089_DN3093_c0_g1_i21.p1/SRR4210089_DN3093_c0_g1_i5.p1/SRR4210089_DN3093_c0_g1_i5.p2/SRR4210089_DN3093_c0_g1_i7.p1/SRR4210089_DN4704_c0_g1_i25.p1/…	17	Cer. chingii	SRR4210089	event #2
GO:0010262	somatic embryogenesis	17/4254	36/22798	8.82139e-05	0.00399034	0.00328955	SRR4210089_DN1116_c1_g1_i6.p1/SRR4210089_DN1404_c1_g1_i2.p1/SRR4210089_DN2344_c0_g1_i16.p1/SRR4210089_DN2344_c0_g1_i36.p1/SRR4210089_DN2344_c0_g1_i53.p1/SRR4210089_DN2344_c0_g1_i54.p1/SRR4210089_DN51389_c0_g1_i1.p1/SRR4210089_DN5424_c0_g1_i2.p1/SRR4210089_DN5424_c0_g1_i3.p1/SRR4210089_DN5424_c0_g1_i9.p1/SRR4210089_DN5739_c0_g1_i15.p1/SRR4210089_DN5739_c0_g1_i15.p2/SRR4210089_DN5739_c0_g1_i1.p1/SR…	17	Cer. chingii	SRR4210089	event #2
GO:0006848	pyruvate transport	9/4254	13/22798	9.36957e-05	0.00406171	0.00334839	SRR4210089_DN4574_c0_g1_i15.p1/SRR4210089_DN4574_c0_g1_i1.p1/SRR4210089_DN4574_c0_g1_i21.p1/SRR4210089_DN4574_c0_g1_i21.p2/SRR4210089_DN4574_c0_g1_i24.p1/SRR4210089_DN4574_c0_g1_i24.p2/SRR4210089_DN4574_c0_g1_i3.p1/SRR4210089_DN4574_c0_g1_i3.p2/SRR4210089_DN4574_c0_g1_i8.p1	9	Cer. chingii	SRR4210089	event #2
GO:0050833	pyruvate transmembrane transporter activity	9/4254	13/22798	9.36957e-05	0.00406171	0.00334839	SRR4210089_DN4574_c0_g1_i15.p1/SRR4210089_DN4574_c0_g1_i1.p1/SRR4210089_DN4574_c0_g1_i21.p1/SRR4210089_DN4574_c0_g1_i21.p2/SRR4210089_DN4574_c0_g1_i24.p1/SRR4210089_DN4574_c0_g1_i24.p2/SRR4210089_DN4574_c0_g1_i3.p1/SRR4210089_DN4574_c0_g1_i3.p2/SRR4210089_DN4574_c0_g1_i8.p1	9	Cer. chingii	SRR4210089	event #2
GO:0051973	positive regulation of telomerase activity	9/4254	13/22798	9.36957e-05	0.00406171	0.00334839	SRR4210089_DN14401_c0_g1_i12.p1/SRR4210089_DN14401_c0_g1_i2.p1/SRR4210089_DN14401_c0_g1_i7.p1/SRR4210089_DN14401_c0_g1_i9.p1/SRR4210089_DN26654_c0_g1_i11.p1/SRR4210089_DN26654_c0_g1_i12.p1/SRR4210089_DN26654_c0_g1_i5.p1/SRR4210089_DN26654_c0_g1_i7.p1/SRR4210089_DN26654_c0_g1_i8.p1	9	Cer. chingii	SRR4210089	event #2
GO:0071596	ubiquitin-dependent protein catabolic process via the N-end rule pathway	9/4254	13/22798	9.36957e-05	0.00406171	0.00334839	SRR4210089_DN19415_c0_g1_i1.p1/SRR4210089_DN19415_c0_g1_i3.p1/SRR4210089_DN19415_c0_g1_i5.p1/SRR4210089_DN5325_c0_g1_i10.p1/SRR4210089_DN5325_c0_g1_i1.p1/SRR4210089_DN5325_c0_g1_i22.p1/SRR4210089_DN5325_c0_g1_i28.p1/SRR4210089_DN9560_c0_g1_i4.p1/SRR4210089_DN9560_c0_g2_i1.p1	9	Cer. chingii	SRR4210089	event #2
GO:1901475	pyruvate transmembrane transport	9/4254	13/22798	9.36957e-05	0.00406171	0.00334839	SRR4210089_DN4574_c0_g1_i15.p1/SRR4210089_DN4574_c0_g1_i1.p1/SRR4210089_DN4574_c0_g1_i21.p1/SRR4210089_DN4574_c0_g1_i21.p2/SRR4210089_DN4574_c0_g1_i24.p1/SRR4210089_DN4574_c0_g1_i24.p2/SRR4210089_DN4574_c0_g1_i3.p1/SRR4210089_DN4574_c0_g1_i3.p2/SRR4210089_DN4574_c0_g1_i8.p1	9	Cer. chingii	SRR4210089	event #2
GO:0030904	retromer complex	12/4254	21/22798	9.56498e-05	0.00411215	0.00338997	SRR4210089_DN10923_c0_g1_i17.p1/SRR4210089_DN10923_c0_g1_i20.p1/SRR4210089_DN10923_c0_g1_i20.p2/SRR4210089_DN2121_c0_g1_i12.p1/SRR4210089_DN2121_c0_g1_i24.p1/SRR4210089_DN2121_c0_g1_i3.p1/SRR4210089_DN2121_c0_g1_i7.p1/SRR4210089_DN2367_c0_g1_i2.p1/SRR4210089_DN2367_c0_g1_i5.p1/SRR4210089_DN5342_c0_g1_i12.p1/SRR4210089_DN5342_c0_g1_i7.p1/SRR4210089_DN5342_c0_g1_i7.p2	12	Cer. chingii	SRR4210089	event #2
GO:0015101	organic cation transmembrane transporter activity	13/4254	24/22798	0.000102695	0.00437887	0.00360985	SRR4210089_DN11629_c0_g1_i3.p1/SRR4210089_DN11629_c0_g1_i3.p2/SRR4210089_DN11629_c0_g1_i6.p1/SRR4210089_DN11629_c0_g1_i6.p2/SRR4210089_DN11629_c0_g1_i7.p1/SRR4210089_DN14190_c0_g1_i1.p1/SRR4210089_DN14190_c0_g1_i2.p1/SRR4210089_DN14307_c0_g1_i1.p2/SRR4210089_DN1811_c0_g1_i1.p1/SRR4210089_DN1811_c0_g1_i2.p1/SRR4210089_DN1811_c0_g1_i2.p2/SRR4210089_DN3466_c0_g1_i1.p1/SRR4210089_DN3466_c0_g1_i2.p1	13	Cer. chingii	SRR4210089	event #2
GO:0004180	carboxypeptidase activity	19/4254	43/22798	0.000106052	0.00448524	0.00369754	SRR4210089_DN12064_c0_g1_i12.p1/SRR4210089_DN12064_c0_g1_i1.p1/SRR4210089_DN12064_c0_g1_i3.p1/SRR4210089_DN12413_c0_g1_i11.p1/SRR4210089_DN12413_c0_g1_i17.p1/SRR4210089_DN12413_c0_g1_i36.p1/SRR4210089_DN12413_c0_g1_i38.p1/SRR4210089_DN12413_c0_g1_i44.p1/SRR4210089_DN12413_c0_g1_i8.p1/SRR4210089_DN13945_c0_g1_i14.p1/SRR4210089_DN13945_c0_g1_i16.p1/SRR4210089_DN13945_c0_g1_i17.p1/SRR4210089_DN13945…	19	Cer. chingii	SRR4210089	event #2
GO:0019207	kinase regulator activity	30/4254	83/22798	0.000128863	0.00540601	0.0044566	SRR4210089_DN11808_c0_g1_i1.p1/SRR4210089_DN11808_c0_g1_i2.p1/SRR4210089_DN1254_c0_g1_i11.p1/SRR4210089_DN1254_c0_g1_i21.p1/SRR4210089_DN1254_c0_g1_i23.p1/SRR4210089_DN1254_c0_g1_i25.p1/SRR4210089_DN1254_c0_g1_i9.p1/SRR4210089_DN1326_c0_g2_i1.p1/SRR4210089_DN1326_c0_g2_i4.p1/SRR4210089_DN1326_c0_g2_i5.p2/SRR4210089_DN1326_c0_g2_i6.p1/SRR4210089_DN1326_c0_g2_i8.p1/SRR4210089_DN1326_c0_g2_i9.p1/SRR…	30	Cer. chingii	SRR4210089	event #2
GO:0009303	rRNA transcription	8/4254	11/22798	0.000140317	0.00579309	0.0047757	SRR4210089_DN15194_c0_g1_i17.p1/SRR4210089_DN15194_c0_g1_i17.p2/SRR4210089_DN15194_c0_g1_i20.p1/SRR4210089_DN15194_c0_g1_i20.p2/SRR4210089_DN15194_c0_g1_i23.p1/SRR4210089_DN15194_c0_g1_i23.p2/SRR4210089_DN15194_c0_g1_i7.p1/SRR4210089_DN15194_c0_g1_i7.p2	8	Cer. chingii	SRR4210089	event #2
GO:0031416	NatB complex	8/4254	11/22798	0.000140317	0.00579309	0.0047757	SRR4210089_DN7714_c0_g1_i12.p1/SRR4210089_DN7714_c0_g1_i16.p1/SRR4210089_DN7714_c0_g1_i16.p2/SRR4210089_DN7714_c0_g1_i20.p1/SRR4210089_DN7714_c0_g1_i20.p2/SRR4210089_DN7714_c0_g1_i28.p1/SRR4210089_DN7714_c0_g1_i29.p1/SRR4210089_DN7714_c0_g1_i7.p1	8	Cer. chingii	SRR4210089	event #2
GO:0006470	protein dephosphorylation	67/4254	235/22798	0.000144443	0.00591648	0.00487743	SRR4210089_DN11051_c0_g1_i1.p1/SRR4210089_DN12174_c0_g1_i18.p1/SRR4210089_DN12174_c0_g1_i23.p1/SRR4210089_DN12174_c0_g1_i35.p1/SRR4210089_DN12174_c0_g1_i40.p1/SRR4210089_DN12174_c0_g1_i5.p1/SRR4210089_DN12651_c0_g1_i24.p1/SRR4210089_DN12651_c0_g1_i32.p1/SRR4210089_DN12651_c0_g1_i33.p1/SRR4210089_DN12651_c0_g1_i34.p1/SRR4210089_DN12651_c0_g1_i6.p1/SRR4210089_DN1376_c0_g1_i10.p1/SRR4210089_DN1376_c…	67	Cer. chingii	SRR4210089	event #2
GO:0039531	regulation of viral-induced cytoplasmic pattern recognition receptor signaling pathway	11/4254	19/22798	0.000161141	0.00644643	0.0053143	SRR4210089_DN13923_c0_g1_i3.p1/SRR4210089_DN13923_c0_g1_i4.p1/SRR4210089_DN3531_c0_g1_i13.p1/SRR4210089_DN3531_c0_g1_i15.p1/SRR4210089_DN3531_c0_g1_i18.p1/SRR4210089_DN3531_c0_g1_i1.p1/SRR4210089_DN3531_c0_g1_i4.p1/SRR4210089_DN3531_c0_g1_i6.p1/SRR4210089_DN3531_c0_g1_i7.p1/SRR4210089_DN3531_c0_g1_i9.p1/SRR4210089_DN4059_c0_g1_i3.p1	11	Cer. chingii	SRR4210089	event #2
GO:0039535	regulation of RIG-I signaling pathway	11/4254	19/22798	0.000161141	0.00644643	0.0053143	SRR4210089_DN13923_c0_g1_i3.p1/SRR4210089_DN13923_c0_g1_i4.p1/SRR4210089_DN3531_c0_g1_i13.p1/SRR4210089_DN3531_c0_g1_i15.p1/SRR4210089_DN3531_c0_g1_i18.p1/SRR4210089_DN3531_c0_g1_i1.p1/SRR4210089_DN3531_c0_g1_i4.p1/SRR4210089_DN3531_c0_g1_i6.p1/SRR4210089_DN3531_c0_g1_i7.p1/SRR4210089_DN3531_c0_g1_i9.p1/SRR4210089_DN4059_c0_g1_i3.p1	11	Cer. chingii	SRR4210089	event #2
GO:2001244	positive regulation of intrinsic apoptotic signaling pathway	11/4254	19/22798	0.000161141	0.00644643	0.0053143	SRR4210089_DN6853_c0_g1_i1.p1/SRR4210089_DN6853_c0_g1_i4.p1/SRR4210089_DN8699_c0_g1_i17.p1/SRR4210089_DN8699_c0_g1_i17.p2/SRR4210089_DN8699_c0_g1_i29.p1/SRR4210089_DN8699_c0_g1_i45.p1/SRR4210089_DN8699_c0_g1_i46.p1/SRR4210089_DN8699_c0_g1_i46.p2/SRR4210089_DN8699_c0_g1_i46.p3/SRR4210089_DN8699_c0_g1_i4.p1/SRR4210089_DN8699_c0_g1_i4.p2	11	Cer. chingii	SRR4210089	event #2
GO:0008143	poly(A) binding	15/4254	31/22798	0.000162338	0.00644643	0.0053143	SRR4210089_DN1678_c0_g1_i13.p1/SRR4210089_DN1678_c0_g1_i1.p1/SRR4210089_DN1678_c0_g1_i20.p1/SRR4210089_DN1678_c0_g1_i3.p1/SRR4210089_DN1678_c0_g1_i4.p1/SRR4210089_DN5222_c0_g1_i12.p2/SRR4210089_DN5222_c0_g1_i18.p1/SRR4210089_DN5222_c0_g1_i24.p1/SRR4210089_DN5222_c0_g1_i28.p2/SRR4210089_DN5762_c0_g1_i10.p1/SRR4210089_DN5762_c0_g1_i2.p1/SRR4210089_DN5762_c0_g1_i4.p1/SRR4210089_DN6585_c0_g1_i4.p1/SR…	15	Cer. chingii	SRR4210089	event #2
GO:0005770	late endosome	60/4254	206/22798	0.00016602	0.00654271	0.00539367	SRR4210089_DN10923_c0_g1_i17.p1/SRR4210089_DN10923_c0_g1_i20.p1/SRR4210089_DN10923_c0_g1_i20.p2/SRR4210089_DN11199_c0_g1_i2.p1/SRR4210089_DN11199_c0_g1_i3.p1/SRR4210089_DN11199_c0_g1_i4.p1/SRR4210089_DN1289_c0_g1_i16.p1/SRR4210089_DN1289_c0_g1_i2.p1/SRR4210089_DN1289_c0_g1_i8.p1/SRR4210089_DN1289_c0_g2_i13.p1/SRR4210089_DN1289_c0_g2_i5.p1/SRR4210089_DN1289_c0_g2_i8.p1/SRR4210089_DN15921_c0_g1_i1.…	60	Cer. chingii	SRR4210089	event #2
GO:0010340	carboxyl-O-methyltransferase activity	12/4254	22/22798	0.0001747	0.00683301	0.00563299	SRR4210089_DN10203_c0_g1_i11.p1/SRR4210089_DN10203_c0_g1_i5.p1/SRR4210089_DN15603_c0_g1_i1.p1/SRR4210089_DN24036_c0_g1_i1.p1/SRR4210089_DN4585_c0_g1_i1.p1/SRR4210089_DN4585_c0_g1_i6.p1/SRR4210089_DN5530_c0_g1_i15.p1/SRR4210089_DN5530_c0_g1_i1.p1/SRR4210089_DN5530_c0_g1_i2.p1/SRR4210089_DN7922_c0_g1_i13.p1/SRR4210089_DN7922_c0_g1_i19.p1/SRR4210089_DN7922_c0_g1_i2.p1	12	Cer. chingii	SRR4210089	event #2
GO:0009788	negative regulation of abscisic acid-activated signaling pathway	32/4254	92/22798	0.000179272	0.00685716	0.0056529	SRR4210089_DN10666_c0_g1_i1.p1/SRR4210089_DN10666_c0_g1_i4.p1/SRR4210089_DN10666_c0_g1_i7.p1/SRR4210089_DN10812_c0_g1_i10.p1/SRR4210089_DN10812_c0_g1_i12.p1/SRR4210089_DN10812_c0_g1_i4.p1/SRR4210089_DN10812_c0_g1_i7.p1/SRR4210089_DN16598_c0_g1_i2.p1/SRR4210089_DN16598_c0_g1_i2.p2/SRR4210089_DN16598_c0_g1_i4.p1/SRR4210089_DN16598_c0_g1_i7.p1/SRR4210089_DN16598_c0_g1_i9.p1/SRR4210089_DN16745_c0_g1_…	32	Cer. chingii	SRR4210089	event #2
GO:1901420	negative regulation of response to alcohol	32/4254	92/22798	0.000179272	0.00685716	0.0056529	SRR4210089_DN10666_c0_g1_i1.p1/SRR4210089_DN10666_c0_g1_i4.p1/SRR4210089_DN10666_c0_g1_i7.p1/SRR4210089_DN10812_c0_g1_i10.p1/SRR4210089_DN10812_c0_g1_i12.p1/SRR4210089_DN10812_c0_g1_i4.p1/SRR4210089_DN10812_c0_g1_i7.p1/SRR4210089_DN16598_c0_g1_i2.p1/SRR4210089_DN16598_c0_g1_i2.p2/SRR4210089_DN16598_c0_g1_i4.p1/SRR4210089_DN16598_c0_g1_i7.p1/SRR4210089_DN16598_c0_g1_i9.p1/SRR4210089_DN16745_c0_g1_…	32	Cer. chingii	SRR4210089	event #2
GO:1905958	negative regulation of cellular response to alcohol	32/4254	92/22798	0.000179272	0.00685716	0.0056529	SRR4210089_DN10666_c0_g1_i1.p1/SRR4210089_DN10666_c0_g1_i4.p1/SRR4210089_DN10666_c0_g1_i7.p1/SRR4210089_DN10812_c0_g1_i10.p1/SRR4210089_DN10812_c0_g1_i12.p1/SRR4210089_DN10812_c0_g1_i4.p1/SRR4210089_DN10812_c0_g1_i7.p1/SRR4210089_DN16598_c0_g1_i2.p1/SRR4210089_DN16598_c0_g1_i2.p2/SRR4210089_DN16598_c0_g1_i4.p1/SRR4210089_DN16598_c0_g1_i7.p1/SRR4210089_DN16598_c0_g1_i9.p1/SRR4210089_DN16745_c0_g1_…	32	Cer. chingii	SRR4210089	event #2
GO:0010341	gibberellin carboxyl-O-methyltransferase activity	7/4254	9/22798	0.000197933	0.0070971	0.00585071	SRR4210089_DN10203_c0_g1_i11.p1/SRR4210089_DN10203_c0_g1_i5.p1/SRR4210089_DN15603_c0_g1_i1.p1/SRR4210089_DN24036_c0_g1_i1.p1/SRR4210089_DN7922_c0_g1_i13.p1/SRR4210089_DN7922_c0_g1_i19.p1/SRR4210089_DN7922_c0_g1_i2.p1	7	Cer. chingii	SRR4210089	event #2
GO:0050291	sphingosine N-acyltransferase activity	7/4254	9/22798	0.000197933	0.0070971	0.00585071	SRR4210089_DN10748_c0_g1_i1.p1/SRR4210089_DN10748_c0_g1_i3.p1/SRR4210089_DN10748_c0_g1_i4.p1/SRR4210089_DN5905_c0_g1_i1.p1/SRR4210089_DN5905_c0_g1_i2.p1/SRR4210089_DN5905_c0_g1_i2.p2/SRR4210089_DN5905_c0_g1_i5.p1	7	Cer. chingii	SRR4210089	event #2
GO:0051019	mitogen-activated protein kinase binding	7/4254	9/22798	0.000197933	0.0070971	0.00585071	SRR4210089_DN10271_c0_g1_i1.p1/SRR4210089_DN15691_c0_g1_i13.p1/SRR4210089_DN15691_c0_g1_i15.p1/SRR4210089_DN2161_c0_g1_i7.p1/SRR4210089_DN2161_c0_g2_i12.p1/SRR4210089_DN2161_c0_g2_i5.p1/SRR4210089_DN2161_c0_g2_i9.p1	7	Cer. chingii	SRR4210089	event #2
GO:0070525	tRNA threonylcarbamoyladenosine metabolic process	7/4254	9/22798	0.000197933	0.0070971	0.00585071	SRR4210089_DN4176_c0_g1_i1.p1/SRR4210089_DN9502_c0_g1_i12.p1/SRR4210089_DN9502_c0_g1_i18.p1/SRR4210089_DN9502_c0_g1_i31.p1/SRR4210089_DN9502_c0_g1_i34.p1/SRR4210089_DN9502_c0_g1_i34.p2/SRR4210089_DN9502_c0_g1_i5.p1	7	Cer. chingii	SRR4210089	event #2
GO:0000030	mannosyltransferase activity	17/4254	38/22798	0.000201946	0.0070971	0.00585071	SRR4210089_DN4450_c0_g2_i2.p1/SRR4210089_DN4450_c0_g2_i4.p1/SRR4210089_DN5369_c0_g1_i1.p1/SRR4210089_DN5369_c0_g1_i1.p2/SRR4210089_DN5369_c0_g1_i3.p1/SRR4210089_DN6838_c0_g1_i15.p1/SRR4210089_DN6838_c0_g1_i15.p2/SRR4210089_DN6838_c0_g1_i2.p1/SRR4210089_DN6838_c0_g1_i8.p1/SRR4210089_DN6838_c0_g1_i9.p1/SRR4210089_DN889_c0_g1_i3.p1/SRR4210089_DN889_c0_g1_i4.p1/SRR4210089_DN9349_c0_g1_i2.p1/SRR421008…	17	Cer. chingii	SRR4210089	event #2
GO:0097502	mannosylation	17/4254	38/22798	0.000201946	0.0070971	0.00585071	SRR4210089_DN4450_c0_g2_i2.p1/SRR4210089_DN4450_c0_g2_i4.p1/SRR4210089_DN5369_c0_g1_i1.p1/SRR4210089_DN5369_c0_g1_i1.p2/SRR4210089_DN5369_c0_g1_i3.p1/SRR4210089_DN6838_c0_g1_i15.p1/SRR4210089_DN6838_c0_g1_i15.p2/SRR4210089_DN6838_c0_g1_i2.p1/SRR4210089_DN6838_c0_g1_i8.p1/SRR4210089_DN6838_c0_g1_i9.p1/SRR4210089_DN889_c0_g1_i3.p1/SRR4210089_DN889_c0_g1_i4.p1/SRR4210089_DN9349_c0_g1_i2.p1/SRR421008…	17	Cer. chingii	SRR4210089	event #2
GO:0005658	alpha DNA polymerase:primase complex	9/4254	14/22798	0.000218733	0.0070971	0.00585071	SRR4210089_DN10908_c0_g1_i10.p1/SRR4210089_DN10908_c0_g1_i1.p1/SRR4210089_DN10908_c0_g1_i2.p1/SRR4210089_DN10908_c0_g1_i4.p1/SRR4210089_DN10908_c0_g1_i9.p1/SRR4210089_DN13561_c0_g1_i10.p1/SRR4210089_DN13561_c0_g1_i10.p2/SRR4210089_DN13561_c0_g1_i11.p1/SRR4210089_DN13561_c0_g1_i8.p1	9	Cer. chingii	SRR4210089	event #2
GO:0090709	regulation of timing of plant organ formation	9/4254	14/22798	0.000218733	0.0070971	0.00585071	SRR4210089_DN1405_c0_g1_i4.p2/SRR4210089_DN1405_c0_g1_i5.p1/SRR4210089_DN1405_c0_g2_i4.p1/SRR4210089_DN2509_c0_g1_i1.p1/SRR4210089_DN2509_c0_g1_i4.p2/SRR4210089_DN25873_c0_g1_i18.p2/SRR4210089_DN25873_c0_g1_i4.p1/SRR4210089_DN5964_c0_g1_i2.p1/SRR4210089_DN5964_c0_g1_i3.p1	9	Cer. chingii	SRR4210089	event #2
GO:0009551	secondary plasmodesma	5/4254	5/22798	0.000225773	0.0070971	0.00585071	SRR4210089_DN11629_c0_g1_i3.p1/SRR4210089_DN11629_c0_g1_i3.p2/SRR4210089_DN11629_c0_g1_i6.p1/SRR4210089_DN11629_c0_g1_i6.p2/SRR4210089_DN11629_c0_g1_i7.p1	5	Cer. chingii	SRR4210089	event #2
GO:0009662	etioplast organization	5/4254	5/22798	0.000225773	0.0070971	0.00585071	SRR4210089_DN1233_c0_g1_i1.p1/SRR4210089_DN1233_c0_g2_i1.p1/SRR4210089_DN8538_c0_g1_i1.p1/SRR4210089_DN8538_c0_g1_i1.p2/SRR4210089_DN8538_c0_g1_i3.p1	5	Cer. chingii	SRR4210089	event #2
GO:0010276	phytol kinase activity	5/4254	5/22798	0.000225773	0.0070971	0.00585071	SRR4210089_DN14444_c0_g1_i2.p1/SRR4210089_DN14444_c0_g1_i5.p1/SRR4210089_DN14444_c0_g1_i6.p1/SRR4210089_DN14444_c1_g1_i8.p1/SRR4210089_DN14444_c1_g2_i3.p1	5	Cer. chingii	SRR4210089	event #2
GO:0010835	regulation of protein ADP-ribosylation	5/4254	5/22798	0.000225773	0.0070971	0.00585071	SRR4210089_DN26654_c0_g1_i11.p1/SRR4210089_DN26654_c0_g1_i12.p1/SRR4210089_DN26654_c0_g1_i5.p1/SRR4210089_DN26654_c0_g1_i7.p1/SRR4210089_DN26654_c0_g1_i8.p1	5	Cer. chingii	SRR4210089	event #2
GO:0010836	negative regulation of protein ADP-ribosylation	5/4254	5/22798	0.000225773	0.0070971	0.00585071	SRR4210089_DN26654_c0_g1_i11.p1/SRR4210089_DN26654_c0_g1_i12.p1/SRR4210089_DN26654_c0_g1_i5.p1/SRR4210089_DN26654_c0_g1_i7.p1/SRR4210089_DN26654_c0_g1_i8.p1	5	Cer. chingii	SRR4210089	event #2
GO:0015220	choline transmembrane transporter activity	5/4254	5/22798	0.000225773	0.0070971	0.00585071	SRR4210089_DN11629_c0_g1_i3.p1/SRR4210089_DN11629_c0_g1_i3.p2/SRR4210089_DN11629_c0_g1_i6.p1/SRR4210089_DN11629_c0_g1_i6.p2/SRR4210089_DN11629_c0_g1_i7.p1	5	Cer. chingii	SRR4210089	event #2
GO:0015871	choline transport	5/4254	5/22798	0.000225773	0.0070971	0.00585071	SRR4210089_DN11629_c0_g1_i3.p1/SRR4210089_DN11629_c0_g1_i3.p2/SRR4210089_DN11629_c0_g1_i6.p1/SRR4210089_DN11629_c0_g1_i6.p2/SRR4210089_DN11629_c0_g1_i7.p1	5	Cer. chingii	SRR4210089	event #2
GO:0017005	3'-tyrosyl-DNA phosphodiesterase activity	5/4254	5/22798	0.000225773	0.0070971	0.00585071	SRR4210089_DN44759_c0_g1_i15.p1/SRR4210089_DN44759_c0_g1_i15.p2/SRR4210089_DN44759_c0_g1_i16.p1/SRR4210089_DN44759_c0_g1_i3.p1/SRR4210089_DN44759_c0_g1_i3.p2	5	Cer. chingii	SRR4210089	event #2
GO:0030626	U12 snRNA binding	5/4254	5/22798	0.000225773	0.0070971	0.00585071	SRR4210089_DN12915_c0_g1_i3.p1/SRR4210089_DN18320_c0_g1_i13.p1/SRR4210089_DN18320_c0_g1_i13.p2/SRR4210089_DN18320_c0_g1_i3.p1/SRR4210089_DN18320_c0_g1_i3.p2	5	Cer. chingii	SRR4210089	event #2
GO:0046403	polynucleotide 3'-phosphatase activity	5/4254	5/22798	0.000225773	0.0070971	0.00585071	SRR4210089_DN26654_c0_g1_i11.p1/SRR4210089_DN26654_c0_g1_i12.p1/SRR4210089_DN26654_c0_g1_i5.p1/SRR4210089_DN26654_c0_g1_i7.p1/SRR4210089_DN26654_c0_g1_i8.p1	5	Cer. chingii	SRR4210089	event #2
GO:0046404	polydeoxyribonucleotide 5'-hydroxyl-kinase activity	5/4254	5/22798	0.000225773	0.0070971	0.00585071	SRR4210089_DN26654_c0_g1_i11.p1/SRR4210089_DN26654_c0_g1_i12.p1/SRR4210089_DN26654_c0_g1_i5.p1/SRR4210089_DN26654_c0_g1_i7.p1/SRR4210089_DN26654_c0_g1_i8.p1	5	Cer. chingii	SRR4210089	event #2
GO:0051733	polydeoxyribonucleotide kinase activity	5/4254	5/22798	0.000225773	0.0070971	0.00585071	SRR4210089_DN26654_c0_g1_i11.p1/SRR4210089_DN26654_c0_g1_i12.p1/SRR4210089_DN26654_c0_g1_i5.p1/SRR4210089_DN26654_c0_g1_i7.p1/SRR4210089_DN26654_c0_g1_i8.p1	5	Cer. chingii	SRR4210089	event #2
GO:0051734	polynucleotide kinase activity	5/4254	5/22798	0.000225773	0.0070971	0.00585071	SRR4210089_DN26654_c0_g1_i11.p1/SRR4210089_DN26654_c0_g1_i12.p1/SRR4210089_DN26654_c0_g1_i5.p1/SRR4210089_DN26654_c0_g1_i7.p1/SRR4210089_DN26654_c0_g1_i8.p1	5	Cer. chingii	SRR4210089	event #2
GO:0097218	sieve plate	5/4254	5/22798	0.000225773	0.0070971	0.00585071	SRR4210089_DN11629_c0_g1_i3.p1/SRR4210089_DN11629_c0_g1_i3.p2/SRR4210089_DN11629_c0_g1_i6.p1/SRR4210089_DN11629_c0_g1_i6.p2/SRR4210089_DN11629_c0_g1_i7.p1	5	Cer. chingii	SRR4210089	event #2
GO:0098502	DNA dephosphorylation	5/4254	5/22798	0.000225773	0.0070971	0.00585071	SRR4210089_DN26654_c0_g1_i11.p1/SRR4210089_DN26654_c0_g1_i12.p1/SRR4210089_DN26654_c0_g1_i5.p1/SRR4210089_DN26654_c0_g1_i7.p1/SRR4210089_DN26654_c0_g1_i8.p1	5	Cer. chingii	SRR4210089	event #2
GO:0098506	polynucleotide 3' dephosphorylation	5/4254	5/22798	0.000225773	0.0070971	0.00585071	SRR4210089_DN26654_c0_g1_i11.p1/SRR4210089_DN26654_c0_g1_i12.p1/SRR4210089_DN26654_c0_g1_i5.p1/SRR4210089_DN26654_c0_g1_i7.p1/SRR4210089_DN26654_c0_g1_i8.p1	5	Cer. chingii	SRR4210089	event #2
GO:0102043	isopentenyl phosphate kinase activity	5/4254	5/22798	0.000225773	0.0070971	0.00585071	SRR4210089_DN12483_c0_g1_i20.p1/SRR4210089_DN12483_c0_g1_i3.p1/SRR4210089_DN12483_c0_g1_i4.p1/SRR4210089_DN12483_c0_g1_i7.p1/SRR4210089_DN12483_c0_g1_i9.p1	5	Cer. chingii	SRR4210089	event #2
GO:1904353	regulation of telomere capping	5/4254	5/22798	0.000225773	0.0070971	0.00585071	SRR4210089_DN26654_c0_g1_i11.p1/SRR4210089_DN26654_c0_g1_i12.p1/SRR4210089_DN26654_c0_g1_i5.p1/SRR4210089_DN26654_c0_g1_i7.p1/SRR4210089_DN26654_c0_g1_i8.p1	5	Cer. chingii	SRR4210089	event #2
GO:1904355	positive regulation of telomere capping	5/4254	5/22798	0.000225773	0.0070971	0.00585071	SRR4210089_DN26654_c0_g1_i11.p1/SRR4210089_DN26654_c0_g1_i12.p1/SRR4210089_DN26654_c0_g1_i5.p1/SRR4210089_DN26654_c0_g1_i7.p1/SRR4210089_DN26654_c0_g1_i8.p1	5	Cer. chingii	SRR4210089	event #2
GO:0008374	O-acyltransferase activity	44/4254	141/22798	0.000226474	0.0070971	0.00585071	SRR4210089_DN10564_c0_g1_i2.p1/SRR4210089_DN10564_c0_g1_i2.p2/SRR4210089_DN10564_c0_g1_i3.p1/SRR4210089_DN10564_c0_g1_i4.p1/SRR4210089_DN11424_c0_g1_i11.p1/SRR4210089_DN11424_c0_g1_i16.p1/SRR4210089_DN11424_c0_g1_i20.p1/SRR4210089_DN12942_c0_g1_i15.p1/SRR4210089_DN12942_c0_g1_i16.p1/SRR4210089_DN12942_c0_g1_i5.p1/SRR4210089_DN12942_c0_g1_i9.p1/SRR4210089_DN13622_c0_g1_i1.p1/SRR4210089_DN14966_c0_…	44	Cer. chingii	SRR4210089	event #2
GO:0043467	regulation of generation of precursor metabolites and energy	33/4254	97/22798	0.000230425	0.00717766	0.00591712	SRR4210089_DN12416_c0_g1_i6.p1/SRR4210089_DN12416_c0_g1_i6.p2/SRR4210089_DN16818_c0_g1_i15.p1/SRR4210089_DN16818_c0_g1_i19.p1/SRR4210089_DN16818_c0_g1_i19.p2/SRR4210089_DN16818_c0_g1_i3.p1/SRR4210089_DN16818_c0_g1_i5.p1/SRR4210089_DN16818_c0_g1_i5.p2/SRR4210089_DN22002_c0_g1_i2.p1/SRR4210089_DN22002_c0_g1_i5.p2/SRR4210089_DN4310_c0_g1_i2.p1/SRR4210089_DN5978_c0_g1_i2.p1/SRR4210089_DN6453_c0_g1_i2…	33	Cer. chingii	SRR4210089	event #2
GO:0031300	intrinsic component of organelle membrane	54/4254	183/22798	0.000239127	0.00740441	0.00610404	SRR4210089_DN10337_c0_g1_i26.p1/SRR4210089_DN10337_c0_g1_i52.p2/SRR4210089_DN10337_c0_g1_i8.p1/SRR4210089_DN1233_c0_g1_i1.p1/SRR4210089_DN1233_c0_g2_i1.p1/SRR4210089_DN13863_c0_g1_i1.p1/SRR4210089_DN14190_c0_g1_i1.p1/SRR4210089_DN14190_c0_g1_i2.p1/SRR4210089_DN15335_c0_g1_i16.p1/SRR4210089_DN15335_c0_g1_i16.p3/SRR4210089_DN15335_c0_g1_i23.p1/SRR4210089_DN15335_c0_g1_i30.p1/SRR4210089_DN15335_c0_g…	54	Cer. chingii	SRR4210089	event #2
GO:0009859	pollen hydration	6/4254	7/22798	0.000247549	0.00748693	0.00617207	SRR4210089_DN1326_c0_g2_i1.p1/SRR4210089_DN1326_c0_g2_i4.p1/SRR4210089_DN1326_c0_g2_i5.p2/SRR4210089_DN1326_c0_g2_i6.p1/SRR4210089_DN1326_c0_g2_i8.p1/SRR4210089_DN1326_c0_g2_i9.p1	6	Cer. chingii	SRR4210089	event #2
GO:0030272	5-formyltetrahydrofolate cyclo-ligase activity	6/4254	7/22798	0.000247549	0.00748693	0.00617207	SRR4210089_DN7288_c0_g1_i16.p1/SRR4210089_DN7288_c0_g1_i17.p1/SRR4210089_DN7288_c0_g1_i19.p1/SRR4210089_DN7288_c0_g1_i1.p1/SRR4210089_DN7288_c0_g1_i4.p1/SRR4210089_DN7288_c0_g1_i5.p1	6	Cer. chingii	SRR4210089	event #2
GO:0035999	tetrahydrofolate interconversion	6/4254	7/22798	0.000247549	0.00748693	0.00617207	SRR4210089_DN7288_c0_g1_i16.p1/SRR4210089_DN7288_c0_g1_i17.p1/SRR4210089_DN7288_c0_g1_i19.p1/SRR4210089_DN7288_c0_g1_i1.p1/SRR4210089_DN7288_c0_g1_i4.p1/SRR4210089_DN7288_c0_g1_i5.p1	6	Cer. chingii	SRR4210089	event #2
GO:1905157	positive regulation of photosynthesis	6/4254	7/22798	0.000247549	0.00748693	0.00617207	SRR4210089_DN7029_c0_g1_i19.p1/SRR4210089_DN7029_c0_g1_i19.p2/SRR4210089_DN7029_c0_g1_i24.p1/SRR4210089_DN7029_c0_g1_i7.p1/SRR4210089_DN7029_c0_g1_i7.p2/SRR4210089_DN7260_c0_g1_i5.p1	6	Cer. chingii	SRR4210089	event #2
GO:0070717	poly-purine tract binding	15/4254	32/22798	0.000253079	0.00760993	0.00627347	SRR4210089_DN1678_c0_g1_i13.p1/SRR4210089_DN1678_c0_g1_i1.p1/SRR4210089_DN1678_c0_g1_i20.p1/SRR4210089_DN1678_c0_g1_i3.p1/SRR4210089_DN1678_c0_g1_i4.p1/SRR4210089_DN5222_c0_g1_i12.p2/SRR4210089_DN5222_c0_g1_i18.p1/SRR4210089_DN5222_c0_g1_i24.p1/SRR4210089_DN5222_c0_g1_i28.p2/SRR4210089_DN5762_c0_g1_i10.p1/SRR4210089_DN5762_c0_g1_i2.p1/SRR4210089_DN5762_c0_g1_i4.p1/SRR4210089_DN6585_c0_g1_i4.p1/SR…	15	Cer. chingii	SRR4210089	event #2
GO:0009292	genetic transfer	25/4254	67/22798	0.00025859	0.00768676	0.00633681	SRR4210089_DN10057_c0_g1_i1.p1/SRR4210089_DN10057_c0_g1_i1.p2/SRR4210089_DN10271_c0_g1_i1.p1/SRR4210089_DN12835_c0_g1_i4.p1/SRR4210089_DN15691_c0_g1_i13.p1/SRR4210089_DN15691_c0_g1_i15.p1/SRR4210089_DN18817_c0_g1_i1.p1/SRR4210089_DN2161_c0_g1_i7.p1/SRR4210089_DN2161_c0_g2_i12.p1/SRR4210089_DN2161_c0_g2_i5.p1/SRR4210089_DN2161_c0_g2_i9.p1/SRR4210089_DN28051_c0_g1_i2.p1/SRR4210089_DN28051_c0_g1_i3.…	25	Cer. chingii	SRR4210089	event #2
GO:0009294	DNA mediated transformation	25/4254	67/22798	0.00025859	0.00768676	0.00633681	SRR4210089_DN10057_c0_g1_i1.p1/SRR4210089_DN10057_c0_g1_i1.p2/SRR4210089_DN10271_c0_g1_i1.p1/SRR4210089_DN12835_c0_g1_i4.p1/SRR4210089_DN15691_c0_g1_i13.p1/SRR4210089_DN15691_c0_g1_i15.p1/SRR4210089_DN18817_c0_g1_i1.p1/SRR4210089_DN2161_c0_g1_i7.p1/SRR4210089_DN2161_c0_g2_i12.p1/SRR4210089_DN2161_c0_g2_i5.p1/SRR4210089_DN2161_c0_g2_i9.p1/SRR4210089_DN28051_c0_g1_i2.p1/SRR4210089_DN28051_c0_g1_i3.…	25	Cer. chingii	SRR4210089	event #2
GO:0003697	single-stranded DNA binding	51/4254	171/22798	0.000264127	0.00780675	0.00643573	SRR4210089_DN10728_c0_g1_i10.p1/SRR4210089_DN10728_c0_g1_i15.p1/SRR4210089_DN10728_c0_g1_i19.p1/SRR4210089_DN10728_c0_g1_i7.p1/SRR4210089_DN10908_c0_g1_i10.p1/SRR4210089_DN10908_c0_g1_i1.p1/SRR4210089_DN10908_c0_g1_i2.p1/SRR4210089_DN10908_c0_g1_i4.p1/SRR4210089_DN10908_c0_g1_i9.p1/SRR4210089_DN11135_c0_g1_i1.p1/SRR4210089_DN13561_c0_g1_i10.p1/SRR4210089_DN13561_c0_g1_i10.p2/SRR4210089_DN13561_c0…	51	Cer. chingii	SRR4210089	event #2
GO:0010065	primary meristem tissue development	31/4254	90/22798	0.000273967	0.00802992	0.0066197	SRR4210089_DN11629_c0_g1_i3.p1/SRR4210089_DN11629_c0_g1_i3.p2/SRR4210089_DN11629_c0_g1_i6.p1/SRR4210089_DN11629_c0_g1_i6.p2/SRR4210089_DN11629_c0_g1_i7.p1/SRR4210089_DN14810_c0_g1_i3.p1/SRR4210089_DN19484_c0_g1_i3.p1/SRR4210089_DN19484_c0_g1_i4.p1/SRR4210089_DN3093_c0_g1_i14.p1/SRR4210089_DN3093_c0_g1_i14.p2/SRR4210089_DN3093_c0_g1_i1.p1/SRR4210089_DN3093_c0_g1_i21.p1/SRR4210089_DN3093_c0_g1_i5.p…	31	Cer. chingii	SRR4210089	event #2
GO:0006885	regulation of pH	43/4254	138/22798	0.000274807	0.00802992	0.0066197	SRR4210089_DN11675_c1_g1_i11.p2/SRR4210089_DN11675_c1_g1_i22.p1/SRR4210089_DN11675_c1_g1_i28.p1/SRR4210089_DN11675_c1_g1_i31.p1/SRR4210089_DN13054_c0_g1_i28.p1/SRR4210089_DN13054_c0_g1_i46.p1/SRR4210089_DN13054_c0_g1_i49.p1/SRR4210089_DN13054_c0_g1_i51.p1/SRR4210089_DN1407_c0_g1_i11.p1/SRR4210089_DN1407_c0_g1_i15.p1/SRR4210089_DN1407_c0_g1_i17.p1/SRR4210089_DN1407_c0_g1_i18.p1/SRR4210089_DN1407_c…	43	Cer. chingii	SRR4210089	event #2
GO:0009643	photosynthetic acclimation	14/4254	29/22798	0.000276308	0.00802992	0.0066197	SRR4210089_DN187_c0_g1_i22.p1/SRR4210089_DN187_c0_g1_i28.p1/SRR4210089_DN7029_c0_g1_i19.p1/SRR4210089_DN7029_c0_g1_i19.p2/SRR4210089_DN7029_c0_g1_i24.p1/SRR4210089_DN7029_c0_g1_i7.p1/SRR4210089_DN7029_c0_g1_i7.p2/SRR4210089_DN7857_c0_g1_i1.p1/SRR4210089_DN7857_c0_g1_i2.p1/SRR4210089_DN7857_c0_g1_i2.p2/SRR4210089_DN7857_c0_g1_i3.p1/SRR4210089_DN7857_c0_g1_i4.p1/SRR4210089_DN7857_c0_g1_i4.p2/SRR421…	14	Cer. chingii	SRR4210089	event #2
GO:1900618	regulation of shoot system morphogenesis	23/4254	60/22798	0.000284805	0.00823085	0.00678535	SRR4210089_DN10057_c0_g1_i1.p1/SRR4210089_DN10057_c0_g1_i1.p2/SRR4210089_DN10973_c0_g1_i34.p1/SRR4210089_DN10973_c0_g1_i41.p1/SRR4210089_DN10973_c0_g1_i69.p1/SRR4210089_DN10973_c0_g1_i6.p1/SRR4210089_DN1344_c0_g1_i15.p2/SRR4210089_DN1344_c0_g1_i18.p1/SRR4210089_DN1344_c0_g1_i27.p1/SRR4210089_DN1344_c0_g1_i40.p1/SRR4210089_DN1344_c0_g1_i48.p1/SRR4210089_DN25961_c0_g1_i1.p1/SRR4210089_DN25961_c0_g1…	23	Cer. chingii	SRR4210089	event #2
GO:0042364	water-soluble vitamin biosynthetic process	38/4254	118/22798	0.000291954	0.00823453	0.00678837	SRR4210089_DN10436_c0_g1_i2.p1/SRR4210089_DN10436_c0_g2_i13.p1/SRR4210089_DN10436_c0_g2_i14.p1/SRR4210089_DN10436_c0_g2_i9.p1/SRR4210089_DN10436_c0_g3_i1.p1/SRR4210089_DN10436_c1_g1_i19.p1/SRR4210089_DN10436_c1_g1_i21.p1/SRR4210089_DN10436_c1_g1_i22.p1/SRR4210089_DN10436_c1_g1_i44.p1/SRR4210089_DN10436_c1_g1_i6.p1/SRR4210089_DN12808_c0_g1_i20.p2/SRR4210089_DN12808_c0_g1_i5.p1/SRR4210089_DN13755_c…	38	Cer. chingii	SRR4210089	event #2
GO:0008519	ammonium transmembrane transporter activity	13/4254	26/22798	0.000294429	0.00823453	0.00678837	SRR4210089_DN11629_c0_g1_i3.p1/SRR4210089_DN11629_c0_g1_i3.p2/SRR4210089_DN11629_c0_g1_i6.p1/SRR4210089_DN11629_c0_g1_i6.p2/SRR4210089_DN11629_c0_g1_i7.p1/SRR4210089_DN14307_c0_g1_i1.p2/SRR4210089_DN1811_c0_g1_i1.p1/SRR4210089_DN1811_c0_g1_i2.p1/SRR4210089_DN1811_c0_g1_i2.p2/SRR4210089_DN26324_c0_g1_i1.p1/SRR4210089_DN26324_c0_g2_i1.p1/SRR4210089_DN3466_c0_g1_i1.p1/SRR4210089_DN3466_c0_g1_i2.p1	13	Cer. chingii	SRR4210089	event #2
GO:0009652	thigmotropism	13/4254	26/22798	0.000294429	0.00823453	0.00678837	SRR4210089_DN10020_c0_g1_i10.p1/SRR4210089_DN10020_c0_g1_i10.p2/SRR4210089_DN10020_c0_g1_i20.p1/SRR4210089_DN10020_c0_g1_i21.p1/SRR4210089_DN10020_c0_g1_i7.p1/SRR4210089_DN10020_c0_g1_i8.p1/SRR4210089_DN10271_c0_g1_i1.p1/SRR4210089_DN15691_c0_g1_i13.p1/SRR4210089_DN15691_c0_g1_i15.p1/SRR4210089_DN2161_c0_g1_i7.p1/SRR4210089_DN2161_c0_g2_i12.p1/SRR4210089_DN2161_c0_g2_i5.p1/SRR4210089_DN2161_c0_g2…	13	Cer. chingii	SRR4210089	event #2
GO:0051446	positive regulation of meiotic cell cycle	13/4254	26/22798	0.000294429	0.00823453	0.00678837	SRR4210089_DN13112_c0_g1_i19.p1/SRR4210089_DN13112_c0_g1_i6.p1/SRR4210089_DN13112_c0_g1_i7.p1/SRR4210089_DN13112_c0_g1_i8.p1/SRR4210089_DN13112_c0_g2_i1.p1/SRR4210089_DN13112_c0_g2_i5.p1/SRR4210089_DN13112_c0_g2_i5.p2/SRR4210089_DN487_c0_g1_i13.p2/SRR4210089_DN487_c0_g1_i18.p2/SRR4210089_DN487_c0_g1_i20.p2/SRR4210089_DN487_c0_g1_i41.p2/SRR4210089_DN487_c0_g1_i56.p2/SRR4210089_DN487_c0_g1_i71.p2	13	Cer. chingii	SRR4210089	event #2
GO:0072488	ammonium transmembrane transport	13/4254	26/22798	0.000294429	0.00823453	0.00678837	SRR4210089_DN11629_c0_g1_i3.p1/SRR4210089_DN11629_c0_g1_i3.p2/SRR4210089_DN11629_c0_g1_i6.p1/SRR4210089_DN11629_c0_g1_i6.p2/SRR4210089_DN11629_c0_g1_i7.p1/SRR4210089_DN14307_c0_g1_i1.p2/SRR4210089_DN1811_c0_g1_i1.p1/SRR4210089_DN1811_c0_g1_i2.p1/SRR4210089_DN1811_c0_g1_i2.p2/SRR4210089_DN26324_c0_g1_i1.p1/SRR4210089_DN26324_c0_g2_i1.p1/SRR4210089_DN3466_c0_g1_i1.p1/SRR4210089_DN3466_c0_g1_i2.p1	13	Cer. chingii	SRR4210089	event #2
GO:2001242	regulation of intrinsic apoptotic signaling pathway	13/4254	26/22798	0.000294429	0.00823453	0.00678837	SRR4210089_DN6181_c0_g1_i10.p1/SRR4210089_DN6181_c0_g1_i4.p1/SRR4210089_DN6853_c0_g1_i1.p1/SRR4210089_DN6853_c0_g1_i4.p1/SRR4210089_DN8699_c0_g1_i17.p1/SRR4210089_DN8699_c0_g1_i17.p2/SRR4210089_DN8699_c0_g1_i29.p1/SRR4210089_DN8699_c0_g1_i45.p1/SRR4210089_DN8699_c0_g1_i46.p1/SRR4210089_DN8699_c0_g1_i46.p2/SRR4210089_DN8699_c0_g1_i46.p3/SRR4210089_DN8699_c0_g1_i4.p1/SRR4210089_DN8699_c0_g1_i4.p2	13	Cer. chingii	SRR4210089	event #2
GO:0016857	racemase and epimerase activity, acting on carbohydrates and derivatives	17/4254	39/22798	0.000296136	0.00823796	0.0067912	SRR4210089_DN15714_c0_g1_i5.p1/SRR4210089_DN15714_c0_g1_i6.p1/SRR4210089_DN371_c0_g1_i14.p1/SRR4210089_DN371_c0_g1_i19.p1/SRR4210089_DN371_c0_g1_i19.p2/SRR4210089_DN371_c0_g1_i19.p4/SRR4210089_DN371_c0_g1_i35.p1/SRR4210089_DN371_c0_g1_i6.p2/SRR4210089_DN371_c0_g1_i6.p3/SRR4210089_DN4373_c0_g1_i2.p1/SRR4210089_DN4373_c0_g1_i3.p1/SRR4210089_DN4373_c0_g1_i5.p1/SRR4210089_DN6074_c0_g1_i10.p1/SRR42100…	17	Cer. chingii	SRR4210089	event #2
GO:0006767	water-soluble vitamin metabolic process	42/4254	135/22798	0.000333486	0.00920065	0.00758482	SRR4210089_DN10436_c0_g1_i2.p1/SRR4210089_DN10436_c0_g2_i13.p1/SRR4210089_DN10436_c0_g2_i14.p1/SRR4210089_DN10436_c0_g2_i9.p1/SRR4210089_DN10436_c0_g3_i1.p1/SRR4210089_DN10436_c1_g1_i19.p1/SRR4210089_DN10436_c1_g1_i21.p1/SRR4210089_DN10436_c1_g1_i22.p1/SRR4210089_DN10436_c1_g1_i44.p1/SRR4210089_DN10436_c1_g1_i6.p1/SRR4210089_DN12808_c0_g1_i20.p2/SRR4210089_DN12808_c0_g1_i5.p1/SRR4210089_DN13755_c…	42	Cer. chingii	SRR4210089	event #2
GO:0031301	integral component of organelle membrane	53/4254	181/22798	0.00033428	0.00920065	0.00758482	SRR4210089_DN10337_c0_g1_i26.p1/SRR4210089_DN10337_c0_g1_i52.p2/SRR4210089_DN10337_c0_g1_i8.p1/SRR4210089_DN1233_c0_g1_i1.p1/SRR4210089_DN1233_c0_g2_i1.p1/SRR4210089_DN13863_c0_g1_i1.p1/SRR4210089_DN14190_c0_g1_i1.p1/SRR4210089_DN14190_c0_g1_i2.p1/SRR4210089_DN15335_c0_g1_i16.p1/SRR4210089_DN15335_c0_g1_i16.p3/SRR4210089_DN15335_c0_g1_i23.p1/SRR4210089_DN15335_c0_g1_i30.p1/SRR4210089_DN15335_c0_g…	53	Cer. chingii	SRR4210089	event #2
GO:0000462	maturation of SSU-rRNA from tricistronic rRNA transcript (SSU-rRNA, 5.8S rRNA, LSU-rRNA)	22/4254	57/22798	0.000342284	0.0093223	0.00768511	SRR4210089_DN10710_c0_g1_i14.p1/SRR4210089_DN10710_c0_g1_i15.p1/SRR4210089_DN10710_c0_g1_i15.p2/SRR4210089_DN10710_c0_g1_i20.p1/SRR4210089_DN10710_c0_g1_i20.p2/SRR4210089_DN10710_c0_g1_i3.p1/SRR4210089_DN10710_c0_g1_i4.p1/SRR4210089_DN228_c0_g1_i1.p1/SRR4210089_DN228_c0_g1_i4.p1/SRR4210089_DN228_c0_g1_i8.p1/SRR4210089_DN2526_c0_g1_i1.p1/SRR4210089_DN2526_c0_g1_i3.p1/SRR4210089_DN2526_c0_g1_i8.p1/…	22	Cer. chingii	SRR4210089	event #2
GO:0016413	O-acetyltransferase activity	22/4254	57/22798	0.000342284	0.0093223	0.00768511	SRR4210089_DN12942_c0_g1_i15.p1/SRR4210089_DN12942_c0_g1_i16.p1/SRR4210089_DN12942_c0_g1_i5.p1/SRR4210089_DN12942_c0_g1_i9.p1/SRR4210089_DN17559_c0_g1_i1.p1/SRR4210089_DN24102_c0_g1_i4.p1/SRR4210089_DN24102_c0_g1_i6.p1/SRR4210089_DN2978_c0_g1_i10.p1/SRR4210089_DN2978_c0_g1_i12.p1/SRR4210089_DN2978_c0_g1_i13.p1/SRR4210089_DN2978_c0_g1_i15.p1/SRR4210089_DN2978_c0_g1_i1.p1/SRR4210089_DN2978_c0_g1_i4…	22	Cer. chingii	SRR4210089	event #2
GO:0002698	negative regulation of immune effector process	8/4254	12/22798	0.000351765	0.00943237	0.00777585	SRR4210089_DN3531_c0_g1_i13.p1/SRR4210089_DN3531_c0_g1_i15.p1/SRR4210089_DN3531_c0_g1_i18.p1/SRR4210089_DN3531_c0_g1_i1.p1/SRR4210089_DN3531_c0_g1_i4.p1/SRR4210089_DN3531_c0_g1_i6.p1/SRR4210089_DN3531_c0_g1_i7.p1/SRR4210089_DN3531_c0_g1_i9.p1	8	Cer. chingii	SRR4210089	event #2
GO:0017196	N-terminal peptidyl-methionine acetylation	8/4254	12/22798	0.000351765	0.00943237	0.00777585	SRR4210089_DN7714_c0_g1_i12.p1/SRR4210089_DN7714_c0_g1_i16.p1/SRR4210089_DN7714_c0_g1_i16.p2/SRR4210089_DN7714_c0_g1_i20.p1/SRR4210089_DN7714_c0_g1_i20.p2/SRR4210089_DN7714_c0_g1_i28.p1/SRR4210089_DN7714_c0_g1_i29.p1/SRR4210089_DN7714_c0_g1_i7.p1	8	Cer. chingii	SRR4210089	event #2
GO:0098781	ncRNA transcription	8/4254	12/22798	0.000351765	0.00943237	0.00777585	SRR4210089_DN15194_c0_g1_i17.p1/SRR4210089_DN15194_c0_g1_i17.p2/SRR4210089_DN15194_c0_g1_i20.p1/SRR4210089_DN15194_c0_g1_i20.p2/SRR4210089_DN15194_c0_g1_i23.p1/SRR4210089_DN15194_c0_g1_i23.p2/SRR4210089_DN15194_c0_g1_i7.p1/SRR4210089_DN15194_c0_g1_i7.p2	8	Cer. chingii	SRR4210089	event #2
GO:0008235	metalloexopeptidase activity	15/4254	33/22798	0.00038436	0.0102535	0.0084528	SRR4210089_DN13945_c0_g1_i14.p1/SRR4210089_DN13945_c0_g1_i16.p1/SRR4210089_DN13945_c0_g1_i17.p1/SRR4210089_DN13945_c0_g1_i3.p1/SRR4210089_DN14184_c0_g1_i10.p1/SRR4210089_DN14184_c0_g1_i13.p1/SRR4210089_DN14184_c0_g1_i13.p2/SRR4210089_DN14184_c0_g1_i2.p1/SRR4210089_DN14184_c0_g1_i6.p1/SRR4210089_DN14184_c0_g1_i6.p2/SRR4210089_DN2244_c0_g1_i1.p1/SRR4210089_DN501_c0_g1_i3.p1/SRR4210089_DN501_c0_g1_i…	15	Cer. chingii	SRR4210089	event #2
GO:0019187	beta-1,4-mannosyltransferase activity	9/4254	15/22798	0.000456129	0.0120446	0.00992931	SRR4210089_DN4450_c0_g2_i2.p1/SRR4210089_DN4450_c0_g2_i4.p1/SRR4210089_DN889_c0_g1_i3.p1/SRR4210089_DN889_c0_g1_i4.p1/SRR4210089_DN9349_c0_g1_i2.p1/SRR4210089_DN9349_c0_g1_i2.p2/SRR4210089_DN9349_c0_g1_i3.p1/SRR4210089_DN9949_c0_g1_i13.p1/SRR4210089_DN9949_c0_g1_i3.p1	9	Cer. chingii	SRR4210089	event #2
GO:0051753	mannan synthase activity	9/4254	15/22798	0.000456129	0.0120446	0.00992931	SRR4210089_DN4450_c0_g2_i2.p1/SRR4210089_DN4450_c0_g2_i4.p1/SRR4210089_DN889_c0_g1_i3.p1/SRR4210089_DN889_c0_g1_i4.p1/SRR4210089_DN9349_c0_g1_i2.p1/SRR4210089_DN9349_c0_g1_i2.p2/SRR4210089_DN9349_c0_g1_i3.p1/SRR4210089_DN9949_c0_g1_i13.p1/SRR4210089_DN9949_c0_g1_i3.p1	9	Cer. chingii	SRR4210089	event #2
GO:0008266	poly(U) RNA binding	26/4254	73/22798	0.000459703	0.0120776	0.00995656	SRR4210089_DN1015_c0_g1_i2.p1/SRR4210089_DN1015_c0_g1_i3.p1/SRR4210089_DN1015_c0_g1_i4.p1/SRR4210089_DN1015_c0_g1_i7.p1/SRR4210089_DN1015_c0_g1_i8.p1/SRR4210089_DN13900_c0_g1_i5.p1/SRR4210089_DN13900_c0_g1_i5.p2/SRR4210089_DN13900_c0_g1_i7.p1/SRR4210089_DN13900_c0_g1_i7.p2/SRR4210089_DN14193_c0_g1_i3.p1/SRR4210089_DN14193_c0_g1_i6.p1/SRR4210089_DN14193_c0_g1_i7.p1/SRR4210089_DN1962_c0_g1_i1.p1/SR…	26	Cer. chingii	SRR4210089	event #2
GO:0030234	enzyme regulator activity	95/4254	370/22798	0.000481097	0.0125762	0.0103676	SRR4210089_DN10441_c0_g1_i11.p1/SRR4210089_DN10441_c0_g1_i11.p2/SRR4210089_DN10441_c0_g1_i1.p1/SRR4210089_DN10441_c0_g1_i7.p1/SRR4210089_DN10511_c0_g1_i2.p1/SRR4210089_DN10511_c0_g1_i3.p1/SRR4210089_DN10728_c0_g1_i10.p1/SRR4210089_DN10728_c0_g1_i15.p1/SRR4210089_DN10728_c0_g1_i19.p1/SRR4210089_DN10728_c0_g1_i7.p1/SRR4210089_DN11287_c0_g1_i3.p1/SRR4210089_DN11287_c0_g1_i4.p1/SRR4210089_DN11516_c0_…	95	Cer. chingii	SRR4210089	event #2
GO:2001233	regulation of apoptotic signaling pathway	16/4254	37/22798	0.000494802	0.0128698	0.0106096	SRR4210089_DN2011_c0_g1_i10.p1/SRR4210089_DN2011_c0_g1_i14.p1/SRR4210089_DN2011_c0_g1_i20.p1/SRR4210089_DN6181_c0_g1_i10.p1/SRR4210089_DN6181_c0_g1_i4.p1/SRR4210089_DN6853_c0_g1_i1.p1/SRR4210089_DN6853_c0_g1_i4.p1/SRR4210089_DN8699_c0_g1_i17.p1/SRR4210089_DN8699_c0_g1_i17.p2/SRR4210089_DN8699_c0_g1_i29.p1/SRR4210089_DN8699_c0_g1_i45.p1/SRR4210089_DN8699_c0_g1_i46.p1/SRR4210089_DN8699_c0_g1_i46.p2…	16	Cer. chingii	SRR4210089	event #2
GO:0018342	protein prenylation	12/4254	24/22798	0.000504015	0.0128866	0.0106235	SRR4210089_DN16598_c0_g1_i2.p1/SRR4210089_DN16598_c0_g1_i2.p2/SRR4210089_DN16598_c0_g1_i4.p1/SRR4210089_DN16598_c0_g1_i7.p1/SRR4210089_DN16598_c0_g1_i9.p1/SRR4210089_DN18608_c0_g1_i12.p1/SRR4210089_DN18608_c0_g1_i13.p1/SRR4210089_DN18608_c0_g1_i15.p1/SRR4210089_DN18608_c0_g1_i16.p1/SRR4210089_DN7931_c0_g1_i3.p1/SRR4210089_DN7931_c0_g1_i3.p2/SRR4210089_DN7931_c0_g1_i4.p1	12	Cer. chingii	SRR4210089	event #2
GO:0097354	prenylation	12/4254	24/22798	0.000504015	0.0128866	0.0106235	SRR4210089_DN16598_c0_g1_i2.p1/SRR4210089_DN16598_c0_g1_i2.p2/SRR4210089_DN16598_c0_g1_i4.p1/SRR4210089_DN16598_c0_g1_i7.p1/SRR4210089_DN16598_c0_g1_i9.p1/SRR4210089_DN18608_c0_g1_i12.p1/SRR4210089_DN18608_c0_g1_i13.p1/SRR4210089_DN18608_c0_g1_i15.p1/SRR4210089_DN18608_c0_g1_i16.p1/SRR4210089_DN7931_c0_g1_i3.p1/SRR4210089_DN7931_c0_g1_i3.p2/SRR4210089_DN7931_c0_g1_i4.p1	12	Cer. chingii	SRR4210089	event #2
GO:1903725	regulation of phospholipid metabolic process	12/4254	24/22798	0.000504015	0.0128866	0.0106235	SRR4210089_DN11776_c0_g2_i1.p1/SRR4210089_DN2576_c0_g1_i1.p1/SRR4210089_DN2576_c0_g2_i1.p1/SRR4210089_DN2576_c0_g2_i9.p1/SRR4210089_DN400_c0_g1_i1.p1/SRR4210089_DN8435_c0_g1_i30.p1/SRR4210089_DN8435_c0_g1_i36.p1/SRR4210089_DN9784_c0_g1_i18.p1/SRR4210089_DN9784_c0_g1_i20.p1/SRR4210089_DN9784_c0_g1_i20.p2/SRR4210089_DN9784_c0_g1_i2.p1/SRR4210089_DN9784_c0_g1_i6.p2	12	Cer. chingii	SRR4210089	event #2
GO:0015083	aluminum ion transmembrane transporter activity	10/4254	18/22798	0.000508391	0.0128866	0.0106235	SRR4210089_DN2459_c0_g1_i25.p2/SRR4210089_DN2459_c0_g1_i31.p4/SRR4210089_DN2459_c0_g1_i32.p2/SRR4210089_DN2459_c0_g1_i42.p1/SRR4210089_DN2459_c0_g1_i43.p3/SRR4210089_DN2459_c0_g1_i54.p1/SRR4210089_DN2459_c0_g1_i55.p1/SRR4210089_DN2459_c0_g1_i57.p2/SRR4210089_DN2459_c0_g1_i67.p1/SRR4210089_DN2459_c0_g1_i6.p1	10	Cer. chingii	SRR4210089	event #2
GO:1902602	aluminum ion transmembrane transport	10/4254	18/22798	0.000508391	0.0128866	0.0106235	SRR4210089_DN2459_c0_g1_i25.p2/SRR4210089_DN2459_c0_g1_i31.p4/SRR4210089_DN2459_c0_g1_i32.p2/SRR4210089_DN2459_c0_g1_i42.p1/SRR4210089_DN2459_c0_g1_i43.p3/SRR4210089_DN2459_c0_g1_i54.p1/SRR4210089_DN2459_c0_g1_i55.p1/SRR4210089_DN2459_c0_g1_i57.p2/SRR4210089_DN2459_c0_g1_i67.p1/SRR4210089_DN2459_c0_g1_i6.p1	10	Cer. chingii	SRR4210089	event #2
GO:0000460	maturation of 5.8S rRNA	18/4254	44/22798	0.000510312	0.0128866	0.0106235	SRR4210089_DN10051_c0_g1_i17.p1/SRR4210089_DN10051_c0_g1_i20.p1/SRR4210089_DN228_c0_g1_i1.p1/SRR4210089_DN228_c0_g1_i4.p1/SRR4210089_DN228_c0_g1_i8.p1/SRR4210089_DN3270_c0_g1_i11.p1/SRR4210089_DN3270_c0_g1_i13.p1/SRR4210089_DN3270_c0_g1_i18.p1/SRR4210089_DN3270_c0_g1_i19.p1/SRR4210089_DN3270_c0_g1_i22.p1/SRR4210089_DN3270_c0_g1_i3.p1/SRR4210089_DN3270_c0_g1_i9.p1/SRR4210089_DN3704_c0_g1_i15.p1/SR…	18	Cer. chingii	SRR4210089	event #2
GO:1901796	regulation of signal transduction by p53 class mediator	11/4254	21/22798	0.000520003	0.0130579	0.0107647	SRR4210089_DN10398_c0_g1_i15.p1/SRR4210089_DN10398_c0_g1_i16.p1/SRR4210089_DN10398_c0_g1_i16.p2/SRR4210089_DN12249_c0_g1_i1.p1/SRR4210089_DN12249_c0_g1_i2.p1/SRR4210089_DN12249_c0_g1_i5.p1/SRR4210089_DN12249_c0_g1_i5.p2/SRR4210089_DN12249_c0_g1_i6.p1/SRR4210089_DN12249_c0_g1_i7.p1/SRR4210089_DN2593_c0_g1_i2.p3/SRR4210089_DN2593_c0_g1_i4.p3	11	Cer. chingii	SRR4210089	event #2
GO:0005778	peroxisomal membrane	31/4254	93/22798	0.000524831	0.0130579	0.0107647	SRR4210089_DN15335_c0_g1_i16.p1/SRR4210089_DN15335_c0_g1_i16.p3/SRR4210089_DN15335_c0_g1_i23.p1/SRR4210089_DN15335_c0_g1_i30.p1/SRR4210089_DN15335_c0_g1_i6.p1/SRR4210089_DN15335_c0_g1_i6.p2/SRR4210089_DN16643_c0_g1_i1.p1/SRR4210089_DN16643_c0_g1_i2.p1/SRR4210089_DN17556_c0_g1_i1.p1/SRR4210089_DN20129_c0_g1_i10.p1/SRR4210089_DN20129_c0_g1_i12.p1/SRR4210089_DN21880_c0_g2_i4.p1/SRR4210089_DN236_c0_g…	31	Cer. chingii	SRR4210089	event #2
GO:0031903	microbody membrane	31/4254	93/22798	0.000524831	0.0130579	0.0107647	SRR4210089_DN15335_c0_g1_i16.p1/SRR4210089_DN15335_c0_g1_i16.p3/SRR4210089_DN15335_c0_g1_i23.p1/SRR4210089_DN15335_c0_g1_i30.p1/SRR4210089_DN15335_c0_g1_i6.p1/SRR4210089_DN15335_c0_g1_i6.p2/SRR4210089_DN16643_c0_g1_i1.p1/SRR4210089_DN16643_c0_g1_i2.p1/SRR4210089_DN17556_c0_g1_i1.p1/SRR4210089_DN20129_c0_g1_i10.p1/SRR4210089_DN20129_c0_g1_i12.p1/SRR4210089_DN21880_c0_g2_i4.p1/SRR4210089_DN236_c0_g…	31	Cer. chingii	SRR4210089	event #2
GO:0072666	establishment of protein localization to vacuole	34/4254	105/22798	0.000529468	0.0130579	0.0107647	SRR4210089_DN15921_c0_g1_i1.p2/SRR4210089_DN17525_c0_g1_i11.p1/SRR4210089_DN17525_c0_g1_i14.p2/SRR4210089_DN17525_c0_g1_i8.p1/SRR4210089_DN17525_c0_g1_i9.p2/SRR4210089_DN20107_c0_g1_i1.p1/SRR4210089_DN2121_c0_g1_i12.p1/SRR4210089_DN2121_c0_g1_i24.p1/SRR4210089_DN2121_c0_g1_i3.p1/SRR4210089_DN2121_c0_g1_i7.p1/SRR4210089_DN22090_c0_g1_i4.p1/SRR4210089_DN22090_c0_g1_i4.p2/SRR4210089_DN22090_c0_g1_i6…	34	Cer. chingii	SRR4210089	event #2
GO:0042398	cellular modified amino acid biosynthetic process	24/4254	66/22798	0.000529647	0.0130579	0.0107647	SRR4210089_DN12808_c0_g1_i20.p2/SRR4210089_DN12808_c0_g1_i5.p1/SRR4210089_DN14174_c0_g1_i1.p1/SRR4210089_DN14174_c0_g1_i5.p1/SRR4210089_DN18140_c0_g1_i11.p1/SRR4210089_DN18140_c0_g1_i6.p1/SRR4210089_DN18140_c0_g1_i8.p1/SRR4210089_DN18140_c0_g1_i9.p1/SRR4210089_DN7288_c0_g1_i16.p1/SRR4210089_DN7288_c0_g1_i17.p1/SRR4210089_DN7288_c0_g1_i19.p1/SRR4210089_DN7288_c0_g1_i1.p1/SRR4210089_DN7288_c0_g1_i4…	24	Cer. chingii	SRR4210089	event #2
GO:0003951	NAD+ kinase activity	7/4254	10/22798	0.000552866	0.0134393	0.0110791	SRR4210089_DN17844_c0_g1_i3.p1/SRR4210089_DN17844_c0_g1_i4.p1/SRR4210089_DN5885_c0_g1_i15.p1/SRR4210089_DN5885_c0_g1_i15.p2/SRR4210089_DN5885_c0_g1_i19.p1/SRR4210089_DN5885_c0_g1_i2.p2/SRR4210089_DN5885_c0_g1_i9.p1	7	Cer. chingii	SRR4210089	event #2
GO:0006741	NADP biosynthetic process	7/4254	10/22798	0.000552866	0.0134393	0.0110791	SRR4210089_DN17844_c0_g1_i3.p1/SRR4210089_DN17844_c0_g1_i4.p1/SRR4210089_DN5885_c0_g1_i15.p1/SRR4210089_DN5885_c0_g1_i15.p2/SRR4210089_DN5885_c0_g1_i19.p1/SRR4210089_DN5885_c0_g1_i2.p2/SRR4210089_DN5885_c0_g1_i9.p1	7	Cer. chingii	SRR4210089	event #2
GO:0042736	NADH kinase activity	7/4254	10/22798	0.000552866	0.0134393	0.0110791	SRR4210089_DN17844_c0_g1_i3.p1/SRR4210089_DN17844_c0_g1_i4.p1/SRR4210089_DN5885_c0_g1_i15.p1/SRR4210089_DN5885_c0_g1_i15.p2/SRR4210089_DN5885_c0_g1_i19.p1/SRR4210089_DN5885_c0_g1_i2.p2/SRR4210089_DN5885_c0_g1_i9.p1	7	Cer. chingii	SRR4210089	event #2
GO:0001676	long-chain fatty acid metabolic process	23/4254	63/22798	0.000643336	0.0154223	0.0127138	SRR4210089_DN10093_c0_g2_i3.p1/SRR4210089_DN10178_c0_g1_i2.p1/SRR4210089_DN10178_c0_g2_i1.p1/SRR4210089_DN17249_c0_g1_i12.p1/SRR4210089_DN17249_c0_g1_i15.p1/SRR4210089_DN17249_c0_g1_i1.p1/SRR4210089_DN17249_c0_g1_i2.p1/SRR4210089_DN17249_c0_g1_i6.p1/SRR4210089_DN22374_c0_g1_i2.p1/SRR4210089_DN22374_c0_g1_i3.p1/SRR4210089_DN29695_c0_g1_i5.p1/SRR4210089_DN29695_c0_g1_i6.p1/SRR4210089_DN29695_c0_g1_…	23	Cer. chingii	SRR4210089	event #2
GO:0009396	folic acid-containing compound biosynthetic process	14/4254	31/22798	0.00064958	0.0155005	0.0127783	SRR4210089_DN18140_c0_g1_i11.p1/SRR4210089_DN18140_c0_g1_i6.p1/SRR4210089_DN18140_c0_g1_i8.p1/SRR4210089_DN18140_c0_g1_i9.p1/SRR4210089_DN7288_c0_g1_i16.p1/SRR4210089_DN7288_c0_g1_i17.p1/SRR4210089_DN7288_c0_g1_i19.p1/SRR4210089_DN7288_c0_g1_i1.p1/SRR4210089_DN7288_c0_g1_i4.p1/SRR4210089_DN7288_c0_g1_i5.p1/SRR4210089_DN8709_c0_g1_i10.p1/SRR4210089_DN8709_c0_g1_i1.p1/SRR4210089_DN8709_c0_g1_i4.p1/…	14	Cer. chingii	SRR4210089	event #2
GO:0051338	regulation of transferase activity	85/4254	328/22798	0.000680754	0.0161702	0.0133304	SRR4210089_DN10020_c0_g1_i10.p1/SRR4210089_DN10020_c0_g1_i10.p2/SRR4210089_DN10020_c0_g1_i20.p1/SRR4210089_DN10020_c0_g1_i21.p1/SRR4210089_DN10020_c0_g1_i7.p1/SRR4210089_DN10020_c0_g1_i8.p1/SRR4210089_DN105_c1_g1_i6.p1/SRR4210089_DN105_c1_g1_i8.p1/SRR4210089_DN10728_c0_g1_i10.p1/SRR4210089_DN10728_c0_g1_i15.p1/SRR4210089_DN10728_c0_g1_i19.p1/SRR4210089_DN10728_c0_g1_i7.p1/SRR4210089_DN11051_c0_g1…	85	Cer. chingii	SRR4210089	event #2
GO:0048507	meristem development	97/4254	383/22798	0.000693063	0.0163878	0.0135098	SRR4210089_DN11153_c0_g1_i3.p1/SRR4210089_DN11153_c0_g1_i4.p1/SRR4210089_DN11153_c0_g1_i4.p2/SRR4210089_DN11629_c0_g1_i3.p1/SRR4210089_DN11629_c0_g1_i3.p2/SRR4210089_DN11629_c0_g1_i6.p1/SRR4210089_DN11629_c0_g1_i6.p2/SRR4210089_DN11629_c0_g1_i7.p1/SRR4210089_DN12980_c0_g1_i12.p1/SRR4210089_DN12980_c0_g1_i5.p1/SRR4210089_DN12980_c0_g1_i9.p1/SRR4210089_DN13136_c0_g1_i21.p3/SRR4210089_DN13136_c0_g1_…	97	Cer. chingii	SRR4210089	event #2
GO:0006605	protein targeting	89/4254	347/22798	0.000736419	0.0171459	0.0141347	SRR4210089_DN10337_c0_g1_i26.p1/SRR4210089_DN10337_c0_g1_i52.p2/SRR4210089_DN10337_c0_g1_i8.p1/SRR4210089_DN11555_c0_g1_i2.p1/SRR4210089_DN1157_c0_g1_i24.p1/SRR4210089_DN1157_c0_g1_i5.p1/SRR4210089_DN1157_c0_g1_i9.p1/SRR4210089_DN11626_c0_g1_i7.p1/SRR4210089_DN11626_c0_g1_i9.p1/SRR4210089_DN1233_c0_g1_i1.p1/SRR4210089_DN1233_c0_g2_i1.p1/SRR4210089_DN13824_c0_g1_i1.p2/SRR4210089_DN13824_c1_g1_i15.…	89	Cer. chingii	SRR4210089	event #2
GO:0004607	phosphatidylcholine-sterol O-acyltransferase activity	8/4254	13/22798	0.000764676	0.0171459	0.0141347	SRR4210089_DN11424_c0_g1_i11.p1/SRR4210089_DN11424_c0_g1_i16.p1/SRR4210089_DN11424_c0_g1_i20.p1/SRR4210089_DN14966_c0_g1_i1.p1/SRR4210089_DN14966_c0_g1_i2.p1/SRR4210089_DN14966_c0_g1_i5.p1/SRR4210089_DN14966_c0_g1_i6.p1/SRR4210089_DN14966_c0_g1_i8.p1	8	Cer. chingii	SRR4210089	event #2
GO:0006706	steroid catabolic process	8/4254	13/22798	0.000764676	0.0171459	0.0141347	SRR4210089_DN11424_c0_g1_i11.p1/SRR4210089_DN11424_c0_g1_i16.p1/SRR4210089_DN11424_c0_g1_i20.p1/SRR4210089_DN14966_c0_g1_i1.p1/SRR4210089_DN14966_c0_g1_i2.p1/SRR4210089_DN14966_c0_g1_i5.p1/SRR4210089_DN14966_c0_g1_i6.p1/SRR4210089_DN14966_c0_g1_i8.p1	8	Cer. chingii	SRR4210089	event #2
GO:0016127	sterol catabolic process	8/4254	13/22798	0.000764676	0.0171459	0.0141347	SRR4210089_DN11424_c0_g1_i11.p1/SRR4210089_DN11424_c0_g1_i16.p1/SRR4210089_DN11424_c0_g1_i20.p1/SRR4210089_DN14966_c0_g1_i1.p1/SRR4210089_DN14966_c0_g1_i2.p1/SRR4210089_DN14966_c0_g1_i5.p1/SRR4210089_DN14966_c0_g1_i6.p1/SRR4210089_DN14966_c0_g1_i8.p1	8	Cer. chingii	SRR4210089	event #2
GO:0019144	ADP-sugar diphosphatase activity	8/4254	13/22798	0.000764676	0.0171459	0.0141347	SRR4210089_DN2990_c0_g1_i4.p1/SRR4210089_DN8142_c0_g1_i14.p1/SRR4210089_DN8142_c0_g1_i16.p1/SRR4210089_DN8142_c0_g1_i17.p1/SRR4210089_DN8142_c0_g1_i19.p1/SRR4210089_DN8142_c0_g1_i20.p1/SRR4210089_DN8142_c0_g1_i7.p1/SRR4210089_DN8142_c0_g1_i9.p1	8	Cer. chingii	SRR4210089	event #2
GO:0031414	N-terminal protein acetyltransferase complex	8/4254	13/22798	0.000764676	0.0171459	0.0141347	SRR4210089_DN7714_c0_g1_i12.p1/SRR4210089_DN7714_c0_g1_i16.p1/SRR4210089_DN7714_c0_g1_i16.p2/SRR4210089_DN7714_c0_g1_i20.p1/SRR4210089_DN7714_c0_g1_i20.p2/SRR4210089_DN7714_c0_g1_i28.p1/SRR4210089_DN7714_c0_g1_i29.p1/SRR4210089_DN7714_c0_g1_i7.p1	8	Cer. chingii	SRR4210089	event #2
GO:0034433	steroid esterification	8/4254	13/22798	0.000764676	0.0171459	0.0141347	SRR4210089_DN11424_c0_g1_i11.p1/SRR4210089_DN11424_c0_g1_i16.p1/SRR4210089_DN11424_c0_g1_i20.p1/SRR4210089_DN14966_c0_g1_i1.p1/SRR4210089_DN14966_c0_g1_i2.p1/SRR4210089_DN14966_c0_g1_i5.p1/SRR4210089_DN14966_c0_g1_i6.p1/SRR4210089_DN14966_c0_g1_i8.p1	8	Cer. chingii	SRR4210089	event #2
GO:0034434	sterol esterification	8/4254	13/22798	0.000764676	0.0171459	0.0141347	SRR4210089_DN11424_c0_g1_i11.p1/SRR4210089_DN11424_c0_g1_i16.p1/SRR4210089_DN11424_c0_g1_i20.p1/SRR4210089_DN14966_c0_g1_i1.p1/SRR4210089_DN14966_c0_g1_i2.p1/SRR4210089_DN14966_c0_g1_i5.p1/SRR4210089_DN14966_c0_g1_i6.p1/SRR4210089_DN14966_c0_g1_i8.p1	8	Cer. chingii	SRR4210089	event #2
GO:0045471	response to ethanol	8/4254	13/22798	0.000764676	0.0171459	0.0141347	SRR4210089_DN12684_c0_g1_i4.p1/SRR4210089_DN12684_c0_g1_i7.p1/SRR4210089_DN12684_c0_g1_i9.p1/SRR4210089_DN12684_c0_g2_i10.p1/SRR4210089_DN13314_c0_g2_i4.p1/SRR4210089_DN13314_c0_g2_i9.p2/SRR4210089_DN5782_c0_g1_i2.p1/SRR4210089_DN5782_c0_g1_i3.p2	8	Cer. chingii	SRR4210089	event #2
GO:0080041	ADP-ribose pyrophosphohydrolase activity	8/4254	13/22798	0.000764676	0.0171459	0.0141347	SRR4210089_DN2990_c0_g1_i4.p1/SRR4210089_DN8142_c0_g1_i14.p1/SRR4210089_DN8142_c0_g1_i16.p1/SRR4210089_DN8142_c0_g1_i17.p1/SRR4210089_DN8142_c0_g1_i19.p1/SRR4210089_DN8142_c0_g1_i20.p1/SRR4210089_DN8142_c0_g1_i7.p1/SRR4210089_DN8142_c0_g1_i9.p1	8	Cer. chingii	SRR4210089	event #2
GO:0080095	phosphatidylethanolamine-sterol O-acyltransferase activity	8/4254	13/22798	0.000764676	0.0171459	0.0141347	SRR4210089_DN11424_c0_g1_i11.p1/SRR4210089_DN11424_c0_g1_i16.p1/SRR4210089_DN11424_c0_g1_i20.p1/SRR4210089_DN14966_c0_g1_i1.p1/SRR4210089_DN14966_c0_g1_i2.p1/SRR4210089_DN14966_c0_g1_i5.p1/SRR4210089_DN14966_c0_g1_i6.p1/SRR4210089_DN14966_c0_g1_i8.p1	8	Cer. chingii	SRR4210089	event #2
GO:0080096	phosphatidate-sterol O-acyltransferase activity	8/4254	13/22798	0.000764676	0.0171459	0.0141347	SRR4210089_DN11424_c0_g1_i11.p1/SRR4210089_DN11424_c0_g1_i16.p1/SRR4210089_DN11424_c0_g1_i20.p1/SRR4210089_DN14966_c0_g1_i1.p1/SRR4210089_DN14966_c0_g1_i2.p1/SRR4210089_DN14966_c0_g1_i5.p1/SRR4210089_DN14966_c0_g1_i6.p1/SRR4210089_DN14966_c0_g1_i8.p1	8	Cer. chingii	SRR4210089	event #2
GO:0072665	protein localization to vacuole	34/4254	107/22798	0.000774195	0.0172848	0.0142492	SRR4210089_DN15921_c0_g1_i1.p2/SRR4210089_DN17525_c0_g1_i11.p1/SRR4210089_DN17525_c0_g1_i14.p2/SRR4210089_DN17525_c0_g1_i8.p1/SRR4210089_DN17525_c0_g1_i9.p2/SRR4210089_DN20107_c0_g1_i1.p1/SRR4210089_DN2121_c0_g1_i12.p1/SRR4210089_DN2121_c0_g1_i24.p1/SRR4210089_DN2121_c0_g1_i3.p1/SRR4210089_DN2121_c0_g1_i7.p1/SRR4210089_DN22090_c0_g1_i4.p1/SRR4210089_DN22090_c0_g1_i4.p2/SRR4210089_DN22090_c0_g1_i6…	34	Cer. chingii	SRR4210089	event #2
GO:0006623	protein targeting to vacuole	29/4254	87/22798	0.000781556	0.0173193	0.0142777	SRR4210089_DN15921_c0_g1_i1.p2/SRR4210089_DN17525_c0_g1_i11.p1/SRR4210089_DN17525_c0_g1_i14.p2/SRR4210089_DN17525_c0_g1_i8.p1/SRR4210089_DN17525_c0_g1_i9.p2/SRR4210089_DN2121_c0_g1_i12.p1/SRR4210089_DN2121_c0_g1_i24.p1/SRR4210089_DN2121_c0_g1_i3.p1/SRR4210089_DN2121_c0_g1_i7.p1/SRR4210089_DN22090_c0_g1_i4.p1/SRR4210089_DN22090_c0_g1_i4.p2/SRR4210089_DN22090_c0_g1_i6.p1/SRR4210089_DN22090_c0_g1_i7…	29	Cer. chingii	SRR4210089	event #2
GO:0043086	negative regulation of catalytic activity	53/4254	187/22798	0.000782398	0.0173193	0.0142777	SRR4210089_DN10511_c0_g1_i2.p1/SRR4210089_DN10511_c0_g1_i3.p1/SRR4210089_DN10728_c0_g1_i10.p1/SRR4210089_DN10728_c0_g1_i15.p1/SRR4210089_DN10728_c0_g1_i19.p1/SRR4210089_DN10728_c0_g1_i7.p1/SRR4210089_DN11051_c0_g1_i1.p1/SRR4210089_DN1159_c0_g1_i3.p1/SRR4210089_DN1159_c0_g1_i4.p1/SRR4210089_DN12174_c0_g1_i18.p1/SRR4210089_DN12174_c0_g1_i23.p1/SRR4210089_DN12174_c0_g1_i35.p1/SRR4210089_DN12174_c0_g…	53	Cer. chingii	SRR4210089	event #2
GO:2000034	regulation of seed maturation	12/4254	25/22798	0.000805462	0.0177543	0.0146363	SRR4210089_DN1116_c1_g1_i6.p1/SRR4210089_DN13945_c0_g1_i14.p1/SRR4210089_DN13945_c0_g1_i16.p1/SRR4210089_DN13945_c0_g1_i17.p1/SRR4210089_DN13945_c0_g1_i3.p1/SRR4210089_DN1404_c1_g1_i2.p1/SRR4210089_DN2101_c0_g1_i36.p1/SRR4210089_DN2344_c0_g1_i16.p1/SRR4210089_DN2344_c0_g1_i36.p1/SRR4210089_DN2344_c0_g1_i53.p1/SRR4210089_DN2344_c0_g1_i54.p1/SRR4210089_DN9123_c0_g1_i3.p1	12	Cer. chingii	SRR4210089	event #2
GO:0000408	EKC/KEOPS complex	6/4254	8/22798	0.000832629	0.0178244	0.0146941	SRR4210089_DN9502_c0_g1_i12.p1/SRR4210089_DN9502_c0_g1_i18.p1/SRR4210089_DN9502_c0_g1_i31.p1/SRR4210089_DN9502_c0_g1_i34.p1/SRR4210089_DN9502_c0_g1_i34.p2/SRR4210089_DN9502_c0_g1_i5.p1	6	Cer. chingii	SRR4210089	event #2
GO:0002949	tRNA threonylcarbamoyladenosine modification	6/4254	8/22798	0.000832629	0.0178244	0.0146941	SRR4210089_DN9502_c0_g1_i12.p1/SRR4210089_DN9502_c0_g1_i18.p1/SRR4210089_DN9502_c0_g1_i31.p1/SRR4210089_DN9502_c0_g1_i34.p1/SRR4210089_DN9502_c0_g1_i34.p2/SRR4210089_DN9502_c0_g1_i5.p1	6	Cer. chingii	SRR4210089	event #2
GO:0004399	histidinol dehydrogenase activity	6/4254	8/22798	0.000832629	0.0178244	0.0146941	SRR4210089_DN3617_c0_g1_i16.p1/SRR4210089_DN3617_c0_g1_i18.p1/SRR4210089_DN3617_c0_g1_i1.p1/SRR4210089_DN3617_c0_g1_i21.p1/SRR4210089_DN3617_c0_g1_i22.p1/SRR4210089_DN3617_c0_g1_i7.p1	6	Cer. chingii	SRR4210089	event #2
GO:0009595	detection of biotic stimulus	6/4254	8/22798	0.000832629	0.0178244	0.0146941	SRR4210089_DN1050_c0_g2_i1.p1/SRR4210089_DN12089_c0_g1_i6.p1/SRR4210089_DN12788_c0_g1_i20.p2/SRR4210089_DN12788_c0_g1_i9.p1/SRR4210089_DN15668_c0_g1_i3.p1/SRR4210089_DN7302_c0_g1_i33.p1	6	Cer. chingii	SRR4210089	event #2
GO:0016882	cyclo-ligase activity	6/4254	8/22798	0.000832629	0.0178244	0.0146941	SRR4210089_DN7288_c0_g1_i16.p1/SRR4210089_DN7288_c0_g1_i17.p1/SRR4210089_DN7288_c0_g1_i19.p1/SRR4210089_DN7288_c0_g1_i1.p1/SRR4210089_DN7288_c0_g1_i4.p1/SRR4210089_DN7288_c0_g1_i5.p1	6	Cer. chingii	SRR4210089	event #2
GO:0080002	UDP-glucose:4-aminobenzoate acylglucosyltransferase activity	6/4254	8/22798	0.000832629	0.0178244	0.0146941	SRR4210089_DN2690_c0_g1_i2.p1/SRR4210089_DN4893_c0_g1_i11.p3/SRR4210089_DN4893_c0_g1_i33.p3/SRR4210089_DN4893_c1_g1_i1.p1/SRR4210089_DN6059_c0_g1_i12.p2/SRR4210089_DN6059_c0_g1_i3.p2	6	Cer. chingii	SRR4210089	event #2
GO:0098581	detection of external biotic stimulus	6/4254	8/22798	0.000832629	0.0178244	0.0146941	SRR4210089_DN1050_c0_g2_i1.p1/SRR4210089_DN12089_c0_g1_i6.p1/SRR4210089_DN12788_c0_g1_i20.p2/SRR4210089_DN12788_c0_g1_i9.p1/SRR4210089_DN15668_c0_g1_i3.p1/SRR4210089_DN7302_c0_g1_i33.p1	6	Cer. chingii	SRR4210089	event #2
GO:0043605	cellular amide catabolic process	9/4254	16/22798	0.000870052	0.0185492	0.0152916	SRR4210089_DN1811_c0_g1_i1.p1/SRR4210089_DN1811_c0_g1_i2.p1/SRR4210089_DN1811_c0_g1_i2.p2/SRR4210089_DN36382_c0_g1_i1.p1/SRR4210089_DN36382_c0_g1_i1.p2/SRR4210089_DN36382_c0_g1_i2.p1/SRR4210089_DN36382_c0_g1_i3.p1/SRR4210089_DN364_c0_g1_i29.p1/SRR4210089_DN364_c0_g1_i4.p1	9	Cer. chingii	SRR4210089	event #2
GO:0046688	response to copper ion	20/4254	53/22798	0.00087781	0.0186382	0.015365	SRR4210089_DN1002_c0_g1_i1.p1/SRR4210089_DN1002_c0_g1_i3.p1/SRR4210089_DN11199_c0_g1_i2.p1/SRR4210089_DN11199_c0_g1_i3.p1/SRR4210089_DN11199_c0_g1_i4.p1/SRR4210089_DN12684_c0_g1_i4.p1/SRR4210089_DN12684_c0_g1_i7.p1/SRR4210089_DN12684_c0_g1_i9.p1/SRR4210089_DN12684_c0_g2_i10.p1/SRR4210089_DN13314_c0_g2_i4.p1/SRR4210089_DN13314_c0_g2_i9.p2/SRR4210089_DN3672_c0_g1_i2.p1/SRR4210089_DN3672_c0_g1_i4.p1…	20	Cer. chingii	SRR4210089	event #2
GO:0070734	histone H3-K27 methylation	10/4254	19/22798	0.000894224	0.018833	0.0155255	SRR4210089_DN6565_c0_g1_i11.p1/SRR4210089_DN6565_c0_g1_i15.p1/SRR4210089_DN6565_c0_g1_i25.p1/SRR4210089_DN6565_c0_g1_i27.p1/SRR4210089_DN6971_c0_g1_i5.p1/SRR4210089_DN6971_c0_g1_i5.p2/SRR4210089_DN6971_c0_g1_i6.p1/SRR4210089_DN6971_c0_g1_i6.p2/SRR4210089_DN6971_c0_g1_i6.p4/SRR4210089_DN6971_c0_g3_i2.p1	10	Cer. chingii	SRR4210089	event #2
GO:2000279	negative regulation of DNA biosynthetic process	10/4254	19/22798	0.000894224	0.018833	0.0155255	SRR4210089_DN10722_c0_g1_i1.p1/SRR4210089_DN10722_c0_g1_i6.p1/SRR4210089_DN10728_c0_g1_i10.p1/SRR4210089_DN10728_c0_g1_i15.p1/SRR4210089_DN10728_c0_g1_i19.p1/SRR4210089_DN10728_c0_g1_i7.p1/SRR4210089_DN14556_c0_g1_i4.p1/SRR4210089_DN14556_c0_g1_i5.p1/SRR4210089_DN9781_c0_g1_i2.p1/SRR4210089_DN9781_c0_g1_i4.p1	10	Cer. chingii	SRR4210089	event #2
GO:0045737	positive regulation of cyclin-dependent protein serine/threonine kinase activity	21/4254	57/22798	0.000949036	0.0198183	0.0163378	SRR4210089_DN10020_c0_g1_i10.p1/SRR4210089_DN10020_c0_g1_i10.p2/SRR4210089_DN10020_c0_g1_i20.p1/SRR4210089_DN10020_c0_g1_i21.p1/SRR4210089_DN10020_c0_g1_i7.p1/SRR4210089_DN10020_c0_g1_i8.p1/SRR4210089_DN11808_c0_g1_i1.p1/SRR4210089_DN11808_c0_g1_i2.p1/SRR4210089_DN1254_c0_g1_i11.p1/SRR4210089_DN1254_c0_g1_i21.p1/SRR4210089_DN1254_c0_g1_i23.p1/SRR4210089_DN1254_c0_g1_i25.p1/SRR4210089_DN1254_c0_g1…	21	Cer. chingii	SRR4210089	event #2
GO:0004176	ATP-dependent peptidase activity	18/4254	46/22798	0.000956247	0.0198183	0.0163378	SRR4210089_DN24455_c0_g1_i10.p1/SRR4210089_DN24455_c0_g1_i13.p1/SRR4210089_DN24455_c0_g1_i13.p2/SRR4210089_DN3400_c0_g1_i3.p1/SRR4210089_DN3400_c0_g1_i6.p1/SRR4210089_DN4077_c0_g1_i1.p1/SRR4210089_DN47953_c0_g1_i6.p1/SRR4210089_DN47953_c0_g1_i8.p1/SRR4210089_DN5261_c0_g1_i8.p1/SRR4210089_DN5293_c0_g1_i1.p1/SRR4210089_DN5792_c0_g1_i6.p1/SRR4210089_DN5792_c0_g1_i8.p1/SRR4210089_DN5792_c0_g2_i2.p1/S…	18	Cer. chingii	SRR4210089	event #2
GO:0032040	small-subunit processome	18/4254	46/22798	0.000956247	0.0198183	0.0163378	SRR4210089_DN10710_c0_g1_i14.p1/SRR4210089_DN10710_c0_g1_i15.p1/SRR4210089_DN10710_c0_g1_i15.p2/SRR4210089_DN10710_c0_g1_i20.p1/SRR4210089_DN10710_c0_g1_i20.p2/SRR4210089_DN10710_c0_g1_i3.p1/SRR4210089_DN10710_c0_g1_i4.p1/SRR4210089_DN3203_c0_g1_i20.p1/SRR4210089_DN3203_c0_g1_i9.p1/SRR4210089_DN3704_c0_g1_i15.p1/SRR4210089_DN3704_c0_g1_i19.p1/SRR4210089_DN3704_c0_g1_i33.p1/SRR4210089_DN50672_c0_g…	18	Cer. chingii	SRR4210089	event #2
GO:0090630	activation of GTPase activity	18/4254	46/22798	0.000956247	0.0198183	0.0163378	SRR4210089_DN10441_c0_g1_i11.p1/SRR4210089_DN10441_c0_g1_i11.p2/SRR4210089_DN10441_c0_g1_i1.p1/SRR4210089_DN10441_c0_g1_i7.p1/SRR4210089_DN11287_c0_g1_i3.p1/SRR4210089_DN11287_c0_g1_i4.p1/SRR4210089_DN11516_c0_g1_i13.p1/SRR4210089_DN11516_c0_g1_i3.p1/SRR4210089_DN1249_c0_g1_i2.p1/SRR4210089_DN8604_c0_g1_i13.p1/SRR4210089_DN8604_c0_g1_i15.p1/SRR4210089_DN8604_c0_g1_i15.p2/SRR4210089_DN8604_c0_g1_i…	18	Cer. chingii	SRR4210089	event #2
GO:0045930	negative regulation of mitotic cell cycle	30/4254	92/22798	0.000962206	0.0198627	0.0163744	SRR4210089_DN12835_c0_g1_i4.p1/SRR4210089_DN13141_c0_g1_i2.p1/SRR4210089_DN13141_c0_g1_i3.p1/SRR4210089_DN18817_c0_g1_i1.p1/SRR4210089_DN19348_c0_g1_i3.p1/SRR4210089_DN19348_c0_g1_i5.p1/SRR4210089_DN19348_c0_g1_i7.p1/SRR4210089_DN19348_c0_g1_i8.p1/SRR4210089_DN20107_c0_g1_i1.p1/SRR4210089_DN2256_c0_g1_i4.p1/SRR4210089_DN2256_c0_g1_i8.p1/SRR4210089_DN234_c0_g1_i1.p1/SRR4210089_DN234_c0_g1_i3.p1/SR…	30	Cer. chingii	SRR4210089	event #2
GO:0007163	establishment or maintenance of cell polarity	16/4254	39/22798	0.000994154	0.0202015	0.0166537	SRR4210089_DN12520_c1_g1_i1.p2/SRR4210089_DN20764_c0_g1_i1.p1/SRR4210089_DN23491_c0_g1_i2.p1/SRR4210089_DN2993_c0_g1_i4.p1/SRR4210089_DN2993_c0_g1_i6.p1/SRR4210089_DN3494_c1_g1_i1.p1/SRR4210089_DN37656_c0_g1_i10.p1/SRR4210089_DN4069_c0_g1_i1.p1/SRR4210089_DN4069_c0_g1_i1.p2/SRR4210089_DN4069_c0_g1_i2.p1/SRR4210089_DN517_c0_g1_i28.p1/SRR4210089_DN517_c0_g1_i29.p1/SRR4210089_DN7567_c0_g1_i20.p1/SRR…	16	Cer. chingii	SRR4210089	event #2
GO:0042372	phylloquinone biosynthetic process	16/4254	39/22798	0.000994154	0.0202015	0.0166537	SRR4210089_DN16818_c0_g1_i15.p1/SRR4210089_DN16818_c0_g1_i19.p1/SRR4210089_DN16818_c0_g1_i19.p2/SRR4210089_DN16818_c0_g1_i3.p1/SRR4210089_DN16818_c0_g1_i5.p1/SRR4210089_DN16818_c0_g1_i5.p2/SRR4210089_DN6479_c0_g1_i1.p1/SRR4210089_DN6479_c0_g1_i3.p1/SRR4210089_DN6479_c0_g1_i7.p1/SRR4210089_DN6479_c0_g1_i8.p1/SRR4210089_DN7388_c0_g1_i14.p1/SRR4210089_DN7388_c0_g1_i1.p1/SRR4210089_DN7388_c0_g1_i22.p…	16	Cer. chingii	SRR4210089	event #2
GO:0042374	phylloquinone metabolic process	16/4254	39/22798	0.000994154	0.0202015	0.0166537	SRR4210089_DN16818_c0_g1_i15.p1/SRR4210089_DN16818_c0_g1_i19.p1/SRR4210089_DN16818_c0_g1_i19.p2/SRR4210089_DN16818_c0_g1_i3.p1/SRR4210089_DN16818_c0_g1_i5.p1/SRR4210089_DN16818_c0_g1_i5.p2/SRR4210089_DN6479_c0_g1_i1.p1/SRR4210089_DN6479_c0_g1_i3.p1/SRR4210089_DN6479_c0_g1_i7.p1/SRR4210089_DN6479_c0_g1_i8.p1/SRR4210089_DN7388_c0_g1_i14.p1/SRR4210089_DN7388_c0_g1_i1.p1/SRR4210089_DN7388_c0_g1_i22.p…	16	Cer. chingii	SRR4210089	event #2
GO:0044774	mitotic DNA integrity checkpoint signaling	16/4254	39/22798	0.000994154	0.0202015	0.0166537	SRR4210089_DN19348_c0_g1_i3.p1/SRR4210089_DN19348_c0_g1_i5.p1/SRR4210089_DN19348_c0_g1_i7.p1/SRR4210089_DN19348_c0_g1_i8.p1/SRR4210089_DN4609_c0_g1_i4.p1/SRR4210089_DN4609_c0_g1_i5.p1/SRR4210089_DN4609_c0_g1_i8.p1/SRR4210089_DN8699_c0_g1_i17.p1/SRR4210089_DN8699_c0_g1_i17.p2/SRR4210089_DN8699_c0_g1_i29.p1/SRR4210089_DN8699_c0_g1_i45.p1/SRR4210089_DN8699_c0_g1_i46.p1/SRR4210089_DN8699_c0_g1_i46.p2…	16	Cer. chingii	SRR4210089	event #2
GO:0055071	manganese ion homeostasis	23/4254	65/22798	0.00105922	0.0203195	0.016751	SRR4210089_DN11199_c0_g1_i2.p1/SRR4210089_DN11199_c0_g1_i3.p1/SRR4210089_DN11199_c0_g1_i4.p1/SRR4210089_DN2459_c0_g1_i15.p1/SRR4210089_DN2459_c0_g1_i22.p4/SRR4210089_DN2459_c0_g1_i25.p1/SRR4210089_DN2459_c0_g1_i31.p1/SRR4210089_DN2459_c0_g1_i34.p1/SRR4210089_DN2459_c0_g1_i43.p1/SRR4210089_DN2459_c0_g1_i45.p1/SRR4210089_DN2459_c0_g1_i48.p1/SRR4210089_DN2459_c0_g1_i50.p1/SRR4210089_DN2459_c0_g1_i53…	23	Cer. chingii	SRR4210089	event #2
GO:0060688	regulation of morphogenesis of a branching structure	19/4254	50/22798	0.00106144	0.0203195	0.016751	SRR4210089_DN10973_c0_g1_i34.p1/SRR4210089_DN10973_c0_g1_i41.p1/SRR4210089_DN10973_c0_g1_i69.p1/SRR4210089_DN10973_c0_g1_i6.p1/SRR4210089_DN1344_c0_g1_i15.p2/SRR4210089_DN1344_c0_g1_i18.p1/SRR4210089_DN1344_c0_g1_i27.p1/SRR4210089_DN1344_c0_g1_i40.p1/SRR4210089_DN1344_c0_g1_i48.p1/SRR4210089_DN25961_c0_g1_i1.p1/SRR4210089_DN25961_c0_g1_i3.p1/SRR4210089_DN25961_c0_g1_i5.p1/SRR4210089_DN25961_c0_g1…	19	Cer. chingii	SRR4210089	event #2
GO:2000032	regulation of secondary shoot formation	19/4254	50/22798	0.00106144	0.0203195	0.016751	SRR4210089_DN10973_c0_g1_i34.p1/SRR4210089_DN10973_c0_g1_i41.p1/SRR4210089_DN10973_c0_g1_i69.p1/SRR4210089_DN10973_c0_g1_i6.p1/SRR4210089_DN1344_c0_g1_i15.p2/SRR4210089_DN1344_c0_g1_i18.p1/SRR4210089_DN1344_c0_g1_i27.p1/SRR4210089_DN1344_c0_g1_i40.p1/SRR4210089_DN1344_c0_g1_i48.p1/SRR4210089_DN25961_c0_g1_i1.p1/SRR4210089_DN25961_c0_g1_i3.p1/SRR4210089_DN25961_c0_g1_i5.p1/SRR4210089_DN25961_c0_g1…	19	Cer. chingii	SRR4210089	event #2
GO:2000278	regulation of DNA biosynthetic process	19/4254	50/22798	0.00106144	0.0203195	0.016751	SRR4210089_DN10722_c0_g1_i1.p1/SRR4210089_DN10722_c0_g1_i6.p1/SRR4210089_DN10728_c0_g1_i10.p1/SRR4210089_DN10728_c0_g1_i15.p1/SRR4210089_DN10728_c0_g1_i19.p1/SRR4210089_DN10728_c0_g1_i7.p1/SRR4210089_DN14401_c0_g1_i12.p1/SRR4210089_DN14401_c0_g1_i2.p1/SRR4210089_DN14401_c0_g1_i7.p1/SRR4210089_DN14401_c0_g1_i9.p1/SRR4210089_DN14556_c0_g1_i4.p1/SRR4210089_DN14556_c0_g1_i5.p1/SRR4210089_DN26654_c0_g…	19	Cer. chingii	SRR4210089	event #2
GO:0046467	membrane lipid biosynthetic process	45/4254	155/22798	0.00109288	0.0203195	0.016751	SRR4210089_DN10748_c0_g1_i1.p1/SRR4210089_DN10748_c0_g1_i3.p1/SRR4210089_DN10748_c0_g1_i4.p1/SRR4210089_DN12416_c0_g1_i6.p1/SRR4210089_DN12416_c0_g1_i6.p2/SRR4210089_DN1253_c0_g1_i1.p1/SRR4210089_DN1253_c0_g1_i2.p1/SRR4210089_DN13423_c0_g1_i1.p1/SRR4210089_DN13423_c0_g1_i2.p1/SRR4210089_DN13423_c0_g1_i2.p2/SRR4210089_DN15016_c0_g1_i12.p1/SRR4210089_DN15016_c0_g1_i5.p1/SRR4210089_DN15016_c0_g1_i9.…	45	Cer. chingii	SRR4210089	event #2
GO:0046910	pectinesterase inhibitor activity	13/4254	29/22798	0.00109895	0.0203195	0.016751	SRR4210089_DN10511_c0_g1_i2.p1/SRR4210089_DN10511_c0_g1_i3.p1/SRR4210089_DN1159_c0_g1_i3.p1/SRR4210089_DN1159_c0_g1_i4.p1/SRR4210089_DN13214_c0_g1_i3.p1/SRR4210089_DN1419_c0_g1_i1.p1/SRR4210089_DN19328_c0_g1_i3.p1/SRR4210089_DN19328_c0_g1_i6.p1/SRR4210089_DN2282_c0_g1_i1.p1/SRR4210089_DN7951_c0_g1_i5.p1/SRR4210089_DN7951_c0_g1_i6.p1/SRR4210089_DN986_c0_g1_i7.p1/SRR4210089_DN986_c0_g1_i8.p1	13	Cer. chingii	SRR4210089	event #2
GO:0019887	protein kinase regulator activity	25/4254	73/22798	0.00112958	0.0203195	0.016751	SRR4210089_DN11808_c0_g1_i1.p1/SRR4210089_DN11808_c0_g1_i2.p1/SRR4210089_DN1254_c0_g1_i11.p1/SRR4210089_DN1254_c0_g1_i21.p1/SRR4210089_DN1254_c0_g1_i23.p1/SRR4210089_DN1254_c0_g1_i25.p1/SRR4210089_DN1254_c0_g1_i9.p1/SRR4210089_DN1326_c0_g2_i1.p1/SRR4210089_DN1326_c0_g2_i4.p1/SRR4210089_DN1326_c0_g2_i5.p2/SRR4210089_DN1326_c0_g2_i6.p1/SRR4210089_DN1326_c0_g2_i8.p1/SRR4210089_DN1326_c0_g2_i9.p1/SRR…	25	Cer. chingii	SRR4210089	event #2
GO:0010176	homogentisate phytyltransferase activity	5/4254	6/22798	0.0011442	0.0203195	0.016751	SRR4210089_DN2111_c0_g1_i3.p1/SRR4210089_DN2111_c0_g1_i7.p1/SRR4210089_DN9720_c0_g1_i19.p1/SRR4210089_DN9720_c0_g1_i20.p1/SRR4210089_DN9720_c0_g1_i9.p1	5	Cer. chingii	SRR4210089	event #2
GO:0010354	homogentisate prenyltransferase activity	5/4254	6/22798	0.0011442	0.0203195	0.016751	SRR4210089_DN2111_c0_g1_i3.p1/SRR4210089_DN2111_c0_g1_i7.p1/SRR4210089_DN9720_c0_g1_i19.p1/SRR4210089_DN9720_c0_g1_i20.p1/SRR4210089_DN9720_c0_g1_i9.p1	5	Cer. chingii	SRR4210089	event #2
GO:0010528	regulation of transposition	5/4254	6/22798	0.0011442	0.0203195	0.016751	SRR4210089_DN19415_c0_g1_i1.p1/SRR4210089_DN19415_c0_g1_i3.p1/SRR4210089_DN19415_c0_g1_i5.p1/SRR4210089_DN9560_c0_g1_i4.p1/SRR4210089_DN9560_c0_g2_i1.p1	5	Cer. chingii	SRR4210089	event #2
GO:0010529	negative regulation of transposition	5/4254	6/22798	0.0011442	0.0203195	0.016751	SRR4210089_DN19415_c0_g1_i1.p1/SRR4210089_DN19415_c0_g1_i3.p1/SRR4210089_DN19415_c0_g1_i5.p1/SRR4210089_DN9560_c0_g1_i4.p1/SRR4210089_DN9560_c0_g2_i1.p1	5	Cer. chingii	SRR4210089	event #2
GO:0017169	CDP-alcohol phosphatidyltransferase activity	5/4254	6/22798	0.0011442	0.0203195	0.016751	SRR4210089_DN12867_c0_g1_i1.p1/SRR4210089_DN12867_c0_g1_i21.p1/SRR4210089_DN7647_c0_g1_i1.p2/SRR4210089_DN7647_c0_g1_i3.p1/SRR4210089_DN7647_c0_g1_i4.p2	5	Cer. chingii	SRR4210089	event #2
GO:0032007	negative regulation of TOR signaling	5/4254	6/22798	0.0011442	0.0203195	0.016751	SRR4210089_DN19415_c0_g1_i1.p1/SRR4210089_DN19415_c0_g1_i3.p1/SRR4210089_DN19415_c0_g1_i5.p1/SRR4210089_DN9560_c0_g1_i4.p1/SRR4210089_DN9560_c0_g2_i1.p1	5	Cer. chingii	SRR4210089	event #2
GO:0070728	leucine binding	5/4254	6/22798	0.0011442	0.0203195	0.016751	SRR4210089_DN19415_c0_g1_i1.p1/SRR4210089_DN19415_c0_g1_i3.p1/SRR4210089_DN19415_c0_g1_i5.p1/SRR4210089_DN9560_c0_g1_i4.p1/SRR4210089_DN9560_c0_g2_i1.p1	5	Cer. chingii	SRR4210089	event #2
GO:0090603	sieve element differentiation	5/4254	6/22798	0.0011442	0.0203195	0.016751	SRR4210089_DN11629_c0_g1_i3.p1/SRR4210089_DN11629_c0_g1_i3.p2/SRR4210089_DN11629_c0_g1_i6.p1/SRR4210089_DN11629_c0_g1_i6.p2/SRR4210089_DN11629_c0_g1_i7.p1	5	Cer. chingii	SRR4210089	event #2
GO:0098501	polynucleotide dephosphorylation	5/4254	6/22798	0.0011442	0.0203195	0.016751	SRR4210089_DN26654_c0_g1_i11.p1/SRR4210089_DN26654_c0_g1_i12.p1/SRR4210089_DN26654_c0_g1_i5.p1/SRR4210089_DN26654_c0_g1_i7.p1/SRR4210089_DN26654_c0_g1_i8.p1	5	Cer. chingii	SRR4210089	event #2
GO:0098518	polynucleotide phosphatase activity	5/4254	6/22798	0.0011442	0.0203195	0.016751	SRR4210089_DN26654_c0_g1_i11.p1/SRR4210089_DN26654_c0_g1_i12.p1/SRR4210089_DN26654_c0_g1_i5.p1/SRR4210089_DN26654_c0_g1_i7.p1/SRR4210089_DN26654_c0_g1_i8.p1	5	Cer. chingii	SRR4210089	event #2
GO:0015020	glucuronosyltransferase activity	26/4254	77/22798	0.00115159	0.0203195	0.016751	SRR4210089_DN10258_c1_g1_i2.p1/SRR4210089_DN11055_c0_g1_i3.p1/SRR4210089_DN11678_c0_g1_i10.p1/SRR4210089_DN11678_c0_g1_i13.p1/SRR4210089_DN11678_c0_g1_i2.p1/SRR4210089_DN11678_c0_g1_i2.p2/SRR4210089_DN12436_c0_g1_i2.p1/SRR4210089_DN12436_c0_g1_i4.p1/SRR4210089_DN12436_c0_g1_i5.p1/SRR4210089_DN12947_c0_g1_i1.p2/SRR4210089_DN12947_c0_g1_i4.p1/SRR4210089_DN12947_c0_g1_i7.p2/SRR4210089_DN12947_c0_g1_…	26	Cer. chingii	SRR4210089	event #2
GO:0016776	phosphotransferase activity, phosphate group as acceptor	20/4254	54/22798	0.00115248	0.0203195	0.016751	SRR4210089_DN10436_c0_g1_i2.p1/SRR4210089_DN10436_c0_g2_i13.p1/SRR4210089_DN10436_c0_g2_i14.p1/SRR4210089_DN10436_c0_g2_i9.p1/SRR4210089_DN10436_c0_g3_i1.p1/SRR4210089_DN10436_c1_g1_i19.p1/SRR4210089_DN10436_c1_g1_i21.p1/SRR4210089_DN10436_c1_g1_i22.p1/SRR4210089_DN10436_c1_g1_i44.p1/SRR4210089_DN10436_c1_g1_i6.p1/SRR4210089_DN12483_c0_g1_i20.p1/SRR4210089_DN12483_c0_g1_i3.p1/SRR4210089_DN12483_c…	20	Cer. chingii	SRR4210089	event #2
GO:1901615	organic hydroxy compound metabolic process	112/4254	459/22798	0.00119857	0.0203195	0.016751	SRR4210089_DN10178_c0_g1_i2.p1/SRR4210089_DN10178_c0_g2_i1.p1/SRR4210089_DN10237_c0_g1_i11.p1/SRR4210089_DN10237_c0_g1_i14.p1/SRR4210089_DN11424_c0_g1_i11.p1/SRR4210089_DN11424_c0_g1_i16.p1/SRR4210089_DN11424_c0_g1_i20.p1/SRR4210089_DN132_c0_g1_i17.p1/SRR4210089_DN132_c0_g1_i36.p1/SRR4210089_DN132_c0_g1_i39.p1/SRR4210089_DN13900_c0_g1_i5.p1/SRR4210089_DN13900_c0_g1_i5.p2/SRR4210089_DN13900_c0_g1_…	112	Cer. chingii	SRR4210089	event #2
GO:0001025	RNA polymerase III general transcription initiation factor binding	4/4254	4/22798	0.00121089	0.0203195	0.016751	SRR4210089_DN10750_c0_g1_i2.p1/SRR4210089_DN10750_c0_g1_i3.p2/SRR4210089_DN10750_c0_g1_i6.p1/SRR4210089_DN10750_c0_g1_i8.p1	4	Cer. chingii	SRR4210089	event #2
GO:0001156	TFIIIC-class transcription factor complex binding	4/4254	4/22798	0.00121089	0.0203195	0.016751	SRR4210089_DN10750_c0_g1_i2.p1/SRR4210089_DN10750_c0_g1_i3.p2/SRR4210089_DN10750_c0_g1_i6.p1/SRR4210089_DN10750_c0_g1_i8.p1	4	Cer. chingii	SRR4210089	event #2
GO:0004334	fumarylacetoacetase activity	4/4254	4/22798	0.00121089	0.0203195	0.016751	SRR4210089_DN2551_c0_g1_i1.p1/SRR4210089_DN2551_c0_g1_i2.p1/SRR4210089_DN3456_c0_g1_i2.p1/SRR4210089_DN3456_c0_g1_i3.p1	4	Cer. chingii	SRR4210089	event #2
GO:0004825	methionine-tRNA ligase activity	4/4254	4/22798	0.00121089	0.0203195	0.016751	SRR4210089_DN5119_c0_g1_i18.p1/SRR4210089_DN5119_c0_g1_i18.p2/SRR4210089_DN5119_c0_g1_i6.p1/SRR4210089_DN5119_c0_g1_i6.p2	4	Cer. chingii	SRR4210089	event #2
GO:0006431	methionyl-tRNA aminoacylation	4/4254	4/22798	0.00121089	0.0203195	0.016751	SRR4210089_DN5119_c0_g1_i18.p1/SRR4210089_DN5119_c0_g1_i18.p2/SRR4210089_DN5119_c0_g1_i6.p1/SRR4210089_DN5119_c0_g1_i6.p2	4	Cer. chingii	SRR4210089	event #2
GO:0009333	cysteine synthase complex	4/4254	4/22798	0.00121089	0.0203195	0.016751	SRR4210089_DN24102_c0_g1_i4.p1/SRR4210089_DN24102_c0_g1_i6.p1/SRR4210089_DN8048_c1_g1_i5.p1/SRR4210089_DN8048_c1_g1_i6.p1	4	Cer. chingii	SRR4210089	event #2
GO:0010158	abaxial cell fate specification	4/4254	4/22798	0.00121089	0.0203195	0.016751	SRR4210089_DN15047_c0_g1_i11.p1/SRR4210089_DN15047_c0_g1_i21.p1/SRR4210089_DN15047_c0_g1_i4.p1/SRR4210089_DN15047_c0_g1_i6.p1	4	Cer. chingii	SRR4210089	event #2
GO:0032202	telomere assembly	4/4254	4/22798	0.00121089	0.0203195	0.016751	SRR4210089_DN14401_c0_g1_i12.p1/SRR4210089_DN14401_c0_g1_i2.p1/SRR4210089_DN14401_c0_g1_i7.p1/SRR4210089_DN14401_c0_g1_i9.p1	4	Cer. chingii	SRR4210089	event #2
GO:0032203	telomere formation via telomerase	4/4254	4/22798	0.00121089	0.0203195	0.016751	SRR4210089_DN14401_c0_g1_i12.p1/SRR4210089_DN14401_c0_g1_i2.p1/SRR4210089_DN14401_c0_g1_i7.p1/SRR4210089_DN14401_c0_g1_i9.p1	4	Cer. chingii	SRR4210089	event #2
GO:0032309	icosanoid secretion	4/4254	4/22798	0.00121089	0.0203195	0.016751	SRR4210089_DN29695_c0_g1_i5.p1/SRR4210089_DN29695_c0_g1_i6.p1/SRR4210089_DN29695_c0_g1_i6.p2/SRR4210089_DN29695_c0_g1_i8.p1	4	Cer. chingii	SRR4210089	event #2
GO:0033355	ascorbate glutathione cycle	4/4254	4/22798	0.00121089	0.0203195	0.016751	SRR4210089_DN17391_c0_g1_i3.p1/SRR4210089_DN9999_c0_g1_i2.p1/SRR4210089_DN9999_c0_g1_i3.p1/SRR4210089_DN9999_c0_g1_i9.p1	4	Cer. chingii	SRR4210089	event #2
GO:0034638	phosphatidylcholine catabolic process	4/4254	4/22798	0.00121089	0.0203195	0.016751	SRR4210089_DN29695_c0_g1_i5.p1/SRR4210089_DN29695_c0_g1_i6.p1/SRR4210089_DN29695_c0_g1_i6.p2/SRR4210089_DN29695_c0_g1_i8.p1	4	Cer. chingii	SRR4210089	event #2
GO:0035965	cardiolipin acyl-chain remodeling	4/4254	4/22798	0.00121089	0.0203195	0.016751	SRR4210089_DN10564_c0_g1_i2.p1/SRR4210089_DN10564_c0_g1_i2.p2/SRR4210089_DN10564_c0_g1_i3.p1/SRR4210089_DN10564_c0_g1_i4.p1	4	Cer. chingii	SRR4210089	event #2
GO:0045430	chalcone isomerase activity	4/4254	4/22798	0.00121089	0.0203195	0.016751	SRR4210089_DN15057_c0_g1_i3.p1/SRR4210089_DN15057_c0_g1_i5.p1/SRR4210089_DN3589_c0_g1_i15.p1/SRR4210089_DN3589_c0_g1_i1.p1	4	Cer. chingii	SRR4210089	event #2
GO:0046338	phosphatidylethanolamine catabolic process	4/4254	4/22798	0.00121089	0.0203195	0.016751	SRR4210089_DN29695_c0_g1_i5.p1/SRR4210089_DN29695_c0_g1_i6.p1/SRR4210089_DN29695_c0_g1_i6.p2/SRR4210089_DN29695_c0_g1_i8.p1	4	Cer. chingii	SRR4210089	event #2
GO:0046475	glycerophospholipid catabolic process	4/4254	4/22798	0.00121089	0.0203195	0.016751	SRR4210089_DN29695_c0_g1_i5.p1/SRR4210089_DN29695_c0_g1_i6.p1/SRR4210089_DN29695_c0_g1_i6.p2/SRR4210089_DN29695_c0_g1_i8.p1	4	Cer. chingii	SRR4210089	event #2
GO:0046717	acid secretion	4/4254	4/22798	0.00121089	0.0203195	0.016751	SRR4210089_DN29695_c0_g1_i5.p1/SRR4210089_DN29695_c0_g1_i6.p1/SRR4210089_DN29695_c0_g1_i6.p2/SRR4210089_DN29695_c0_g1_i8.p1	4	Cer. chingii	SRR4210089	event #2
GO:0047940	glucuronokinase activity	4/4254	4/22798	0.00121089	0.0203195	0.016751	SRR4210089_DN13900_c0_g1_i5.p1/SRR4210089_DN13900_c0_g1_i5.p2/SRR4210089_DN13900_c0_g1_i7.p1/SRR4210089_DN13900_c0_g1_i7.p2	4	Cer. chingii	SRR4210089	event #2
GO:0048257	3'-flap endonuclease activity	4/4254	4/22798	0.00121089	0.0203195	0.016751	SRR4210089_DN19348_c0_g1_i3.p1/SRR4210089_DN19348_c0_g1_i5.p1/SRR4210089_DN19348_c0_g1_i7.p1/SRR4210089_DN19348_c0_g1_i8.p1	4	Cer. chingii	SRR4210089	event #2
GO:0048476	Holliday junction resolvase complex	4/4254	4/22798	0.00121089	0.0203195	0.016751	SRR4210089_DN19348_c0_g1_i3.p1/SRR4210089_DN19348_c0_g1_i5.p1/SRR4210089_DN19348_c0_g1_i7.p1/SRR4210089_DN19348_c0_g1_i8.p1	4	Cer. chingii	SRR4210089	event #2
GO:0050482	arachidonic acid secretion	4/4254	4/22798	0.00121089	0.0203195	0.016751	SRR4210089_DN29695_c0_g1_i5.p1/SRR4210089_DN29695_c0_g1_i6.p1/SRR4210089_DN29695_c0_g1_i6.p2/SRR4210089_DN29695_c0_g1_i8.p1	4	Cer. chingii	SRR4210089	event #2
GO:0060858	vesicle-mediated transport involved in floral organ abscission	4/4254	4/22798	0.00121089	0.0203195	0.016751	SRR4210089_DN1249_c0_g1_i2.p1/SRR4210089_DN9216_c0_g1_i11.p1/SRR4210089_DN9216_c0_g1_i12.p2/SRR4210089_DN9216_c0_g1_i14.p1	4	Cer. chingii	SRR4210089	event #2
GO:0071522	ureidoglycine aminohydrolase activity	4/4254	4/22798	0.00121089	0.0203195	0.016751	SRR4210089_DN36382_c0_g1_i1.p1/SRR4210089_DN36382_c0_g1_i1.p2/SRR4210089_DN36382_c0_g1_i2.p1/SRR4210089_DN36382_c0_g1_i3.p1	4	Cer. chingii	SRR4210089	event #2
GO:0071715	icosanoid transport	4/4254	4/22798	0.00121089	0.0203195	0.016751	SRR4210089_DN29695_c0_g1_i5.p1/SRR4210089_DN29695_c0_g1_i6.p1/SRR4210089_DN29695_c0_g1_i6.p2/SRR4210089_DN29695_c0_g1_i8.p1	4	Cer. chingii	SRR4210089	event #2
GO:1901571	fatty acid derivative transport	4/4254	4/22798	0.00121089	0.0203195	0.016751	SRR4210089_DN29695_c0_g1_i5.p1/SRR4210089_DN29695_c0_g1_i6.p1/SRR4210089_DN29695_c0_g1_i6.p2/SRR4210089_DN29695_c0_g1_i8.p1	4	Cer. chingii	SRR4210089	event #2
GO:1901968	regulation of polynucleotide 3'-phosphatase activity	4/4254	4/22798	0.00121089	0.0203195	0.016751	SRR4210089_DN8494_c0_g1_i11.p1/SRR4210089_DN8494_c0_g1_i22.p1/SRR4210089_DN8494_c0_g1_i22.p2/SRR4210089_DN8494_c0_g1_i4.p2	4	Cer. chingii	SRR4210089	event #2
GO:1901969	positive regulation of polynucleotide 3'-phosphatase activity	4/4254	4/22798	0.00121089	0.0203195	0.016751	SRR4210089_DN8494_c0_g1_i11.p1/SRR4210089_DN8494_c0_g1_i22.p1/SRR4210089_DN8494_c0_g1_i22.p2/SRR4210089_DN8494_c0_g1_i4.p2	4	Cer. chingii	SRR4210089	event #2
GO:1901971	regulation of DNA-5-methylcytosine glycosylase activity	4/4254	4/22798	0.00121089	0.0203195	0.016751	SRR4210089_DN8494_c0_g1_i11.p1/SRR4210089_DN8494_c0_g1_i22.p1/SRR4210089_DN8494_c0_g1_i22.p2/SRR4210089_DN8494_c0_g1_i4.p2	4	Cer. chingii	SRR4210089	event #2
GO:1901972	positive regulation of DNA-5-methylcytosine glycosylase activity	4/4254	4/22798	0.00121089	0.0203195	0.016751	SRR4210089_DN8494_c0_g1_i11.p1/SRR4210089_DN8494_c0_g1_i22.p1/SRR4210089_DN8494_c0_g1_i22.p2/SRR4210089_DN8494_c0_g1_i4.p2	4	Cer. chingii	SRR4210089	event #2
GO:1902544	regulation of DNA N-glycosylase activity	4/4254	4/22798	0.00121089	0.0203195	0.016751	SRR4210089_DN8494_c0_g1_i11.p1/SRR4210089_DN8494_c0_g1_i22.p1/SRR4210089_DN8494_c0_g1_i22.p2/SRR4210089_DN8494_c0_g1_i4.p2	4	Cer. chingii	SRR4210089	event #2
GO:1902546	positive regulation of DNA N-glycosylase activity	4/4254	4/22798	0.00121089	0.0203195	0.016751	SRR4210089_DN8494_c0_g1_i11.p1/SRR4210089_DN8494_c0_g1_i22.p1/SRR4210089_DN8494_c0_g1_i22.p2/SRR4210089_DN8494_c0_g1_i4.p2	4	Cer. chingii	SRR4210089	event #2
GO:1903963	arachidonate transport	4/4254	4/22798	0.00121089	0.0203195	0.016751	SRR4210089_DN29695_c0_g1_i5.p1/SRR4210089_DN29695_c0_g1_i6.p1/SRR4210089_DN29695_c0_g1_i6.p2/SRR4210089_DN29695_c0_g1_i8.p1	4	Cer. chingii	SRR4210089	event #2
GO:2000025	regulation of leaf formation	4/4254	4/22798	0.00121089	0.0203195	0.016751	SRR4210089_DN10057_c0_g1_i1.p1/SRR4210089_DN10057_c0_g1_i1.p2/SRR4210089_DN9321_c0_g2_i1.p3/SRR4210089_DN9321_c0_g2_i1.p4	4	Cer. chingii	SRR4210089	event #2
GO:0000791	euchromatin	12/4254	26/22798	0.00124349	0.0206666	0.0170371	SRR4210089_DN10057_c0_g1_i1.p1/SRR4210089_DN10057_c0_g1_i1.p2/SRR4210089_DN12415_c0_g1_i30.p1/SRR4210089_DN12415_c0_g2_i36.p1/SRR4210089_DN1250_c0_g1_i2.p2/SRR4210089_DN16505_c0_g1_i1.p1/SRR4210089_DN17797_c0_g1_i2.p1/SRR4210089_DN17797_c0_g1_i4.p1/SRR4210089_DN17797_c0_g1_i4.p2/SRR4210089_DN17797_c0_g1_i5.p1/SRR4210089_DN8973_c0_g1_i1.p1/SRR4210089_DN8973_c0_g2_i1.p1	12	Cer. chingii	SRR4210089	event #2
GO:0031313	extrinsic component of endosome membrane	7/4254	11/22798	0.00127483	0.0211199	0.0174108	SRR4210089_DN9285_c0_g1_i4.p1/SRR4210089_DN9285_c0_g1_i6.p1/SRR4210089_DN9784_c0_g1_i18.p1/SRR4210089_DN9784_c0_g1_i20.p1/SRR4210089_DN9784_c0_g1_i20.p2/SRR4210089_DN9784_c0_g1_i2.p1/SRR4210089_DN9784_c0_g1_i6.p2	7	Cer. chingii	SRR4210089	event #2
GO:0042788	polysomal ribosome	23/4254	66/22798	0.00134248	0.0220999	0.0182187	SRR4210089_DN1543_c0_g1_i2.p1/SRR4210089_DN1836_c0_g1_i1.p1/SRR4210089_DN1836_c0_g1_i2.p1/SRR4210089_DN1836_c0_g2_i1.p1/SRR4210089_DN18_c0_g1_i1.p1/SRR4210089_DN18_c0_g1_i2.p1/SRR4210089_DN18_c0_g2_i3.p1/SRR4210089_DN1984_c0_g1_i1.p1/SRR4210089_DN21681_c0_g1_i3.p2/SRR4210089_DN228_c0_g1_i1.p1/SRR4210089_DN228_c0_g1_i4.p1/SRR4210089_DN228_c0_g1_i8.p1/SRR4210089_DN280_c0_g1_i6.p1/SRR4210089_DN280_c…	23	Cer. chingii	SRR4210089	event #2
GO:0080083	beta-gentiobiose beta-glucosidase activity	23/4254	66/22798	0.00134248	0.0220999	0.0182187	SRR4210089_DN2151_c0_g1_i10.p1/SRR4210089_DN2151_c0_g1_i14.p1/SRR4210089_DN2151_c0_g1_i16.p1/SRR4210089_DN2151_c0_g1_i17.p1/SRR4210089_DN2151_c0_g1_i20.p1/SRR4210089_DN2151_c0_g1_i26.p1/SRR4210089_DN2151_c0_g1_i4.p1/SRR4210089_DN4733_c0_g1_i17.p2/SRR4210089_DN4733_c0_g1_i40.p2/SRR4210089_DN4733_c0_g1_i42.p1/SRR4210089_DN4733_c0_g1_i4.p2/SRR4210089_DN4733_c0_g2_i1.p1/SRR4210089_DN5499_c0_g1_i1.p1/…	23	Cer. chingii	SRR4210089	event #2
GO:2001235	positive regulation of apoptotic signaling pathway	11/4254	23/22798	0.00138043	0.0223739	0.0184446	SRR4210089_DN6853_c0_g1_i1.p1/SRR4210089_DN6853_c0_g1_i4.p1/SRR4210089_DN8699_c0_g1_i17.p1/SRR4210089_DN8699_c0_g1_i17.p2/SRR4210089_DN8699_c0_g1_i29.p1/SRR4210089_DN8699_c0_g1_i45.p1/SRR4210089_DN8699_c0_g1_i46.p1/SRR4210089_DN8699_c0_g1_i46.p2/SRR4210089_DN8699_c0_g1_i46.p3/SRR4210089_DN8699_c0_g1_i4.p1/SRR4210089_DN8699_c0_g1_i4.p2	11	Cer. chingii	SRR4210089	event #2
GO:0032984	protein-containing complex disassembly	24/4254	70/22798	0.00138058	0.0223739	0.0184446	SRR4210089_DN10642_c0_g1_i15.p1/SRR4210089_DN10642_c0_g1_i3.p2/SRR4210089_DN13955_c0_g1_i11.p1/SRR4210089_DN13955_c0_g1_i2.p1/SRR4210089_DN13955_c0_g1_i2.p2/SRR4210089_DN13955_c0_g1_i8.p1/SRR4210089_DN13955_c0_g1_i8.p2/SRR4210089_DN20764_c0_g1_i1.p1/SRR4210089_DN2466_c2_g1_i4.p1/SRR4210089_DN2466_c2_g1_i7.p1/SRR4210089_DN2466_c2_g1_i7.p2/SRR4210089_DN3494_c1_g1_i1.p1/SRR4210089_DN6181_c0_g1_i10.p…	24	Cer. chingii	SRR4210089	event #2
GO:0008300	isoprenoid catabolic process	14/4254	33/22798	0.00138063	0.0223739	0.0184446	SRR4210089_DN10237_c0_g1_i11.p1/SRR4210089_DN10237_c0_g1_i14.p1/SRR4210089_DN1116_c1_g1_i6.p1/SRR4210089_DN1404_c1_g1_i2.p1/SRR4210089_DN14663_c0_g1_i3.p1/SRR4210089_DN14663_c0_g1_i4.p1/SRR4210089_DN1992_c0_g1_i24.p1/SRR4210089_DN2344_c0_g1_i16.p1/SRR4210089_DN2344_c0_g1_i36.p1/SRR4210089_DN2344_c0_g1_i53.p1/SRR4210089_DN2344_c0_g1_i54.p1/SRR4210089_DN23521_c0_g1_i1.p1/SRR4210089_DN44588_c0_g2_i1…	14	Cer. chingii	SRR4210089	event #2
GO:0016115	terpenoid catabolic process	14/4254	33/22798	0.00138063	0.0223739	0.0184446	SRR4210089_DN10237_c0_g1_i11.p1/SRR4210089_DN10237_c0_g1_i14.p1/SRR4210089_DN1116_c1_g1_i6.p1/SRR4210089_DN1404_c1_g1_i2.p1/SRR4210089_DN14663_c0_g1_i3.p1/SRR4210089_DN14663_c0_g1_i4.p1/SRR4210089_DN1992_c0_g1_i24.p1/SRR4210089_DN2344_c0_g1_i16.p1/SRR4210089_DN2344_c0_g1_i36.p1/SRR4210089_DN2344_c0_g1_i53.p1/SRR4210089_DN2344_c0_g1_i54.p1/SRR4210089_DN23521_c0_g1_i1.p1/SRR4210089_DN44588_c0_g2_i1…	14	Cer. chingii	SRR4210089	event #2
GO:0018024	histone-lysine N-methyltransferase activity	14/4254	33/22798	0.00138063	0.0223739	0.0184446	SRR4210089_DN13469_c0_g1_i2.p1/SRR4210089_DN13469_c0_g1_i3.p1/SRR4210089_DN13469_c0_g1_i4.p2/SRR4210089_DN6565_c0_g1_i11.p1/SRR4210089_DN6565_c0_g1_i15.p1/SRR4210089_DN6565_c0_g1_i25.p1/SRR4210089_DN6565_c0_g1_i27.p1/SRR4210089_DN6971_c0_g1_i5.p1/SRR4210089_DN6971_c0_g1_i5.p2/SRR4210089_DN6971_c0_g1_i6.p1/SRR4210089_DN6971_c0_g1_i6.p2/SRR4210089_DN6971_c0_g1_i6.p4/SRR4210089_DN6971_c0_g3_i2.p1/SR…	14	Cer. chingii	SRR4210089	event #2
GO:0000077	DNA damage checkpoint signaling	19/4254	51/22798	0.00139927	0.0226056	0.0186356	SRR4210089_DN19191_c0_g2_i2.p1/SRR4210089_DN19191_c0_g2_i5.p1/SRR4210089_DN19191_c0_g2_i5.p2/SRR4210089_DN19348_c0_g1_i3.p1/SRR4210089_DN19348_c0_g1_i5.p1/SRR4210089_DN19348_c0_g1_i7.p1/SRR4210089_DN19348_c0_g1_i8.p1/SRR4210089_DN4609_c0_g1_i4.p1/SRR4210089_DN4609_c0_g1_i5.p1/SRR4210089_DN4609_c0_g1_i8.p1/SRR4210089_DN8699_c0_g1_i17.p1/SRR4210089_DN8699_c0_g1_i17.p2/SRR4210089_DN8699_c0_g1_i29.p1…	19	Cer. chingii	SRR4210089	event #2
GO:2000022	regulation of jasmonic acid mediated signaling pathway	27/4254	82/22798	0.00143365	0.0230893	0.0190343	SRR4210089_DN12171_c0_g1_i1.p1/SRR4210089_DN12270_c0_g1_i8.p1/SRR4210089_DN13316_c0_g1_i3.p1/SRR4210089_DN14241_c0_g1_i13.p1/SRR4210089_DN14241_c0_g1_i8.p1/SRR4210089_DN15422_c0_g1_i7.p1/SRR4210089_DN168_c1_g1_i1.p1/SRR4210089_DN1786_c0_g1_i1.p1/SRR4210089_DN1786_c0_g1_i1.p2/SRR4210089_DN1786_c0_g1_i2.p1/SRR4210089_DN1786_c0_g1_i4.p1/SRR4210089_DN1786_c0_g1_i5.p2/SRR4210089_DN2128_c0_g1_i1.p1/SRR…	27	Cer. chingii	SRR4210089	event #2
GO:0000289	nuclear-transcribed mRNA poly(A) tail shortening	10/4254	20/22798	0.00149073	0.023247	0.0191643	SRR4210089_DN10440_c0_g1_i12.p1/SRR4210089_DN10440_c0_g1_i33.p1/SRR4210089_DN10440_c0_g1_i52.p1/SRR4210089_DN10440_c0_g1_i5.p1/SRR4210089_DN10440_c0_g1_i60.p1/SRR4210089_DN14505_c0_g1_i12.p1/SRR4210089_DN14505_c0_g1_i29.p1/SRR4210089_DN4609_c0_g1_i4.p1/SRR4210089_DN4609_c0_g1_i5.p1/SRR4210089_DN4609_c0_g1_i8.p1	10	Cer. chingii	SRR4210089	event #2
GO:0010042	response to manganese ion	8/4254	14/22798	0.0014926	0.023247	0.0191643	SRR4210089_DN11199_c0_g1_i2.p1/SRR4210089_DN11199_c0_g1_i3.p1/SRR4210089_DN11199_c0_g1_i4.p1/SRR4210089_DN3672_c0_g1_i2.p1/SRR4210089_DN3672_c0_g1_i4.p1/SRR4210089_DN3672_c0_g1_i4.p2/SRR4210089_DN3672_c0_g1_i5.p1/SRR4210089_DN3672_c0_g1_i6.p2	8	Cer. chingii	SRR4210089	event #2
GO:0010077	maintenance of inflorescence meristem identity	8/4254	14/22798	0.0014926	0.023247	0.0191643	SRR4210089_DN858_c0_g1_i11.p1/SRR4210089_DN858_c0_g1_i15.p1/SRR4210089_DN858_c0_g1_i15.p2/SRR4210089_DN858_c0_g1_i21.p1/SRR4210089_DN858_c0_g1_i24.p1/SRR4210089_DN858_c0_g1_i24.p2/SRR4210089_DN858_c0_g1_i8.p1/SRR4210089_DN858_c0_g1_i9.p1	8	Cer. chingii	SRR4210089	event #2
GO:0010486	manganese:proton antiporter activity	8/4254	14/22798	0.0014926	0.023247	0.0191643	SRR4210089_DN11199_c0_g1_i2.p1/SRR4210089_DN11199_c0_g1_i3.p1/SRR4210089_DN11199_c0_g1_i4.p1/SRR4210089_DN3672_c0_g1_i2.p1/SRR4210089_DN3672_c0_g1_i4.p1/SRR4210089_DN3672_c0_g1_i4.p2/SRR4210089_DN3672_c0_g1_i5.p1/SRR4210089_DN3672_c0_g1_i6.p2	8	Cer. chingii	SRR4210089	event #2
GO:0010731	protein glutathionylation	8/4254	14/22798	0.0014926	0.023247	0.0191643	SRR4210089_DN17038_c0_g1_i12.p1/SRR4210089_DN17038_c0_g1_i14.p1/SRR4210089_DN17038_c0_g1_i7.p1/SRR4210089_DN17038_c0_g1_i9.p1/SRR4210089_DN17391_c0_g1_i3.p1/SRR4210089_DN9999_c0_g1_i2.p1/SRR4210089_DN9999_c0_g1_i3.p1/SRR4210089_DN9999_c0_g1_i9.p1	8	Cer. chingii	SRR4210089	event #2
GO:0033397	zeatin metabolic process	8/4254	14/22798	0.0014926	0.023247	0.0191643	SRR4210089_DN1444_c0_g1_i4.p1/SRR4210089_DN1444_c0_g1_i6.p1/SRR4210089_DN1444_c0_g1_i7.p1/SRR4210089_DN1444_c0_g1_i9.p1/SRR4210089_DN1444_c0_g1_i9.p2/SRR4210089_DN5676_c0_g1_i14.p1/SRR4210089_DN5676_c0_g1_i28.p1/SRR4210089_DN5676_c0_g1_i7.p1	8	Cer. chingii	SRR4210089	event #2
GO:0033398	zeatin biosynthetic process	8/4254	14/22798	0.0014926	0.023247	0.0191643	SRR4210089_DN1444_c0_g1_i4.p1/SRR4210089_DN1444_c0_g1_i6.p1/SRR4210089_DN1444_c0_g1_i7.p1/SRR4210089_DN1444_c0_g1_i9.p1/SRR4210089_DN1444_c0_g1_i9.p2/SRR4210089_DN5676_c0_g1_i14.p1/SRR4210089_DN5676_c0_g1_i28.p1/SRR4210089_DN5676_c0_g1_i7.p1	8	Cer. chingii	SRR4210089	event #2
GO:0033400	trans-zeatin metabolic process	8/4254	14/22798	0.0014926	0.023247	0.0191643	SRR4210089_DN1444_c0_g1_i4.p1/SRR4210089_DN1444_c0_g1_i6.p1/SRR4210089_DN1444_c0_g1_i7.p1/SRR4210089_DN1444_c0_g1_i9.p1/SRR4210089_DN1444_c0_g1_i9.p2/SRR4210089_DN5676_c0_g1_i14.p1/SRR4210089_DN5676_c0_g1_i28.p1/SRR4210089_DN5676_c0_g1_i7.p1	8	Cer. chingii	SRR4210089	event #2
GO:0033466	trans-zeatin biosynthetic process	8/4254	14/22798	0.0014926	0.023247	0.0191643	SRR4210089_DN1444_c0_g1_i4.p1/SRR4210089_DN1444_c0_g1_i6.p1/SRR4210089_DN1444_c0_g1_i7.p1/SRR4210089_DN1444_c0_g1_i9.p1/SRR4210089_DN1444_c0_g1_i9.p2/SRR4210089_DN5676_c0_g1_i14.p1/SRR4210089_DN5676_c0_g1_i28.p1/SRR4210089_DN5676_c0_g1_i7.p1	8	Cer. chingii	SRR4210089	event #2
GO:0051139	metal ion:proton antiporter activity	8/4254	14/22798	0.0014926	0.023247	0.0191643	SRR4210089_DN11199_c0_g1_i2.p1/SRR4210089_DN11199_c0_g1_i3.p1/SRR4210089_DN11199_c0_g1_i4.p1/SRR4210089_DN3672_c0_g1_i2.p1/SRR4210089_DN3672_c0_g1_i4.p1/SRR4210089_DN3672_c0_g1_i4.p2/SRR4210089_DN3672_c0_g1_i5.p1/SRR4210089_DN3672_c0_g1_i6.p2	8	Cer. chingii	SRR4210089	event #2
GO:0080151	positive regulation of salicylic acid mediated signaling pathway	8/4254	14/22798	0.0014926	0.023247	0.0191643	SRR4210089_DN17391_c0_g1_i3.p1/SRR4210089_DN3335_c0_g1_i2.p1/SRR4210089_DN3335_c0_g1_i3.p1/SRR4210089_DN3335_c0_g2_i1.p1/SRR4210089_DN3335_c0_g2_i6.p1/SRR4210089_DN9999_c0_g1_i2.p1/SRR4210089_DN9999_c0_g1_i3.p1/SRR4210089_DN9999_c0_g1_i9.p1	8	Cer. chingii	SRR4210089	event #2
GO:0047668	amygdalin beta-glucosidase activity	9/4254	17/22798	0.00154364	0.0237575	0.0195852	SRR4210089_DN2151_c0_g1_i14.p1/SRR4210089_DN2151_c0_g1_i26.p1/SRR4210089_DN5956_c0_g1_i3.p1/SRR4210089_DN5956_c0_g1_i5.p1/SRR4210089_DN5956_c0_g1_i7.p1/SRR4210089_DN5956_c0_g3_i2.p1/SRR4210089_DN5956_c0_g3_i3.p1/SRR4210089_DN5956_c0_g3_i5.p1/SRR4210089_DN9234_c0_g1_i10.p2	9	Cer. chingii	SRR4210089	event #2
GO:0048482	plant ovule morphogenesis	9/4254	17/22798	0.00154364	0.0237575	0.0195852	SRR4210089_DN11122_c0_g1_i18.p2/SRR4210089_DN11122_c0_g1_i19.p2/SRR4210089_DN22542_c0_g1_i2.p2/SRR4210089_DN28413_c0_g2_i1.p1/SRR4210089_DN9449_c0_g1_i15.p2/SRR4210089_DN9449_c0_g1_i43.p3/SRR4210089_DN9449_c0_g1_i63.p1/SRR4210089_DN9449_c0_g1_i64.p1/SRR4210089_DN9449_c0_g1_i9.p1	9	Cer. chingii	SRR4210089	event #2
GO:0080081	4-methylumbelliferyl-beta-D-glucopyranoside beta-glucosidase activity	9/4254	17/22798	0.00154364	0.0237575	0.0195852	SRR4210089_DN2151_c0_g1_i14.p1/SRR4210089_DN2151_c0_g1_i26.p1/SRR4210089_DN5956_c0_g1_i3.p1/SRR4210089_DN5956_c0_g1_i5.p1/SRR4210089_DN5956_c0_g1_i7.p1/SRR4210089_DN5956_c0_g3_i2.p1/SRR4210089_DN5956_c0_g3_i3.p1/SRR4210089_DN5956_c0_g3_i5.p1/SRR4210089_DN9234_c0_g1_i10.p2	9	Cer. chingii	SRR4210089	event #2
GO:0080082	esculin beta-glucosidase activity	9/4254	17/22798	0.00154364	0.0237575	0.0195852	SRR4210089_DN2151_c0_g1_i14.p1/SRR4210089_DN2151_c0_g1_i26.p1/SRR4210089_DN5956_c0_g1_i3.p1/SRR4210089_DN5956_c0_g1_i5.p1/SRR4210089_DN5956_c0_g1_i7.p1/SRR4210089_DN5956_c0_g3_i2.p1/SRR4210089_DN5956_c0_g3_i3.p1/SRR4210089_DN5956_c0_g3_i5.p1/SRR4210089_DN9234_c0_g1_i10.p2	9	Cer. chingii	SRR4210089	event #2
GO:0032210	regulation of telomere maintenance via telomerase	13/4254	30/22798	0.00161085	0.0247188	0.0203777	SRR4210089_DN10722_c0_g1_i1.p1/SRR4210089_DN10722_c0_g1_i6.p1/SRR4210089_DN10728_c0_g1_i10.p1/SRR4210089_DN10728_c0_g1_i15.p1/SRR4210089_DN10728_c0_g1_i19.p1/SRR4210089_DN10728_c0_g1_i7.p1/SRR4210089_DN14556_c0_g1_i4.p1/SRR4210089_DN14556_c0_g1_i5.p1/SRR4210089_DN26654_c0_g1_i11.p1/SRR4210089_DN26654_c0_g1_i12.p1/SRR4210089_DN26654_c0_g1_i5.p1/SRR4210089_DN26654_c0_g1_i7.p1/SRR4210089_DN26654_c0_…	13	Cer. chingii	SRR4210089	event #2
GO:0071479	cellular response to ionizing radiation	15/4254	37/22798	0.00163841	0.0249942	0.0206047	SRR4210089_DN19191_c0_g2_i2.p1/SRR4210089_DN19191_c0_g2_i5.p1/SRR4210089_DN19191_c0_g2_i5.p2/SRR4210089_DN6788_c0_g2_i2.p1/SRR4210089_DN6788_c0_g2_i2.p2/SRR4210089_DN6788_c0_g2_i7.p1/SRR4210089_DN8699_c0_g1_i17.p1/SRR4210089_DN8699_c0_g1_i17.p2/SRR4210089_DN8699_c0_g1_i29.p1/SRR4210089_DN8699_c0_g1_i45.p1/SRR4210089_DN8699_c0_g1_i46.p1/SRR4210089_DN8699_c0_g1_i46.p2/SRR4210089_DN8699_c0_g1_i46.p3…	15	Cer. chingii	SRR4210089	event #2
GO:1901409	positive regulation of phosphorylation of RNA polymerase II C-terminal domain	15/4254	37/22798	0.00163841	0.0249942	0.0206047	SRR4210089_DN11808_c0_g1_i1.p1/SRR4210089_DN11808_c0_g1_i2.p1/SRR4210089_DN1254_c0_g1_i11.p1/SRR4210089_DN1254_c0_g1_i21.p1/SRR4210089_DN1254_c0_g1_i23.p1/SRR4210089_DN1254_c0_g1_i25.p1/SRR4210089_DN1254_c0_g1_i9.p1/SRR4210089_DN18814_c0_g1_i14.p1/SRR4210089_DN18814_c0_g1_i4.p1/SRR4210089_DN18814_c0_g1_i9.p1/SRR4210089_DN4135_c0_g1_i5.p1/SRR4210089_DN7694_c0_g1_i3.p1/SRR4210089_DN7694_c0_g1_i7.p1…	15	Cer. chingii	SRR4210089	event #2
GO:0009543	chloroplast thylakoid lumen	18/4254	48/22798	0.00169841	0.0257583	0.0212346	SRR4210089_DN17606_c0_g1_i5.p1/SRR4210089_DN1968_c0_g1_i2.p2/SRR4210089_DN1968_c0_g1_i3.p2/SRR4210089_DN21095_c0_g1_i10.p1/SRR4210089_DN21095_c0_g1_i18.p1/SRR4210089_DN27516_c0_g1_i1.p1/SRR4210089_DN2831_c0_g1_i16.p1/SRR4210089_DN2831_c0_g1_i4.p1/SRR4210089_DN2831_c0_g1_i6.p1/SRR4210089_DN3763_c0_g1_i2.p2/SRR4210089_DN442_c0_g1_i3.p1/SRR4210089_DN5288_c0_g1_i1.p1/SRR4210089_DN5288_c0_g1_i2.p2/SRR…	18	Cer. chingii	SRR4210089	event #2
GO:0031978	plastid thylakoid lumen	18/4254	48/22798	0.00169841	0.0257583	0.0212346	SRR4210089_DN17606_c0_g1_i5.p1/SRR4210089_DN1968_c0_g1_i2.p2/SRR4210089_DN1968_c0_g1_i3.p2/SRR4210089_DN21095_c0_g1_i10.p1/SRR4210089_DN21095_c0_g1_i18.p1/SRR4210089_DN27516_c0_g1_i1.p1/SRR4210089_DN2831_c0_g1_i16.p1/SRR4210089_DN2831_c0_g1_i4.p1/SRR4210089_DN2831_c0_g1_i6.p1/SRR4210089_DN3763_c0_g1_i2.p2/SRR4210089_DN442_c0_g1_i3.p1/SRR4210089_DN5288_c0_g1_i1.p1/SRR4210089_DN5288_c0_g1_i2.p2/SRR…	18	Cer. chingii	SRR4210089	event #2
GO:0008187	poly-pyrimidine tract binding	26/4254	79/22798	0.00175266	0.0265039	0.0218493	SRR4210089_DN1015_c0_g1_i2.p1/SRR4210089_DN1015_c0_g1_i3.p1/SRR4210089_DN1015_c0_g1_i4.p1/SRR4210089_DN1015_c0_g1_i7.p1/SRR4210089_DN1015_c0_g1_i8.p1/SRR4210089_DN13900_c0_g1_i5.p1/SRR4210089_DN13900_c0_g1_i5.p2/SRR4210089_DN13900_c0_g1_i7.p1/SRR4210089_DN13900_c0_g1_i7.p2/SRR4210089_DN14193_c0_g1_i3.p1/SRR4210089_DN14193_c0_g1_i6.p1/SRR4210089_DN14193_c0_g1_i7.p1/SRR4210089_DN1962_c0_g1_i1.p1/SR…	26	Cer. chingii	SRR4210089	event #2
GO:0055067	monovalent inorganic cation homeostasis	56/4254	207/22798	0.0018611	0.0278124	0.022928	SRR4210089_DN10687_c0_g1_i3.p1/SRR4210089_DN11675_c1_g1_i11.p2/SRR4210089_DN11675_c1_g1_i22.p1/SRR4210089_DN11675_c1_g1_i28.p1/SRR4210089_DN11675_c1_g1_i31.p1/SRR4210089_DN13054_c0_g1_i28.p1/SRR4210089_DN13054_c0_g1_i46.p1/SRR4210089_DN13054_c0_g1_i49.p1/SRR4210089_DN13054_c0_g1_i51.p1/SRR4210089_DN1403_c0_g1_i18.p3/SRR4210089_DN1403_c0_g1_i19.p2/SRR4210089_DN1407_c0_g1_i11.p1/SRR4210089_DN1407_c…	56	Cer. chingii	SRR4210089	event #2
GO:0000076	DNA replication checkpoint signaling	12/4254	27/22798	0.0018613	0.0278124	0.022928	SRR4210089_DN8699_c0_g1_i17.p1/SRR4210089_DN8699_c0_g1_i17.p2/SRR4210089_DN8699_c0_g1_i29.p1/SRR4210089_DN8699_c0_g1_i45.p1/SRR4210089_DN8699_c0_g1_i46.p1/SRR4210089_DN8699_c0_g1_i46.p2/SRR4210089_DN8699_c0_g1_i46.p3/SRR4210089_DN8699_c0_g1_i4.p1/SRR4210089_DN8699_c0_g1_i4.p2/SRR4210089_DN9161_c0_g1_i10.p1/SRR4210089_DN9161_c0_g1_i12.p1/SRR4210089_DN9161_c0_g1_i9.p1	12	Cer. chingii	SRR4210089	event #2
GO:0006563	L-serine metabolic process	12/4254	27/22798	0.0018613	0.0278124	0.022928	SRR4210089_DN1015_c0_g1_i2.p1/SRR4210089_DN1015_c0_g1_i3.p1/SRR4210089_DN1015_c0_g1_i4.p1/SRR4210089_DN1015_c0_g1_i7.p1/SRR4210089_DN1015_c0_g1_i8.p1/SRR4210089_DN24102_c0_g1_i4.p1/SRR4210089_DN24102_c0_g1_i6.p1/SRR4210089_DN4156_c0_g1_i1.p1/SRR4210089_DN8048_c1_g1_i5.p1/SRR4210089_DN8048_c1_g1_i6.p1/SRR4210089_DN8677_c0_g1_i1.p1/SRR4210089_DN8677_c0_g1_i2.p1	12	Cer. chingii	SRR4210089	event #2
GO:0033273	response to vitamin	12/4254	27/22798	0.0018613	0.0278124	0.022928	SRR4210089_DN21957_c0_g2_i4.p1/SRR4210089_DN2990_c0_g1_i4.p1/SRR4210089_DN7016_c0_g1_i1.p1/SRR4210089_DN7016_c0_g1_i3.p1/SRR4210089_DN7016_c0_g2_i2.p1/SRR4210089_DN8142_c0_g1_i14.p1/SRR4210089_DN8142_c0_g1_i16.p1/SRR4210089_DN8142_c0_g1_i17.p1/SRR4210089_DN8142_c0_g1_i19.p1/SRR4210089_DN8142_c0_g1_i20.p1/SRR4210089_DN8142_c0_g1_i7.p1/SRR4210089_DN8142_c0_g1_i9.p1	12	Cer. chingii	SRR4210089	event #2
GO:0051445	regulation of meiotic cell cycle	16/4254	41/22798	0.00186592	0.0278124	0.022928	SRR4210089_DN13112_c0_g1_i19.p1/SRR4210089_DN13112_c0_g1_i6.p1/SRR4210089_DN13112_c0_g1_i7.p1/SRR4210089_DN13112_c0_g1_i8.p1/SRR4210089_DN13112_c0_g2_i1.p1/SRR4210089_DN13112_c0_g2_i5.p1/SRR4210089_DN13112_c0_g2_i5.p2/SRR4210089_DN19191_c0_g2_i2.p1/SRR4210089_DN19191_c0_g2_i5.p1/SRR4210089_DN19191_c0_g2_i5.p2/SRR4210089_DN487_c0_g1_i13.p2/SRR4210089_DN487_c0_g1_i18.p2/SRR4210089_DN487_c0_g1_i20.p…	16	Cer. chingii	SRR4210089	event #2
GO:0005744	TIM23 mitochondrial import inner membrane translocase complex	14/4254	34/22798	0.00194813	0.0289547	0.0238697	SRR4210089_DN10337_c0_g1_i26.p1/SRR4210089_DN10337_c0_g1_i52.p2/SRR4210089_DN10337_c0_g1_i8.p1/SRR4210089_DN11555_c0_g1_i2.p1/SRR4210089_DN13824_c0_g1_i1.p2/SRR4210089_DN13824_c1_g1_i15.p1/SRR4210089_DN2517_c0_g1_i4.p1/SRR4210089_DN2517_c0_g1_i5.p1/SRR4210089_DN5128_c0_g1_i13.p1/SRR4210089_DN5128_c0_g1_i28.p1/SRR4210089_DN5128_c0_g1_i36.p1/SRR4210089_DN5128_c0_g1_i40.p1/SRR4210089_DN5128_c0_g1_i4…	14	Cer. chingii	SRR4210089	event #2
GO:0010191	mucilage metabolic process	21/4254	60/22798	0.0020061	0.0297315	0.02451	SRR4210089_DN12900_c0_g1_i10.p1/SRR4210089_DN5719_c0_g1_i27.p1/SRR4210089_DN5719_c0_g1_i46.p1/SRR4210089_DN5719_c0_g1_i50.p1/SRR4210089_DN5719_c0_g1_i53.p1/SRR4210089_DN5719_c0_g1_i57.p1/SRR4210089_DN5719_c0_g1_i64.p1/SRR4210089_DN5719_c0_g1_i65.p1/SRR4210089_DN5719_c0_g1_i76.p1/SRR4210089_DN6896_c0_g1_i10.p1/SRR4210089_DN6896_c0_g1_i13.p1/SRR4210089_DN6896_c0_g1_i14.p1/SRR4210089_DN6896_c0_g1_i1…	21	Cer. chingii	SRR4210089	event #2
GO:0002229	defense response to oomycetes	22/4254	64/22798	0.0020658	0.0305292	0.0251676	SRR4210089_DN11645_c0_g1_i2.p1/SRR4210089_DN11645_c0_g1_i3.p1/SRR4210089_DN11645_c0_g1_i5.p1/SRR4210089_DN11645_c0_g1_i9.p2/SRR4210089_DN12270_c0_g1_i8.p1/SRR4210089_DN13124_c0_g1_i2.p1/SRR4210089_DN13124_c0_g2_i1.p1/SRR4210089_DN14217_c0_g1_i13.p1/SRR4210089_DN14217_c0_g1_i14.p1/SRR4210089_DN14217_c0_g1_i7.p1/SRR4210089_DN14619_c0_g1_i3.p1/SRR4210089_DN15422_c0_g1_i7.p1/SRR4210089_DN16632_c0_g1_…	22	Cer. chingii	SRR4210089	event #2
GO:0010521	telomerase inhibitor activity	6/4254	9/22798	0.00210202	0.0306295	0.0252503	SRR4210089_DN10728_c0_g1_i10.p1/SRR4210089_DN10728_c0_g1_i15.p1/SRR4210089_DN10728_c0_g1_i19.p1/SRR4210089_DN10728_c0_g1_i7.p1/SRR4210089_DN9781_c0_g1_i2.p1/SRR4210089_DN9781_c0_g1_i4.p1	6	Cer. chingii	SRR4210089	event #2
GO:0030875	rDNA protrusion	6/4254	9/22798	0.00210202	0.0306295	0.0252503	SRR4210089_DN11681_c0_g1_i18.p1/SRR4210089_DN11681_c0_g1_i38.p1/SRR4210089_DN11681_c0_g1_i41.p1/SRR4210089_DN12835_c0_g1_i4.p1/SRR4210089_DN18817_c0_g1_i1.p1/SRR4210089_DN23136_c0_g1_i2.p1	6	Cer. chingii	SRR4210089	event #2
GO:0042149	cellular response to glucose starvation	6/4254	9/22798	0.00210202	0.0306295	0.0252503	SRR4210089_DN1326_c0_g2_i1.p1/SRR4210089_DN1326_c0_g2_i4.p1/SRR4210089_DN1326_c0_g2_i5.p2/SRR4210089_DN1326_c0_g2_i6.p1/SRR4210089_DN1326_c0_g2_i8.p1/SRR4210089_DN1326_c0_g2_i9.p1	6	Cer. chingii	SRR4210089	event #2
GO:0051974	negative regulation of telomerase activity	6/4254	9/22798	0.00210202	0.0306295	0.0252503	SRR4210089_DN10728_c0_g1_i10.p1/SRR4210089_DN10728_c0_g1_i15.p1/SRR4210089_DN10728_c0_g1_i19.p1/SRR4210089_DN10728_c0_g1_i7.p1/SRR4210089_DN9781_c0_g1_i2.p1/SRR4210089_DN9781_c0_g1_i4.p1	6	Cer. chingii	SRR4210089	event #2
GO:0080175	phragmoplast microtubule organization	6/4254	9/22798	0.00210202	0.0306295	0.0252503	SRR4210089_DN16802_c0_g1_i12.p1/SRR4210089_DN16802_c0_g1_i16.p1/SRR4210089_DN16802_c0_g1_i21.p1/SRR4210089_DN16802_c0_g1_i26.p1/SRR4210089_DN16802_c0_g1_i29.p1/SRR4210089_DN16802_c0_g1_i29.p2	6	Cer. chingii	SRR4210089	event #2
GO:0000782	telomere cap complex	11/4254	24/22798	0.00212201	0.0307485	0.0253484	SRR4210089_DN10728_c0_g1_i10.p1/SRR4210089_DN10728_c0_g1_i15.p1/SRR4210089_DN10728_c0_g1_i19.p1/SRR4210089_DN10728_c0_g1_i7.p1/SRR4210089_DN3622_c0_g1_i11.p1/SRR4210089_DN3622_c0_g1_i13.p2/SRR4210089_DN3622_c0_g1_i28.p1/SRR4210089_DN3622_c0_g1_i41.p1/SRR4210089_DN3622_c0_g1_i43.p1/SRR4210089_DN3622_c0_g1_i6.p1/SRR4210089_DN3622_c0_g1_i9.p2	11	Cer. chingii	SRR4210089	event #2
GO:0000783	nuclear telomere cap complex	11/4254	24/22798	0.00212201	0.0307485	0.0253484	SRR4210089_DN10728_c0_g1_i10.p1/SRR4210089_DN10728_c0_g1_i15.p1/SRR4210089_DN10728_c0_g1_i19.p1/SRR4210089_DN10728_c0_g1_i7.p1/SRR4210089_DN3622_c0_g1_i11.p1/SRR4210089_DN3622_c0_g1_i13.p2/SRR4210089_DN3622_c0_g1_i28.p1/SRR4210089_DN3622_c0_g1_i41.p1/SRR4210089_DN3622_c0_g1_i43.p1/SRR4210089_DN3622_c0_g1_i6.p1/SRR4210089_DN3622_c0_g1_i9.p2	11	Cer. chingii	SRR4210089	event #2
GO:0001228	DNA-binding transcription activator activity, RNA polymerase II-specific	27/4254	84/22798	0.00213093	0.030792	0.0253843	SRR4210089_DN13105_c0_g1_i4.p1/SRR4210089_DN13105_c0_g1_i5.p1/SRR4210089_DN13105_c0_g1_i7.p1/SRR4210089_DN17561_c0_g1_i1.p1/SRR4210089_DN25493_c0_g1_i3.p1/SRR4210089_DN2651_c0_g1_i1.p1/SRR4210089_DN2651_c0_g1_i2.p1/SRR4210089_DN2651_c0_g1_i4.p1/SRR4210089_DN2651_c0_g1_i7.p1/SRR4210089_DN3031_c0_g1_i12.p1/SRR4210089_DN3031_c0_g1_i29.p1/SRR4210089_DN3031_c0_g1_i3.p2/SRR4210089_DN3031_c0_g1_i40.p1/S…	27	Cer. chingii	SRR4210089	event #2
GO:0052689	carboxylic ester hydrolase activity	39/4254	134/22798	0.00214672	0.0309342	0.0255015	SRR4210089_DN10511_c0_g1_i2.p1/SRR4210089_DN10511_c0_g1_i3.p1/SRR4210089_DN1159_c0_g1_i3.p1/SRR4210089_DN1159_c0_g1_i4.p1/SRR4210089_DN13214_c0_g1_i3.p1/SRR4210089_DN1419_c0_g1_i1.p1/SRR4210089_DN1683_c0_g1_i13.p1/SRR4210089_DN1683_c0_g1_i15.p1/SRR4210089_DN1683_c0_g1_i19.p1/SRR4210089_DN1683_c0_g1_i6.p1/SRR4210089_DN1683_c0_g1_i8.p1/SRR4210089_DN18242_c0_g1_i15.p1/SRR4210089_DN18242_c0_g1_i5.p1/…	39	Cer. chingii	SRR4210089	event #2
GO:0071669	plant-type cell wall organization or biogenesis	108/4254	448/22798	0.00221157	0.0317806	0.0261993	SRR4210089_DN10240_c0_g1_i12.p2/SRR4210089_DN11678_c0_g1_i10.p1/SRR4210089_DN11678_c0_g1_i13.p1/SRR4210089_DN11678_c0_g1_i2.p1/SRR4210089_DN11678_c0_g1_i2.p2/SRR4210089_DN1352_c0_g1_i14.p4/SRR4210089_DN1352_c0_g1_i15.p3/SRR4210089_DN1352_c0_g1_i32.p3/SRR4210089_DN1352_c0_g1_i41.p3/SRR4210089_DN14253_c0_g1_i2.p1/SRR4210089_DN14253_c0_g1_i3.p1/SRR4210089_DN14594_c0_g1_i12.p2/SRR4210089_DN1542_c0_g1…	108	Cer. chingii	SRR4210089	event #2
GO:0007231	osmosensory signaling pathway	18/4254	49/22798	0.00222251	0.0318499	0.0262564	SRR4210089_DN10271_c0_g1_i1.p1/SRR4210089_DN15691_c0_g1_i13.p1/SRR4210089_DN15691_c0_g1_i15.p1/SRR4210089_DN2161_c0_g1_i7.p1/SRR4210089_DN2161_c0_g2_i12.p1/SRR4210089_DN2161_c0_g2_i5.p1/SRR4210089_DN2161_c0_g2_i9.p1/SRR4210089_DN6827_c0_g1_i15.p1/SRR4210089_DN6827_c0_g1_i17.p1/SRR4210089_DN6827_c0_g1_i3.p1/SRR4210089_DN6827_c0_g1_i7.p1/SRR4210089_DN6827_c0_g1_i8.p1/SRR4210089_DN6827_c0_g1_i8.p2/S…	18	Cer. chingii	SRR4210089	event #2
GO:0015695	organic cation transport	15/4254	38/22798	0.00224534	0.0320887	0.0264532	SRR4210089_DN11629_c0_g1_i3.p1/SRR4210089_DN11629_c0_g1_i3.p2/SRR4210089_DN11629_c0_g1_i6.p1/SRR4210089_DN11629_c0_g1_i6.p2/SRR4210089_DN11629_c0_g1_i7.p1/SRR4210089_DN14190_c0_g1_i1.p1/SRR4210089_DN14190_c0_g1_i2.p1/SRR4210089_DN14307_c0_g1_i1.p2/SRR4210089_DN1811_c0_g1_i1.p1/SRR4210089_DN1811_c0_g1_i2.p1/SRR4210089_DN1811_c0_g1_i2.p2/SRR4210089_DN26324_c0_g1_i1.p1/SRR4210089_DN26324_c0_g2_i1.p1…	15	Cer. chingii	SRR4210089	event #2
GO:0000028	ribosomal small subunit assembly	13/4254	31/22798	0.00230511	0.0327628	0.027009	SRR4210089_DN19569_c0_g2_i1.p1/SRR4210089_DN19569_c0_g2_i2.p1/SRR4210089_DN228_c0_g1_i1.p1/SRR4210089_DN228_c0_g1_i4.p1/SRR4210089_DN228_c0_g1_i8.p1/SRR4210089_DN280_c0_g1_i6.p1/SRR4210089_DN280_c0_g1_i9.p1/SRR4210089_DN366_c0_g1_i3.p1/SRR4210089_DN366_c0_g1_i4.p1/SRR4210089_DN366_c0_g1_i8.p1/SRR4210089_DN4407_c0_g1_i1.p1/SRR4210089_DN4407_c0_g1_i3.p1/SRR4210089_DN461_c0_g1_i4.p1	13	Cer. chingii	SRR4210089	event #2
GO:1904356	regulation of telomere maintenance via telomere lengthening	13/4254	31/22798	0.00230511	0.0327628	0.027009	SRR4210089_DN10722_c0_g1_i1.p1/SRR4210089_DN10722_c0_g1_i6.p1/SRR4210089_DN10728_c0_g1_i10.p1/SRR4210089_DN10728_c0_g1_i15.p1/SRR4210089_DN10728_c0_g1_i19.p1/SRR4210089_DN10728_c0_g1_i7.p1/SRR4210089_DN14556_c0_g1_i4.p1/SRR4210089_DN14556_c0_g1_i5.p1/SRR4210089_DN26654_c0_g1_i11.p1/SRR4210089_DN26654_c0_g1_i12.p1/SRR4210089_DN26654_c0_g1_i5.p1/SRR4210089_DN26654_c0_g1_i7.p1/SRR4210089_DN26654_c0_…	13	Cer. chingii	SRR4210089	event #2
GO:0016103	diterpenoid catabolic process	10/4254	21/22798	0.0023732	0.0336387	0.027731	SRR4210089_DN1116_c1_g1_i6.p1/SRR4210089_DN1404_c1_g1_i2.p1/SRR4210089_DN14663_c0_g1_i3.p1/SRR4210089_DN14663_c0_g1_i4.p1/SRR4210089_DN2344_c0_g1_i16.p1/SRR4210089_DN2344_c0_g1_i36.p1/SRR4210089_DN2344_c0_g1_i53.p1/SRR4210089_DN2344_c0_g1_i54.p1/SRR4210089_DN44588_c0_g2_i1.p1/SRR4210089_DN9123_c0_g1_i3.p1	10	Cer. chingii	SRR4210089	event #2
GO:0004857	enzyme inhibitor activity	35/4254	118/22798	0.00249003	0.0351988	0.0290172	SRR4210089_DN10511_c0_g1_i2.p1/SRR4210089_DN10511_c0_g1_i3.p1/SRR4210089_DN10728_c0_g1_i10.p1/SRR4210089_DN10728_c0_g1_i15.p1/SRR4210089_DN10728_c0_g1_i19.p1/SRR4210089_DN10728_c0_g1_i7.p1/SRR4210089_DN1159_c0_g1_i3.p1/SRR4210089_DN1159_c0_g1_i4.p1/SRR4210089_DN13214_c0_g1_i3.p1/SRR4210089_DN13923_c0_g1_i3.p1/SRR4210089_DN13923_c0_g1_i4.p1/SRR4210089_DN1419_c0_g1_i1.p1/SRR4210089_DN16167_c0_g1_i1…	35	Cer. chingii	SRR4210089	event #2
GO:0018958	phenol-containing compound metabolic process	16/4254	42/22798	0.00249866	0.0352251	0.0290388	SRR4210089_DN14217_c0_g1_i13.p1/SRR4210089_DN14217_c0_g1_i14.p1/SRR4210089_DN14217_c0_g1_i7.p1/SRR4210089_DN20040_c0_g1_i2.p1/SRR4210089_DN2551_c0_g1_i1.p1/SRR4210089_DN2551_c0_g1_i2.p1/SRR4210089_DN2690_c0_g1_i2.p1/SRR4210089_DN3456_c0_g1_i2.p1/SRR4210089_DN3456_c0_g1_i3.p1/SRR4210089_DN6059_c0_g1_i12.p2/SRR4210089_DN6059_c0_g1_i3.p2/SRR4210089_DN9307_c0_g1_i20.p1/SRR4210089_DN9307_c0_g1_i29.p1/…	16	Cer. chingii	SRR4210089	event #2
GO:0018904	ether metabolic process	7/4254	12/22798	0.00256711	0.0356793	0.0294133	SRR4210089_DN17249_c0_g1_i12.p1/SRR4210089_DN17249_c0_g1_i15.p1/SRR4210089_DN17249_c0_g1_i1.p1/SRR4210089_DN17249_c0_g1_i2.p1/SRR4210089_DN17249_c0_g1_i6.p1/SRR4210089_DN20040_c0_g1_i2.p1/SRR4210089_DN4600_c0_g1_i3.p1	7	Cer. chingii	SRR4210089	event #2
GO:0035437	maintenance of protein localization in endoplasmic reticulum	7/4254	12/22798	0.00256711	0.0356793	0.0294133	SRR4210089_DN15210_c0_g1_i10.p1/SRR4210089_DN15210_c0_g1_i11.p1/SRR4210089_DN15210_c0_g1_i17.p2/SRR4210089_DN15210_c0_g1_i21.p1/SRR4210089_DN15210_c0_g1_i2.p1/SRR4210089_DN15210_c0_g1_i5.p1/SRR4210089_DN15210_c0_g1_i9.p1	7	Cer. chingii	SRR4210089	event #2
GO:0043550	regulation of lipid kinase activity	7/4254	12/22798	0.00256711	0.0356793	0.0294133	SRR4210089_DN8435_c0_g1_i30.p1/SRR4210089_DN8435_c0_g1_i36.p1/SRR4210089_DN9784_c0_g1_i18.p1/SRR4210089_DN9784_c0_g1_i20.p1/SRR4210089_DN9784_c0_g1_i20.p2/SRR4210089_DN9784_c0_g1_i2.p1/SRR4210089_DN9784_c0_g1_i6.p2	7	Cer. chingii	SRR4210089	event #2
GO:0052793	pectin acetylesterase activity	7/4254	12/22798	0.00256711	0.0356793	0.0294133	SRR4210089_DN18242_c0_g1_i15.p1/SRR4210089_DN18242_c0_g1_i5.p1/SRR4210089_DN18242_c0_g1_i7.p1/SRR4210089_DN9201_c0_g1_i14.p1/SRR4210089_DN9201_c0_g1_i22.p1/SRR4210089_DN9201_c0_g1_i3.p1/SRR4210089_DN9201_c0_g1_i7.p1	7	Cer. chingii	SRR4210089	event #2
GO:1902626	assembly of large subunit precursor of preribosome	7/4254	12/22798	0.00256711	0.0356793	0.0294133	SRR4210089_DN3270_c0_g1_i11.p1/SRR4210089_DN3270_c0_g1_i13.p1/SRR4210089_DN3270_c0_g1_i18.p1/SRR4210089_DN3270_c0_g1_i19.p1/SRR4210089_DN3270_c0_g1_i22.p1/SRR4210089_DN3270_c0_g1_i3.p1/SRR4210089_DN3270_c0_g1_i9.p1	7	Cer. chingii	SRR4210089	event #2
GO:0009828	plant-type cell wall loosening	9/4254	18/22798	0.00257889	0.0356793	0.0294133	SRR4210089_DN1542_c0_g1_i10.p1/SRR4210089_DN1542_c0_g1_i14.p1/SRR4210089_DN1627_c0_g1_i1.p1/SRR4210089_DN1627_c0_g1_i8.p1/SRR4210089_DN3066_c0_g1_i32.p1/SRR4210089_DN3066_c0_g1_i41.p1/SRR4210089_DN3066_c0_g1_i44.p1/SRR4210089_DN3066_c0_g1_i54.p1/SRR4210089_DN4715_c0_g2_i2.p1	9	Cer. chingii	SRR4210089	event #2
GO:0016602	CCAAT-binding factor complex	9/4254	18/22798	0.00257889	0.0356793	0.0294133	SRR4210089_DN5424_c0_g1_i2.p1/SRR4210089_DN5424_c0_g1_i3.p1/SRR4210089_DN5424_c0_g1_i9.p1/SRR4210089_DN5739_c0_g1_i15.p1/SRR4210089_DN5739_c0_g1_i15.p2/SRR4210089_DN5739_c0_g1_i1.p1/SRR4210089_DN5739_c0_g1_i4.p1/SRR4210089_DN5739_c0_g1_i5.p1/SRR4210089_DN5739_c0_g1_i9.p1	9	Cer. chingii	SRR4210089	event #2
GO:0005384	manganese ion transmembrane transporter activity	23/4254	69/22798	0.00261145	0.0359385	0.0296269	SRR4210089_DN11199_c0_g1_i2.p1/SRR4210089_DN11199_c0_g1_i3.p1/SRR4210089_DN11199_c0_g1_i4.p1/SRR4210089_DN2459_c0_g1_i15.p1/SRR4210089_DN2459_c0_g1_i22.p4/SRR4210089_DN2459_c0_g1_i25.p1/SRR4210089_DN2459_c0_g1_i31.p1/SRR4210089_DN2459_c0_g1_i34.p1/SRR4210089_DN2459_c0_g1_i43.p1/SRR4210089_DN2459_c0_g1_i45.p1/SRR4210089_DN2459_c0_g1_i48.p1/SRR4210089_DN2459_c0_g1_i50.p1/SRR4210089_DN2459_c0_g1_i53…	23	Cer. chingii	SRR4210089	event #2
GO:0071421	manganese ion transmembrane transport	23/4254	69/22798	0.00261145	0.0359385	0.0296269	SRR4210089_DN11199_c0_g1_i2.p1/SRR4210089_DN11199_c0_g1_i3.p1/SRR4210089_DN11199_c0_g1_i4.p1/SRR4210089_DN2459_c0_g1_i15.p1/SRR4210089_DN2459_c0_g1_i22.p4/SRR4210089_DN2459_c0_g1_i25.p1/SRR4210089_DN2459_c0_g1_i31.p1/SRR4210089_DN2459_c0_g1_i34.p1/SRR4210089_DN2459_c0_g1_i43.p1/SRR4210089_DN2459_c0_g1_i45.p1/SRR4210089_DN2459_c0_g1_i48.p1/SRR4210089_DN2459_c0_g1_i50.p1/SRR4210089_DN2459_c0_g1_i53…	23	Cer. chingii	SRR4210089	event #2
GO:0019216	regulation of lipid metabolic process	33/4254	110/22798	0.00266136	0.0363615	0.0299757	SRR4210089_DN11776_c0_g2_i1.p1/SRR4210089_DN14229_c0_g1_i3.p1/SRR4210089_DN14229_c0_g1_i6.p1/SRR4210089_DN17249_c0_g1_i12.p1/SRR4210089_DN17249_c0_g1_i15.p1/SRR4210089_DN17249_c0_g1_i1.p1/SRR4210089_DN17249_c0_g1_i2.p1/SRR4210089_DN17249_c0_g1_i6.p1/SRR4210089_DN19415_c0_g1_i1.p1/SRR4210089_DN19415_c0_g1_i3.p1/SRR4210089_DN19415_c0_g1_i5.p1/SRR4210089_DN2071_c0_g2_i2.p2/SRR4210089_DN2071_c0_g2_i6…	33	Cer. chingii	SRR4210089	event #2
GO:0001818	negative regulation of cytokine production	8/4254	15/22798	0.00267713	0.0363615	0.0299757	SRR4210089_DN3531_c0_g1_i13.p1/SRR4210089_DN3531_c0_g1_i15.p1/SRR4210089_DN3531_c0_g1_i18.p1/SRR4210089_DN3531_c0_g1_i1.p1/SRR4210089_DN3531_c0_g1_i4.p1/SRR4210089_DN3531_c0_g1_i6.p1/SRR4210089_DN3531_c0_g1_i7.p1/SRR4210089_DN3531_c0_g1_i9.p1	8	Cer. chingii	SRR4210089	event #2
GO:0009691	cytokinin biosynthetic process	8/4254	15/22798	0.00267713	0.0363615	0.0299757	SRR4210089_DN1444_c0_g1_i4.p1/SRR4210089_DN1444_c0_g1_i6.p1/SRR4210089_DN1444_c0_g1_i7.p1/SRR4210089_DN1444_c0_g1_i9.p1/SRR4210089_DN1444_c0_g1_i9.p2/SRR4210089_DN5676_c0_g1_i14.p1/SRR4210089_DN5676_c0_g1_i28.p1/SRR4210089_DN5676_c0_g1_i7.p1	8	Cer. chingii	SRR4210089	event #2
GO:0019373	epoxygenase P450 pathway	8/4254	15/22798	0.00267713	0.0363615	0.0299757	SRR4210089_DN10178_c0_g1_i2.p1/SRR4210089_DN10178_c0_g2_i1.p1/SRR4210089_DN17249_c0_g1_i12.p1/SRR4210089_DN17249_c0_g1_i15.p1/SRR4210089_DN17249_c0_g1_i1.p1/SRR4210089_DN17249_c0_g1_i2.p1/SRR4210089_DN17249_c0_g1_i6.p1/SRR4210089_DN4600_c0_g1_i3.p1	8	Cer. chingii	SRR4210089	event #2
GO:2000692	negative regulation of seed maturation	8/4254	15/22798	0.00267713	0.0363615	0.0299757	SRR4210089_DN1116_c1_g1_i6.p1/SRR4210089_DN1404_c1_g1_i2.p1/SRR4210089_DN2101_c0_g1_i36.p1/SRR4210089_DN2344_c0_g1_i16.p1/SRR4210089_DN2344_c0_g1_i36.p1/SRR4210089_DN2344_c0_g1_i53.p1/SRR4210089_DN2344_c0_g1_i54.p1/SRR4210089_DN9123_c0_g1_i3.p1	8	Cer. chingii	SRR4210089	event #2
GO:0031977	thylakoid lumen	39/4254	136/22798	0.00286772	0.0388486	0.032026	SRR4210089_DN132_c0_g1_i17.p1/SRR4210089_DN132_c0_g1_i36.p1/SRR4210089_DN132_c0_g1_i39.p1/SRR4210089_DN17606_c0_g1_i5.p1/SRR4210089_DN1962_c0_g1_i1.p1/SRR4210089_DN1962_c0_g1_i2.p1/SRR4210089_DN1962_c0_g1_i3.p1/SRR4210089_DN1962_c0_g1_i4.p1/SRR4210089_DN1962_c0_g1_i6.p1/SRR4210089_DN1962_c0_g1_i7.p1/SRR4210089_DN1962_c0_g1_i8.p1/SRR4210089_DN1968_c0_g1_i2.p2/SRR4210089_DN1968_c0_g1_i3.p2/SRR42100…	39	Cer. chingii	SRR4210089	event #2
GO:0019344	cysteine biosynthetic process	15/4254	39/22798	0.00302734	0.040693	0.0335465	SRR4210089_DN17559_c0_g1_i1.p1/SRR4210089_DN24102_c0_g1_i4.p1/SRR4210089_DN24102_c0_g1_i6.p1/SRR4210089_DN2978_c0_g1_i10.p1/SRR4210089_DN2978_c0_g1_i12.p1/SRR4210089_DN2978_c0_g1_i13.p1/SRR4210089_DN2978_c0_g1_i15.p1/SRR4210089_DN2978_c0_g1_i1.p1/SRR4210089_DN2978_c0_g1_i4.p1/SRR4210089_DN2978_c0_g1_i9.p1/SRR4210089_DN5543_c0_g1_i36.p1/SRR4210089_DN5543_c0_g1_i6.p1/SRR4210089_DN8048_c1_g1_i4.p1/S…	15	Cer. chingii	SRR4210089	event #2
GO:0034250	positive regulation of cellular amide metabolic process	15/4254	39/22798	0.00302734	0.040693	0.0335465	SRR4210089_DN14193_c0_g1_i3.p1/SRR4210089_DN14193_c0_g1_i6.p1/SRR4210089_DN14193_c0_g1_i7.p1/SRR4210089_DN1697_c0_g1_i12.p1/SRR4210089_DN1697_c0_g1_i16.p1/SRR4210089_DN1697_c0_g1_i17.p1/SRR4210089_DN1697_c0_g1_i2.p1/SRR4210089_DN1697_c0_g1_i4.p1/SRR4210089_DN1697_c0_g1_i8.p1/SRR4210089_DN17876_c0_g1_i1.p1/SRR4210089_DN3150_c0_g1_i2.p1/SRR4210089_DN3150_c0_g1_i3.p1/SRR4210089_DN7234_c0_g1_i1.p1/SR…	15	Cer. chingii	SRR4210089	event #2
GO:0045727	positive regulation of translation	15/4254	39/22798	0.00302734	0.040693	0.0335465	SRR4210089_DN14193_c0_g1_i3.p1/SRR4210089_DN14193_c0_g1_i6.p1/SRR4210089_DN14193_c0_g1_i7.p1/SRR4210089_DN1697_c0_g1_i12.p1/SRR4210089_DN1697_c0_g1_i16.p1/SRR4210089_DN1697_c0_g1_i17.p1/SRR4210089_DN1697_c0_g1_i2.p1/SRR4210089_DN1697_c0_g1_i4.p1/SRR4210089_DN1697_c0_g1_i8.p1/SRR4210089_DN17876_c0_g1_i1.p1/SRR4210089_DN3150_c0_g1_i2.p1/SRR4210089_DN3150_c0_g1_i3.p1/SRR4210089_DN7234_c0_g1_i1.p1/SR…	15	Cer. chingii	SRR4210089	event #2
GO:0002532	production of molecular mediator involved in inflammatory response	5/4254	7/22798	0.00338583	0.0434891	0.0358515	SRR4210089_DN17249_c0_g1_i12.p1/SRR4210089_DN17249_c0_g1_i15.p1/SRR4210089_DN17249_c0_g1_i1.p1/SRR4210089_DN17249_c0_g1_i2.p1/SRR4210089_DN17249_c0_g1_i6.p1	5	Cer. chingii	SRR4210089	event #2
GO:0002538	arachidonic acid metabolite production involved in inflammatory response	5/4254	7/22798	0.00338583	0.0434891	0.0358515	SRR4210089_DN17249_c0_g1_i12.p1/SRR4210089_DN17249_c0_g1_i15.p1/SRR4210089_DN17249_c0_g1_i1.p1/SRR4210089_DN17249_c0_g1_i2.p1/SRR4210089_DN17249_c0_g1_i6.p1	5	Cer. chingii	SRR4210089	event #2
GO:0002539	prostaglandin production involved in inflammatory response	5/4254	7/22798	0.00338583	0.0434891	0.0358515	SRR4210089_DN17249_c0_g1_i12.p1/SRR4210089_DN17249_c0_g1_i15.p1/SRR4210089_DN17249_c0_g1_i1.p1/SRR4210089_DN17249_c0_g1_i2.p1/SRR4210089_DN17249_c0_g1_i6.p1	5	Cer. chingii	SRR4210089	event #2
GO:0004660	protein farnesyltransferase activity	5/4254	7/22798	0.00338583	0.0434891	0.0358515	SRR4210089_DN16598_c0_g1_i2.p1/SRR4210089_DN16598_c0_g1_i2.p2/SRR4210089_DN16598_c0_g1_i4.p1/SRR4210089_DN16598_c0_g1_i7.p1/SRR4210089_DN16598_c0_g1_i9.p1	5	Cer. chingii	SRR4210089	event #2
GO:0005965	protein farnesyltransferase complex	5/4254	7/22798	0.00338583	0.0434891	0.0358515	SRR4210089_DN16598_c0_g1_i2.p1/SRR4210089_DN16598_c0_g1_i2.p2/SRR4210089_DN16598_c0_g1_i4.p1/SRR4210089_DN16598_c0_g1_i7.p1/SRR4210089_DN16598_c0_g1_i9.p1	5	Cer. chingii	SRR4210089	event #2
GO:0006671	phytosphingosine metabolic process	5/4254	7/22798	0.00338583	0.0434891	0.0358515	SRR4210089_DN5907_c0_g1_i12.p1/SRR4210089_DN5907_c0_g1_i13.p1/SRR4210089_DN5907_c0_g1_i14.p1/SRR4210089_DN5907_c0_g1_i8.p1/SRR4210089_DN5907_c0_g1_i9.p1	5	Cer. chingii	SRR4210089	event #2
GO:0018343	protein farnesylation	5/4254	7/22798	0.00338583	0.0434891	0.0358515	SRR4210089_DN16598_c0_g1_i2.p1/SRR4210089_DN16598_c0_g1_i2.p2/SRR4210089_DN16598_c0_g1_i4.p1/SRR4210089_DN16598_c0_g1_i7.p1/SRR4210089_DN16598_c0_g1_i9.p1	5	Cer. chingii	SRR4210089	event #2
GO:0019233	sensory perception of pain	5/4254	7/22798	0.00338583	0.0434891	0.0358515	SRR4210089_DN17249_c0_g1_i12.p1/SRR4210089_DN17249_c0_g1_i15.p1/SRR4210089_DN17249_c0_g1_i1.p1/SRR4210089_DN17249_c0_g1_i2.p1/SRR4210089_DN17249_c0_g1_i6.p1	5	Cer. chingii	SRR4210089	event #2
GO:0030008	TRAPP complex	5/4254	7/22798	0.00338583	0.0434891	0.0358515	SRR4210089_DN2649_c0_g1_i3.p1/SRR4210089_DN8564_c0_g1_i2.p1/SRR4210089_DN8564_c0_g1_i2.p2/SRR4210089_DN8564_c0_g1_i5.p1/SRR4210089_DN9718_c0_g1_i2.p1	5	Cer. chingii	SRR4210089	event #2
GO:0031941	filamentous actin	5/4254	7/22798	0.00338583	0.0434891	0.0358515	SRR4210089_DN823_c0_g1_i6.p1/SRR4210089_DN823_c0_g2_i1.p1/SRR4210089_DN8792_c0_g1_i2.p1/SRR4210089_DN8792_c0_g1_i3.p1/SRR4210089_DN8792_c0_g1_i8.p1	5	Cer. chingii	SRR4210089	event #2
GO:0032527	protein exit from endoplasmic reticulum	5/4254	7/22798	0.00338583	0.0434891	0.0358515	SRR4210089_DN4081_c0_g1_i3.p1/SRR4210089_DN4081_c0_g1_i5.p1/SRR4210089_DN4081_c0_g1_i9.p1/SRR4210089_DN4853_c0_g1_i1.p1/SRR4210089_DN4853_c0_g1_i5.p1	5	Cer. chingii	SRR4210089	event #2
GO:0033577	protein glycosylation in endoplasmic reticulum	5/4254	7/22798	0.00338583	0.0434891	0.0358515	SRR4210089_DN6838_c0_g1_i15.p1/SRR4210089_DN6838_c0_g1_i15.p2/SRR4210089_DN6838_c0_g1_i2.p1/SRR4210089_DN6838_c0_g1_i8.p1/SRR4210089_DN6838_c0_g1_i9.p1	5	Cer. chingii	SRR4210089	event #2
GO:0035014	phosphatidylinositol 3-kinase regulator activity	5/4254	7/22798	0.00338583	0.0434891	0.0358515	SRR4210089_DN9784_c0_g1_i18.p1/SRR4210089_DN9784_c0_g1_i20.p1/SRR4210089_DN9784_c0_g1_i20.p2/SRR4210089_DN9784_c0_g1_i2.p1/SRR4210089_DN9784_c0_g1_i6.p2	5	Cer. chingii	SRR4210089	event #2
GO:0043201	response to leucine	5/4254	7/22798	0.00338583	0.0434891	0.0358515	SRR4210089_DN19415_c0_g1_i1.p1/SRR4210089_DN19415_c0_g1_i3.p1/SRR4210089_DN19415_c0_g1_i5.p1/SRR4210089_DN9560_c0_g1_i4.p1/SRR4210089_DN9560_c0_g2_i1.p1	5	Cer. chingii	SRR4210089	event #2
GO:0050408	[pyruvate kinase]-phosphatase activity	5/4254	7/22798	0.00338583	0.0434891	0.0358515	SRR4210089_DN12651_c0_g1_i24.p1/SRR4210089_DN12651_c0_g1_i32.p1/SRR4210089_DN12651_c0_g1_i33.p1/SRR4210089_DN12651_c0_g1_i34.p1/SRR4210089_DN12651_c0_g1_i6.p1	5	Cer. chingii	SRR4210089	event #2
GO:0071233	cellular response to leucine	5/4254	7/22798	0.00338583	0.0434891	0.0358515	SRR4210089_DN19415_c0_g1_i1.p1/SRR4210089_DN19415_c0_g1_i3.p1/SRR4210089_DN19415_c0_g1_i5.p1/SRR4210089_DN9560_c0_g1_i4.p1/SRR4210089_DN9560_c0_g2_i1.p1	5	Cer. chingii	SRR4210089	event #2
GO:1901255	nucleotide-excision repair involved in interstrand cross-link repair	5/4254	7/22798	0.00338583	0.0434891	0.0358515	SRR4210089_DN16943_c0_g1_i10.p1/SRR4210089_DN16943_c0_g1_i11.p1/SRR4210089_DN16943_c0_g1_i13.p1/SRR4210089_DN16943_c0_g1_i13.p2/SRR4210089_DN16943_c0_g1_i4.p1	5	Cer. chingii	SRR4210089	event #2
GO:0080147	root hair cell development	46/4254	168/22798	0.00349652	0.0448002	0.0369323	SRR4210089_DN10642_c0_g1_i15.p1/SRR4210089_DN10642_c0_g1_i3.p2/SRR4210089_DN11258_c0_g1_i1.p1/SRR4210089_DN11258_c0_g1_i2.p1/SRR4210089_DN12900_c0_g1_i10.p1/SRR4210089_DN15061_c0_g1_i16.p1/SRR4210089_DN15061_c0_g1_i4.p1/SRR4210089_DN16377_c0_g1_i2.p1/SRR4210089_DN16377_c0_g1_i3.p1/SRR4210089_DN16377_c0_g1_i4.p1/SRR4210089_DN17536_c0_g1_i15.p1/SRR4210089_DN17536_c0_g1_i27.p1/SRR4210089_DN18140_c0_…	46	Cer. chingii	SRR4210089	event #2
GO:0046519	sphingoid metabolic process	17/4254	47/22798	0.00351586	0.0449373	0.0370454	SRR4210089_DN1253_c0_g1_i1.p1/SRR4210089_DN1253_c0_g1_i2.p1/SRR4210089_DN15016_c0_g1_i12.p1/SRR4210089_DN15016_c0_g1_i5.p1/SRR4210089_DN15016_c0_g1_i9.p1/SRR4210089_DN3692_c0_g1_i7.p1/SRR4210089_DN3692_c0_g1_i8.p1/SRR4210089_DN4755_c0_g1_i13.p2/SRR4210089_DN4755_c0_g1_i3.p1/SRR4210089_DN4755_c0_g1_i4.p1/SRR4210089_DN4755_c0_g1_i4.p3/SRR4210089_DN4755_c0_g1_i9.p1/SRR4210089_DN5907_c0_g1_i12.p1/SRR…	17	Cer. chingii	SRR4210089	event #2
GO:0055080	cation homeostasis	106/4254	445/22798	0.00358794	0.0457463	0.0377123	SRR4210089_DN10687_c0_g1_i3.p1/SRR4210089_DN10949_c0_g2_i3.p1/SRR4210089_DN11199_c0_g1_i2.p1/SRR4210089_DN11199_c0_g1_i3.p1/SRR4210089_DN11199_c0_g1_i4.p1/SRR4210089_DN11667_c0_g1_i11.p1/SRR4210089_DN11667_c0_g1_i20.p1/SRR4210089_DN11667_c0_g1_i22.p1/SRR4210089_DN11667_c0_g1_i22.p2/SRR4210089_DN11667_c0_g1_i2.p1/SRR4210089_DN11667_c0_g1_i2.p2/SRR4210089_DN11667_c0_g1_i5.p1/SRR4210089_DN11675_c1_g…	106	Cer. chingii	SRR4210089	event #2
GO:0008154	actin polymerization or depolymerization	10/4254	22/22798	0.00362978	0.0458304	0.0377816	SRR4210089_DN10642_c0_g1_i15.p1/SRR4210089_DN10642_c0_g1_i3.p2/SRR4210089_DN4069_c0_g1_i1.p1/SRR4210089_DN4069_c0_g1_i1.p2/SRR4210089_DN4069_c0_g1_i2.p1/SRR4210089_DN4931_c0_g1_i1.p1/SRR4210089_DN4931_c0_g1_i5.p1/SRR4210089_DN4931_c0_g1_i8.p1/SRR4210089_DN823_c0_g1_i6.p1/SRR4210089_DN823_c0_g2_i1.p1	10	Cer. chingii	SRR4210089	event #2
GO:0021953	central nervous system neuron differentiation	10/4254	22/22798	0.00362978	0.0458304	0.0377816	SRR4210089_DN6668_c0_g1_i13.p2/SRR4210089_DN6668_c0_g1_i4.p2/SRR4210089_DN6668_c0_g1_i8.p2/SRR4210089_DN6668_c0_g1_i9.p2/SRR4210089_DN7105_c0_g1_i26.p2/SRR4210089_DN7105_c0_g1_i26.p3/SRR4210089_DN7105_c0_g1_i5.p2/SRR4210089_DN7105_c0_g1_i5.p3/SRR4210089_DN7105_c0_g1_i5.p4/SRR4210089_DN7105_c0_g1_i6.p2	10	Cer. chingii	SRR4210089	event #2
GO:0048445	carpel morphogenesis	10/4254	22/22798	0.00362978	0.0458304	0.0377816	SRR4210089_DN11122_c0_g1_i18.p2/SRR4210089_DN11122_c0_g1_i19.p2/SRR4210089_DN22542_c0_g1_i2.p2/SRR4210089_DN28413_c0_g2_i1.p1/SRR4210089_DN9345_c0_g1_i3.p1/SRR4210089_DN9449_c0_g1_i15.p2/SRR4210089_DN9449_c0_g1_i43.p3/SRR4210089_DN9449_c0_g1_i63.p1/SRR4210089_DN9449_c0_g1_i64.p1/SRR4210089_DN9449_c0_g1_i9.p1	10	Cer. chingii	SRR4210089	event #2
GO:0032544	plastid translation	14/4254	36/22798	0.00366372	0.0460354	0.0379506	SRR4210089_DN13955_c0_g1_i11.p1/SRR4210089_DN13955_c0_g1_i2.p1/SRR4210089_DN13955_c0_g1_i2.p2/SRR4210089_DN13955_c0_g1_i8.p1/SRR4210089_DN13955_c0_g1_i8.p2/SRR4210089_DN14193_c0_g1_i3.p1/SRR4210089_DN14193_c0_g1_i6.p1/SRR4210089_DN14193_c0_g1_i7.p1/SRR4210089_DN1697_c0_g1_i12.p1/SRR4210089_DN1697_c0_g1_i16.p1/SRR4210089_DN1697_c0_g1_i17.p1/SRR4210089_DN1697_c0_g1_i2.p1/SRR4210089_DN1697_c0_g1_i4.…	14	Cer. chingii	SRR4210089	event #2
GO:0042559	pteridine-containing compound biosynthetic process	14/4254	36/22798	0.00366372	0.0460354	0.0379506	SRR4210089_DN18140_c0_g1_i11.p1/SRR4210089_DN18140_c0_g1_i6.p1/SRR4210089_DN18140_c0_g1_i8.p1/SRR4210089_DN18140_c0_g1_i9.p1/SRR4210089_DN7288_c0_g1_i16.p1/SRR4210089_DN7288_c0_g1_i17.p1/SRR4210089_DN7288_c0_g1_i19.p1/SRR4210089_DN7288_c0_g1_i1.p1/SRR4210089_DN7288_c0_g1_i4.p1/SRR4210089_DN7288_c0_g1_i5.p1/SRR4210089_DN8709_c0_g1_i10.p1/SRR4210089_DN8709_c0_g1_i1.p1/SRR4210089_DN8709_c0_g1_i4.p1/…	14	Cer. chingii	SRR4210089	event #2
GO:0048440	carpel development	32/4254	108/22798	0.00378101	0.0473948	0.0390713	SRR4210089_DN11122_c0_g1_i18.p2/SRR4210089_DN11122_c0_g1_i19.p2/SRR4210089_DN13188_c0_g1_i7.p1/SRR4210089_DN14594_c0_g1_i12.p1/SRR4210089_DN14594_c0_g1_i2.p1/SRR4210089_DN15047_c0_g1_i11.p1/SRR4210089_DN15047_c0_g1_i21.p1/SRR4210089_DN15047_c0_g1_i4.p1/SRR4210089_DN15047_c0_g1_i6.p1/SRR4210089_DN1909_c0_g1_i1.p1/SRR4210089_DN1909_c0_g1_i9.p1/SRR4210089_DN21977_c0_g1_i15.p1/SRR4210089_DN21977_c0_g…	32	Cer. chingii	SRR4210089	event #2
GO:0007093	mitotic cell cycle checkpoint signaling	25/4254	79/22798	0.00384812	0.0480047	0.0395741	SRR4210089_DN12835_c0_g1_i4.p1/SRR4210089_DN13141_c0_g1_i2.p1/SRR4210089_DN13141_c0_g1_i3.p1/SRR4210089_DN18817_c0_g1_i1.p1/SRR4210089_DN19348_c0_g1_i3.p1/SRR4210089_DN19348_c0_g1_i5.p1/SRR4210089_DN19348_c0_g1_i7.p1/SRR4210089_DN19348_c0_g1_i8.p1/SRR4210089_DN234_c0_g1_i1.p1/SRR4210089_DN234_c0_g1_i3.p1/SRR4210089_DN234_c0_g1_i8.p1/SRR4210089_DN4609_c0_g1_i4.p1/SRR4210089_DN4609_c0_g1_i5.p1/SRR4…	25	Cer. chingii	SRR4210089	event #2
GO:0042147	retrograde transport, endosome to Golgi	21/4254	63/22798	0.00392411	0.048327	0.0398398	SRR4210089_DN10923_c0_g1_i17.p1/SRR4210089_DN10923_c0_g1_i20.p1/SRR4210089_DN10923_c0_g1_i20.p2/SRR4210089_DN11909_c0_g1_i3.p1/SRR4210089_DN14694_c0_g1_i1.p2/SRR4210089_DN14694_c0_g1_i6.p2/SRR4210089_DN2367_c0_g1_i2.p1/SRR4210089_DN2367_c0_g1_i5.p1/SRR4210089_DN5342_c0_g1_i12.p1/SRR4210089_DN5342_c0_g1_i7.p1/SRR4210089_DN5342_c0_g1_i7.p2/SRR4210089_DN6498_c0_g1_i15.p1/SRR4210089_DN6498_c0_g1_i15.…	21	Cer. chingii	SRR4210089	event #2
GO:1904031	positive regulation of cyclin-dependent protein kinase activity	21/4254	63/22798	0.00392411	0.048327	0.0398398	SRR4210089_DN10020_c0_g1_i10.p1/SRR4210089_DN10020_c0_g1_i10.p2/SRR4210089_DN10020_c0_g1_i20.p1/SRR4210089_DN10020_c0_g1_i21.p1/SRR4210089_DN10020_c0_g1_i7.p1/SRR4210089_DN10020_c0_g1_i8.p1/SRR4210089_DN11808_c0_g1_i1.p1/SRR4210089_DN11808_c0_g1_i2.p1/SRR4210089_DN1254_c0_g1_i11.p1/SRR4210089_DN1254_c0_g1_i21.p1/SRR4210089_DN1254_c0_g1_i23.p1/SRR4210089_DN1254_c0_g1_i25.p1/SRR4210089_DN1254_c0_g1…	21	Cer. chingii	SRR4210089	event #2
GO:0006626	protein targeting to mitochondrion	23/4254	71/22798	0.00392868	0.048327	0.0398398	SRR4210089_DN10337_c0_g1_i26.p1/SRR4210089_DN10337_c0_g1_i52.p2/SRR4210089_DN10337_c0_g1_i8.p1/SRR4210089_DN11555_c0_g1_i2.p1/SRR4210089_DN13824_c0_g1_i1.p2/SRR4210089_DN13824_c1_g1_i15.p1/SRR4210089_DN15526_c0_g1_i22.p1/SRR4210089_DN15526_c0_g1_i23.p1/SRR4210089_DN2517_c0_g1_i4.p1/SRR4210089_DN2517_c0_g1_i5.p1/SRR4210089_DN2896_c0_g1_i10.p1/SRR4210089_DN2896_c0_g1_i1.p1/SRR4210089_DN2896_c0_g1_i…	23	Cer. chingii	SRR4210089	event #2
GO:0070585	protein localization to mitochondrion	23/4254	71/22798	0.00392868	0.048327	0.0398398	SRR4210089_DN10337_c0_g1_i26.p1/SRR4210089_DN10337_c0_g1_i52.p2/SRR4210089_DN10337_c0_g1_i8.p1/SRR4210089_DN11555_c0_g1_i2.p1/SRR4210089_DN13824_c0_g1_i1.p2/SRR4210089_DN13824_c1_g1_i15.p1/SRR4210089_DN15526_c0_g1_i22.p1/SRR4210089_DN15526_c0_g1_i23.p1/SRR4210089_DN2517_c0_g1_i4.p1/SRR4210089_DN2517_c0_g1_i5.p1/SRR4210089_DN2896_c0_g1_i10.p1/SRR4210089_DN2896_c0_g1_i1.p1/SRR4210089_DN2896_c0_g1_i…	23	Cer. chingii	SRR4210089	event #2
GO:0072655	establishment of protein localization to mitochondrion	23/4254	71/22798	0.00392868	0.048327	0.0398398	SRR4210089_DN10337_c0_g1_i26.p1/SRR4210089_DN10337_c0_g1_i52.p2/SRR4210089_DN10337_c0_g1_i8.p1/SRR4210089_DN11555_c0_g1_i2.p1/SRR4210089_DN13824_c0_g1_i1.p2/SRR4210089_DN13824_c1_g1_i15.p1/SRR4210089_DN15526_c0_g1_i22.p1/SRR4210089_DN15526_c0_g1_i23.p1/SRR4210089_DN2517_c0_g1_i4.p1/SRR4210089_DN2517_c0_g1_i5.p1/SRR4210089_DN2896_c0_g1_i10.p1/SRR4210089_DN2896_c0_g1_i1.p1/SRR4210089_DN2896_c0_g1_i…	23	Cer. chingii	SRR4210089	event #2
GO:0051117	ATPase binding	22/4254	67/22798	0.00393899	0.048327	0.0398398	SRR4210089_DN1407_c0_g1_i11.p1/SRR4210089_DN1407_c0_g1_i15.p1/SRR4210089_DN1407_c0_g1_i17.p1/SRR4210089_DN1407_c0_g1_i18.p1/SRR4210089_DN1407_c0_g1_i20.p1/SRR4210089_DN16988_c0_g1_i4.p1/SRR4210089_DN16988_c0_g1_i4.p2/SRR4210089_DN3531_c0_g1_i13.p1/SRR4210089_DN3531_c0_g1_i15.p1/SRR4210089_DN3531_c0_g1_i18.p1/SRR4210089_DN3531_c0_g1_i1.p1/SRR4210089_DN3531_c0_g1_i4.p1/SRR4210089_DN3531_c0_g1_i6.p1…	22	Cer. chingii	SRR4210089	event #2
GO:0080079	cellobiose glucosidase activity	22/4254	67/22798	0.00393899	0.048327	0.0398398	SRR4210089_DN2151_c0_g1_i10.p1/SRR4210089_DN2151_c0_g1_i14.p1/SRR4210089_DN2151_c0_g1_i16.p1/SRR4210089_DN2151_c0_g1_i17.p1/SRR4210089_DN2151_c0_g1_i26.p1/SRR4210089_DN2151_c0_g1_i4.p1/SRR4210089_DN4733_c0_g1_i17.p2/SRR4210089_DN4733_c0_g1_i40.p2/SRR4210089_DN4733_c0_g1_i42.p1/SRR4210089_DN4733_c0_g1_i4.p2/SRR4210089_DN4733_c0_g2_i1.p1/SRR4210089_DN5499_c0_g1_i1.p1/SRR4210089_DN5499_c0_g1_i44.p1/…	22	Cer. chingii	SRR4210089	event #2
GO:0006665	sphingolipid metabolic process	30/4254	100/22798	0.00404663	0.0495307	0.0408321	SRR4210089_DN10748_c0_g1_i1.p1/SRR4210089_DN10748_c0_g1_i3.p1/SRR4210089_DN10748_c0_g1_i4.p1/SRR4210089_DN1253_c0_g1_i1.p1/SRR4210089_DN1253_c0_g1_i2.p1/SRR4210089_DN13423_c0_g1_i1.p1/SRR4210089_DN13423_c0_g1_i2.p1/SRR4210089_DN13423_c0_g1_i2.p2/SRR4210089_DN15016_c0_g1_i12.p1/SRR4210089_DN15016_c0_g1_i5.p1/SRR4210089_DN15016_c0_g1_i9.p1/SRR4210089_DN3692_c0_g1_i7.p1/SRR4210089_DN3692_c0_g1_i8.p1…	30	Cer. chingii	SRR4210089	event #2
GO:0007584	response to nutrient	43/4254	156/22798	0.00406449	0.0496326	0.0409161	SRR4210089_DN1033_c0_g1_i8.p1/SRR4210089_DN12270_c0_g1_i8.p1/SRR4210089_DN13774_c0_g1_i3.p2/SRR4210089_DN1403_c0_g1_i10.p1/SRR4210089_DN1403_c0_g1_i18.p1/SRR4210089_DN1403_c0_g1_i19.p1/SRR4210089_DN1403_c0_g1_i21.p1/SRR4210089_DN1403_c0_g1_i57.p1/SRR4210089_DN1403_c0_g1_i59.p1/SRR4210089_DN1403_c0_g1_i65.p1/SRR4210089_DN15128_c0_g1_i3.p2/SRR4210089_DN15128_c0_g1_i4.p1/SRR4210089_DN15128_c0_g1_i8.…	43	Cer. chingii	SRR4210089	event #2
GO:0030684	preribosome	34/4254	117/22798	0.00408018	0.0497075	0.0409779	SRR4210089_DN10710_c0_g1_i14.p1/SRR4210089_DN10710_c0_g1_i15.p1/SRR4210089_DN10710_c0_g1_i15.p2/SRR4210089_DN10710_c0_g1_i20.p1/SRR4210089_DN10710_c0_g1_i20.p2/SRR4210089_DN10710_c0_g1_i3.p1/SRR4210089_DN10710_c0_g1_i4.p1/SRR4210089_DN228_c0_g1_i1.p1/SRR4210089_DN228_c0_g1_i4.p1/SRR4210089_DN228_c0_g1_i8.p1/SRR4210089_DN3203_c0_g1_i20.p1/SRR4210089_DN3203_c0_g1_i9.p1/SRR4210089_DN3270_c0_g1_i11.p…	34	Cer. chingii	SRR4210089	event #2
GO:0005665	RNA polymerase II, core complex	9/4254	19/22798	0.0040951	0.0497727	0.0410315	SRR4210089_DN11656_c0_g1_i14.p3/SRR4210089_DN11656_c0_g1_i5.p3/SRR4210089_DN12843_c0_g1_i1.p1/SRR4210089_DN4956_c0_g1_i4.p1/SRR4210089_DN8444_c0_g1_i14.p2/SRR4210089_DN8444_c0_g1_i19.p1/SRR4210089_DN8444_c0_g1_i24.p1/SRR4210089_DN8444_c0_g1_i33.p1/SRR4210089_DN8444_c0_g1_i37.p1	9	Cer. chingii	SRR4210089	event #2
GO:0004765	shikimate kinase activity	22/4560	23/25786	5.13141e-16	2.91823e-12	2.55166e-12	SRR4210088_DN2813_c0_g1_i1.p1/SRR4210088_DN2813_c0_g1_i3.p1/SRR4210088_DN2813_c0_g1_i6.p1/SRR4210088_DN2813_c0_g1_i9.p1/SRR4210088_DN6714_c0_g1_i11.p1/SRR4210088_DN6714_c0_g1_i11.p2/SRR4210088_DN6714_c0_g1_i28.p1/SRR4210088_DN6714_c0_g1_i35.p1/SRR4210088_DN6714_c0_g1_i37.p1/SRR4210088_DN6714_c0_g1_i39.p1/SRR4210088_DN6714_c0_g1_i40.p1/SRR4210088_DN6714_c0_g1_i47.p1/SRR4210088_DN6714_c0_g1_i4.p1/S…	22	Cer. chingii	SRR4210088	event #2
GO:0009110	vitamin biosynthetic process	73/4560	174/25786	5.84189e-14	1.66114e-10	1.45248e-10	SRR4210088_DN10184_c0_g1_i3.p1/SRR4210088_DN10184_c0_g1_i6.p1/SRR4210088_DN11011_c0_g2_i1.p1/SRR4210088_DN11011_c0_g2_i2.p1/SRR4210088_DN11011_c0_g2_i4.p1/SRR4210088_DN1180_c0_g1_i10.p1/SRR4210088_DN1180_c0_g1_i2.p1/SRR4210088_DN1180_c0_g1_i5.p1/SRR4210088_DN1180_c0_g1_i8.p1/SRR4210088_DN1180_c0_g1_i9.p1/SRR4210088_DN13209_c0_g2_i1.p1/SRR4210088_DN13209_c0_g2_i3.p1/SRR4210088_DN13209_c0_g2_i4.p1/…	73	Cer. chingii	SRR4210088	event #2
GO:0004497	monooxygenase activity	85/4560	225/25786	6.29941e-13	1.19416e-09	1.04415e-09	SRR4210088_DN10593_c0_g1_i1.p1/SRR4210088_DN10593_c0_g1_i5.p1/SRR4210088_DN12009_c0_g1_i12.p1/SRR4210088_DN12009_c0_g1_i13.p1/SRR4210088_DN12009_c0_g1_i16.p1/SRR4210088_DN13063_c0_g1_i1.p1/SRR4210088_DN13063_c1_g1_i1.p1/SRR4210088_DN13211_c0_g1_i2.p1/SRR4210088_DN13211_c0_g1_i3.p1/SRR4210088_DN13267_c0_g1_i2.p1/SRR4210088_DN13590_c0_g1_i2.p1/SRR4210088_DN13590_c0_g1_i2.p2/SRR4210088_DN13590_c0_g1…	85	Cer. chingii	SRR4210088	event #2
GO:0000109	nucleotide-excision repair complex	21/4560	25/25786	9.22902e-13	1.31214e-09	1.14731e-09	SRR4210088_DN19468_c0_g1_i15.p1/SRR4210088_DN19468_c0_g1_i15.p2/SRR4210088_DN19468_c0_g1_i25.p1/SRR4210088_DN19468_c0_g1_i25.p2/SRR4210088_DN19468_c0_g1_i40.p2/SRR4210088_DN19468_c0_g1_i42.p1/SRR4210088_DN19468_c0_g1_i42.p2/SRR4210088_DN19468_c0_g1_i43.p1/SRR4210088_DN19468_c0_g1_i9.p2/SRR4210088_DN23067_c0_g1_i11.p1/SRR4210088_DN23067_c0_g1_i12.p1/SRR4210088_DN23067_c0_g1_i12.p2/SRR4210088_DN230…	21	Cer. chingii	SRR4210088	event #2
GO:0009073	aromatic amino acid family biosynthetic process	40/4560	80/25786	4.13809e-11	4.70666e-08	4.11544e-08	SRR4210088_DN1354_c0_g1_i2.p1/SRR4210088_DN15896_c0_g1_i2.p1/SRR4210088_DN15896_c0_g1_i3.p1/SRR4210088_DN15896_c0_g1_i4.p1/SRR4210088_DN2016_c0_g1_i1.p2/SRR4210088_DN2016_c0_g1_i2.p1/SRR4210088_DN2813_c0_g1_i1.p1/SRR4210088_DN2813_c0_g1_i3.p1/SRR4210088_DN2813_c0_g1_i6.p1/SRR4210088_DN2813_c0_g1_i9.p1/SRR4210088_DN2888_c0_g1_i1.p1/SRR4210088_DN2888_c0_g1_i4.p1/SRR4210088_DN2888_c0_g1_i6.p1/SRR421…	40	Cer. chingii	SRR4210088	event #2
GO:0016413	O-acetyltransferase activity	33/4560	64/25786	7.3544e-10	6.97075e-07	6.09512e-07	SRR4210088_DN12105_c0_g1_i16.p1/SRR4210088_DN15915_c0_g1_i3.p2/SRR4210088_DN15915_c0_g1_i4.p1/SRR4210088_DN16625_c0_g1_i2.p1/SRR4210088_DN16625_c0_g1_i6.p1/SRR4210088_DN22550_c0_g1_i14.p1/SRR4210088_DN22550_c0_g1_i17.p1/SRR4210088_DN22550_c0_g1_i17.p2/SRR4210088_DN22550_c0_g1_i20.p1/SRR4210088_DN22550_c0_g1_i9.p1/SRR4210088_DN22550_c0_g1_i9.p2/SRR4210088_DN22550_c0_g2_i1.p1/SRR4210088_DN2740_c0_g…	33	Cer. chingii	SRR4210088	event #2
GO:0003697	single-stranded DNA binding	76/4560	220/25786	1.33126e-09	1.08155e-06	9.45692e-07	SRR4210088_DN10706_c0_g1_i1.p1/SRR4210088_DN10706_c0_g1_i1.p2/SRR4210088_DN10706_c0_g1_i5.p1/SRR4210088_DN10706_c0_g1_i9.p1/SRR4210088_DN12853_c0_g1_i21.p1/SRR4210088_DN12853_c0_g1_i31.p1/SRR4210088_DN12853_c0_g1_i4.p1/SRR4210088_DN12853_c0_g1_i4.p2/SRR4210088_DN12853_c0_g1_i8.p1/SRR4210088_DN14171_c0_g1_i12.p1/SRR4210088_DN14171_c0_g1_i2.p1/SRR4210088_DN14171_c0_g1_i7.p1/SRR4210088_DN14171_c0_g1…	76	Cer. chingii	SRR4210088	event #2
GO:0043617	cellular response to sucrose starvation	13/4560	14/25786	1.90922e-09	1.35722e-06	1.18673e-06	SRR4210088_DN13571_c0_g1_i10.p2/SRR4210088_DN13571_c0_g1_i13.p1/SRR4210088_DN13571_c0_g1_i13.p3/SRR4210088_DN13571_c0_g1_i1.p3/SRR4210088_DN13571_c0_g1_i20.p1/SRR4210088_DN13571_c0_g1_i20.p2/SRR4210088_DN13571_c0_g1_i5.p1/SRR4210088_DN13571_c0_g1_i5.p2/SRR4210088_DN14722_c0_g1_i1.p1/SRR4210088_DN14722_c0_g1_i2.p1/SRR4210088_DN14722_c0_g1_i2.p2/SRR4210088_DN5396_c0_g2_i1.p1/SRR4210088_DN5396_c0_g2…	13	Cer. chingii	SRR4210088	event #2
GO:0019632	shikimate metabolic process	22/4560	35/25786	3.62002e-09	2.28745e-06	2.00011e-06	SRR4210088_DN2813_c0_g1_i1.p1/SRR4210088_DN2813_c0_g1_i3.p1/SRR4210088_DN2813_c0_g1_i6.p1/SRR4210088_DN2813_c0_g1_i9.p1/SRR4210088_DN6714_c0_g1_i11.p1/SRR4210088_DN6714_c0_g1_i11.p2/SRR4210088_DN6714_c0_g1_i28.p1/SRR4210088_DN6714_c0_g1_i35.p1/SRR4210088_DN6714_c0_g1_i37.p1/SRR4210088_DN6714_c0_g1_i39.p1/SRR4210088_DN6714_c0_g1_i40.p1/SRR4210088_DN6714_c0_g1_i47.p1/SRR4210088_DN6714_c0_g1_i4.p1/S…	22	Cer. chingii	SRR4210088	event #2
GO:0016682	oxidoreductase activity, acting on diphenols and related substances as donors, oxygen as acceptor	25/4560	44/25786	6.15098e-09	3.36295e-06	2.94052e-06	SRR4210088_DN11089_c0_g1_i23.p1/SRR4210088_DN11089_c0_g1_i2.p1/SRR4210088_DN11089_c0_g1_i35.p1/SRR4210088_DN11089_c0_g1_i47.p1/SRR4210088_DN11089_c0_g1_i48.p1/SRR4210088_DN11089_c0_g1_i51.p1/SRR4210088_DN11245_c0_g1_i10.p1/SRR4210088_DN11245_c0_g1_i8.p1/SRR4210088_DN14671_c0_g1_i1.p1/SRR4210088_DN16713_c0_g1_i2.p1/SRR4210088_DN16713_c0_g1_i3.p1/SRR4210088_DN2580_c0_g1_i14.p1/SRR4210088_DN2580_c0_…	25	Cer. chingii	SRR4210088	event #2
GO:0006766	vitamin metabolic process	73/4560	215/25786	6.50474e-09	3.36295e-06	2.94052e-06	SRR4210088_DN10184_c0_g1_i3.p1/SRR4210088_DN10184_c0_g1_i6.p1/SRR4210088_DN11011_c0_g2_i1.p1/SRR4210088_DN11011_c0_g2_i2.p1/SRR4210088_DN11011_c0_g2_i4.p1/SRR4210088_DN1180_c0_g1_i10.p1/SRR4210088_DN1180_c0_g1_i2.p1/SRR4210088_DN1180_c0_g1_i5.p1/SRR4210088_DN1180_c0_g1_i8.p1/SRR4210088_DN1180_c0_g1_i9.p1/SRR4210088_DN13209_c0_g2_i1.p1/SRR4210088_DN13209_c0_g2_i3.p1/SRR4210088_DN13209_c0_g2_i4.p1/…	73	Cer. chingii	SRR4210088	event #2
GO:0009691	cytokinin biosynthetic process	16/4560	21/25786	7.361e-09	3.40526e-06	2.97751e-06	SRR4210088_DN16298_c0_g1_i4.p1/SRR4210088_DN16298_c0_g1_i9.p1/SRR4210088_DN2892_c0_g1_i17.p1/SRR4210088_DN2892_c0_g1_i4.p1/SRR4210088_DN2892_c0_g1_i7.p1/SRR4210088_DN2892_c0_g1_i9.p1/SRR4210088_DN3871_c0_g1_i12.p2/SRR4210088_DN3871_c0_g1_i15.p1/SRR4210088_DN4422_c0_g1_i13.p1/SRR4210088_DN4422_c0_g1_i2.p1/SRR4210088_DN4422_c0_g1_i2.p2/SRR4210088_DN4422_c0_g1_i3.p1/SRR4210088_DN4422_c0_g1_i3.p2/SRR…	16	Cer. chingii	SRR4210088	event #2
GO:0032580	Golgi cisterna membrane	20/4560	31/25786	9.75051e-09	3.40526e-06	2.97751e-06	SRR4210088_DN2779_c0_g1_i1.p1/SRR4210088_DN2831_c0_g1_i4.p1/SRR4210088_DN2831_c0_g1_i5.p1/SRR4210088_DN5463_c0_g1_i11.p1/SRR4210088_DN5463_c0_g1_i12.p1/SRR4210088_DN5463_c0_g1_i13.p1/SRR4210088_DN5463_c0_g1_i15.p1/SRR4210088_DN5463_c0_g1_i16.p1/SRR4210088_DN5463_c0_g1_i17.p1/SRR4210088_DN5463_c0_g1_i18.p1/SRR4210088_DN5463_c0_g1_i6.p1/SRR4210088_DN6362_c0_g1_i16.p1/SRR4210088_DN6362_c0_g1_i1.p1/S…	20	Cer. chingii	SRR4210088	event #2
GO:0000110	nucleotide-excision repair factor 1 complex	12/4560	13/25786	1.00582e-08	3.40526e-06	2.97751e-06	SRR4210088_DN23067_c0_g1_i11.p1/SRR4210088_DN23067_c0_g1_i12.p1/SRR4210088_DN23067_c0_g1_i12.p2/SRR4210088_DN23067_c0_g1_i13.p1/SRR4210088_DN23067_c0_g1_i20.p1/SRR4210088_DN23067_c0_g1_i4.p1/SRR4210088_DN23067_c0_g1_i4.p2/SRR4210088_DN23067_c0_g1_i9.p1/SRR4210088_DN3337_c0_g1_i18.p1/SRR4210088_DN3337_c0_g1_i21.p1/SRR4210088_DN3337_c0_g1_i21.p2/SRR4210088_DN3337_c0_g1_i25.p1	12	Cer. chingii	SRR4210088	event #2
GO:0033397	zeatin metabolic process	14/4560	17/25786	1.14116e-08	3.40526e-06	2.97751e-06	SRR4210088_DN2892_c0_g1_i17.p1/SRR4210088_DN2892_c0_g1_i4.p1/SRR4210088_DN2892_c0_g1_i7.p1/SRR4210088_DN2892_c0_g1_i9.p1/SRR4210088_DN3871_c0_g1_i12.p2/SRR4210088_DN3871_c0_g1_i15.p1/SRR4210088_DN4422_c0_g1_i13.p1/SRR4210088_DN4422_c0_g1_i2.p1/SRR4210088_DN4422_c0_g1_i2.p2/SRR4210088_DN4422_c0_g1_i3.p1/SRR4210088_DN4422_c0_g1_i3.p2/SRR4210088_DN4422_c0_g1_i4.p1/SRR4210088_DN4422_c0_g1_i4.p2/SRR42…	14	Cer. chingii	SRR4210088	event #2
GO:0033398	zeatin biosynthetic process	14/4560	17/25786	1.14116e-08	3.40526e-06	2.97751e-06	SRR4210088_DN2892_c0_g1_i17.p1/SRR4210088_DN2892_c0_g1_i4.p1/SRR4210088_DN2892_c0_g1_i7.p1/SRR4210088_DN2892_c0_g1_i9.p1/SRR4210088_DN3871_c0_g1_i12.p2/SRR4210088_DN3871_c0_g1_i15.p1/SRR4210088_DN4422_c0_g1_i13.p1/SRR4210088_DN4422_c0_g1_i2.p1/SRR4210088_DN4422_c0_g1_i2.p2/SRR4210088_DN4422_c0_g1_i3.p1/SRR4210088_DN4422_c0_g1_i3.p2/SRR4210088_DN4422_c0_g1_i4.p1/SRR4210088_DN4422_c0_g1_i4.p2/SRR42…	14	Cer. chingii	SRR4210088	event #2
GO:0033400	trans-zeatin metabolic process	14/4560	17/25786	1.14116e-08	3.40526e-06	2.97751e-06	SRR4210088_DN2892_c0_g1_i17.p1/SRR4210088_DN2892_c0_g1_i4.p1/SRR4210088_DN2892_c0_g1_i7.p1/SRR4210088_DN2892_c0_g1_i9.p1/SRR4210088_DN3871_c0_g1_i12.p2/SRR4210088_DN3871_c0_g1_i15.p1/SRR4210088_DN4422_c0_g1_i13.p1/SRR4210088_DN4422_c0_g1_i2.p1/SRR4210088_DN4422_c0_g1_i2.p2/SRR4210088_DN4422_c0_g1_i3.p1/SRR4210088_DN4422_c0_g1_i3.p2/SRR4210088_DN4422_c0_g1_i4.p1/SRR4210088_DN4422_c0_g1_i4.p2/SRR42…	14	Cer. chingii	SRR4210088	event #2
GO:0033466	trans-zeatin biosynthetic process	14/4560	17/25786	1.14116e-08	3.40526e-06	2.97751e-06	SRR4210088_DN2892_c0_g1_i17.p1/SRR4210088_DN2892_c0_g1_i4.p1/SRR4210088_DN2892_c0_g1_i7.p1/SRR4210088_DN2892_c0_g1_i9.p1/SRR4210088_DN3871_c0_g1_i12.p2/SRR4210088_DN3871_c0_g1_i15.p1/SRR4210088_DN4422_c0_g1_i13.p1/SRR4210088_DN4422_c0_g1_i2.p1/SRR4210088_DN4422_c0_g1_i2.p2/SRR4210088_DN4422_c0_g1_i3.p1/SRR4210088_DN4422_c0_g1_i3.p2/SRR4210088_DN4422_c0_g1_i4.p1/SRR4210088_DN4422_c0_g1_i4.p2/SRR42…	14	Cer. chingii	SRR4210088	event #2
GO:0042364	water-soluble vitamin biosynthetic process	42/4560	100/25786	1.1476e-08	3.40526e-06	2.97751e-06	SRR4210088_DN10184_c0_g1_i3.p1/SRR4210088_DN10184_c0_g1_i6.p1/SRR4210088_DN11011_c0_g2_i1.p1/SRR4210088_DN11011_c0_g2_i2.p1/SRR4210088_DN11011_c0_g2_i4.p1/SRR4210088_DN1180_c0_g1_i10.p1/SRR4210088_DN1180_c0_g1_i2.p1/SRR4210088_DN1180_c0_g1_i5.p1/SRR4210088_DN1180_c0_g1_i8.p1/SRR4210088_DN1180_c0_g1_i9.p1/SRR4210088_DN13339_c0_g1_i6.p1/SRR4210088_DN13571_c0_g1_i10.p2/SRR4210088_DN13571_c0_g1_i13.p…	42	Cer. chingii	SRR4210088	event #2
GO:0070525	tRNA threonylcarbamoyladenosine metabolic process	13/4560	15/25786	1.19756e-08	3.40526e-06	2.97751e-06	SRR4210088_DN2233_c0_g1_i10.p1/SRR4210088_DN2233_c0_g1_i9.p1/SRR4210088_DN8433_c0_g1_i11.p1/SRR4210088_DN8433_c0_g1_i11.p2/SRR4210088_DN8433_c0_g1_i13.p1/SRR4210088_DN8433_c0_g1_i13.p2/SRR4210088_DN8433_c0_g1_i1.p1/SRR4210088_DN8433_c0_g1_i1.p2/SRR4210088_DN8433_c0_g1_i26.p1/SRR4210088_DN8433_c0_g1_i26.p2/SRR4210088_DN8433_c0_g1_i4.p1/SRR4210088_DN8433_c0_g1_i4.p2/SRR4210088_DN8433_c0_g1_i6.p1	13	Cer. chingii	SRR4210088	event #2
GO:0009072	aromatic amino acid family metabolic process	47/4560	120/25786	2.28824e-08	6.19678e-06	5.41838e-06	SRR4210088_DN1324_c0_g1_i14.p1/SRR4210088_DN1324_c0_g1_i17.p1/SRR4210088_DN1324_c0_g1_i7.p1/SRR4210088_DN1354_c0_g1_i2.p1/SRR4210088_DN14795_c0_g1_i1.p1/SRR4210088_DN15896_c0_g1_i2.p1/SRR4210088_DN15896_c0_g1_i3.p1/SRR4210088_DN15896_c0_g1_i4.p1/SRR4210088_DN16413_c1_g1_i1.p1/SRR4210088_DN2016_c0_g1_i1.p2/SRR4210088_DN2016_c0_g1_i2.p1/SRR4210088_DN2247_c0_g1_i1.p1/SRR4210088_DN2247_c0_g1_i5.p1/SR…	47	Cer. chingii	SRR4210088	event #2
GO:0000408	EKC/KEOPS complex	11/4560	12/25786	5.26759e-08	1.19827e-05	1.04775e-05	SRR4210088_DN8433_c0_g1_i11.p1/SRR4210088_DN8433_c0_g1_i11.p2/SRR4210088_DN8433_c0_g1_i13.p1/SRR4210088_DN8433_c0_g1_i13.p2/SRR4210088_DN8433_c0_g1_i1.p1/SRR4210088_DN8433_c0_g1_i1.p2/SRR4210088_DN8433_c0_g1_i26.p1/SRR4210088_DN8433_c0_g1_i26.p2/SRR4210088_DN8433_c0_g1_i4.p1/SRR4210088_DN8433_c0_g1_i4.p2/SRR4210088_DN8433_c0_g1_i6.p1	11	Cer. chingii	SRR4210088	event #2
GO:0002949	tRNA threonylcarbamoyladenosine modification	11/4560	12/25786	5.26759e-08	1.19827e-05	1.04775e-05	SRR4210088_DN8433_c0_g1_i11.p1/SRR4210088_DN8433_c0_g1_i11.p2/SRR4210088_DN8433_c0_g1_i13.p1/SRR4210088_DN8433_c0_g1_i13.p2/SRR4210088_DN8433_c0_g1_i1.p1/SRR4210088_DN8433_c0_g1_i1.p2/SRR4210088_DN8433_c0_g1_i26.p1/SRR4210088_DN8433_c0_g1_i26.p2/SRR4210088_DN8433_c0_g1_i4.p1/SRR4210088_DN8433_c0_g1_i4.p2/SRR4210088_DN8433_c0_g1_i6.p1	11	Cer. chingii	SRR4210088	event #2
GO:0040030	regulation of molecular function, epigenetic	11/4560	12/25786	5.26759e-08	1.19827e-05	1.04775e-05	SRR4210088_DN1165_c0_g1_i2.p2/SRR4210088_DN2837_c0_g1_i2.p1/SRR4210088_DN2837_c0_g1_i2.p2/SRR4210088_DN2837_c0_g1_i3.p1/SRR4210088_DN2837_c0_g1_i3.p2/SRR4210088_DN9644_c0_g1_i17.p1/SRR4210088_DN9644_c0_g1_i1.p1/SRR4210088_DN9644_c0_g1_i1.p3/SRR4210088_DN9644_c0_g1_i2.p1/SRR4210088_DN9644_c0_g1_i2.p2/SRR4210088_DN9644_c0_g1_i4.p1	11	Cer. chingii	SRR4210088	event #2
GO:0045857	negative regulation of molecular function, epigenetic	11/4560	12/25786	5.26759e-08	1.19827e-05	1.04775e-05	SRR4210088_DN1165_c0_g1_i2.p2/SRR4210088_DN2837_c0_g1_i2.p1/SRR4210088_DN2837_c0_g1_i2.p2/SRR4210088_DN2837_c0_g1_i3.p1/SRR4210088_DN2837_c0_g1_i3.p2/SRR4210088_DN9644_c0_g1_i17.p1/SRR4210088_DN9644_c0_g1_i1.p1/SRR4210088_DN9644_c0_g1_i1.p3/SRR4210088_DN9644_c0_g1_i2.p1/SRR4210088_DN9644_c0_g1_i2.p2/SRR4210088_DN9644_c0_g1_i4.p1	11	Cer. chingii	SRR4210088	event #2
GO:0016709	oxidoreductase activity, acting on paired donors, with incorporation or reduction of molecular oxygen, NAD(P)H as one donor, and incorporation of one atom of oxygen	48/4560	129/25786	1.06624e-07	2.3322e-05	2.03924e-05	SRR4210088_DN10593_c0_g1_i1.p1/SRR4210088_DN10593_c0_g1_i5.p1/SRR4210088_DN12009_c0_g1_i12.p1/SRR4210088_DN12009_c0_g1_i13.p1/SRR4210088_DN12009_c0_g1_i16.p1/SRR4210088_DN13063_c0_g1_i1.p1/SRR4210088_DN13063_c1_g1_i1.p1/SRR4210088_DN13211_c0_g1_i2.p1/SRR4210088_DN13211_c0_g1_i3.p1/SRR4210088_DN13267_c0_g1_i2.p1/SRR4210088_DN14511_c0_g1_i10.p1/SRR4210088_DN14511_c0_g1_i10.p2/SRR4210088_DN15781_c0_…	48	Cer. chingii	SRR4210088	event #2
GO:0072348	sulfur compound transport	27/4560	56/25786	1.55851e-07	3.08266e-05	2.69543e-05	SRR4210088_DN10750_c0_g1_i10.p1/SRR4210088_DN10750_c0_g1_i10.p2/SRR4210088_DN10750_c0_g1_i2.p1/SRR4210088_DN10750_c0_g1_i5.p1/SRR4210088_DN10750_c0_g1_i8.p1/SRR4210088_DN10750_c0_g1_i8.p2/SRR4210088_DN10750_c0_g1_i9.p1/SRR4210088_DN10750_c0_g1_i9.p2/SRR4210088_DN10945_c0_g1_i11.p1/SRR4210088_DN10945_c0_g1_i12.p1/SRR4210088_DN10945_c0_g1_i4.p1/SRR4210088_DN10945_c0_g1_i5.p1/SRR4210088_DN12709_c0_g…	27	Cer. chingii	SRR4210088	event #2
GO:0000720	pyrimidine dimer repair by nucleotide-excision repair	9/4560	9/25786	1.68036e-07	3.08266e-05	2.69543e-05	SRR4210088_DN19468_c0_g1_i15.p1/SRR4210088_DN19468_c0_g1_i15.p2/SRR4210088_DN19468_c0_g1_i25.p1/SRR4210088_DN19468_c0_g1_i25.p2/SRR4210088_DN19468_c0_g1_i40.p2/SRR4210088_DN19468_c0_g1_i42.p1/SRR4210088_DN19468_c0_g1_i42.p2/SRR4210088_DN19468_c0_g1_i43.p1/SRR4210088_DN19468_c0_g1_i9.p2	9	Cer. chingii	SRR4210088	event #2
GO:0009662	etioplast organization	9/4560	9/25786	1.68036e-07	3.08266e-05	2.69543e-05	SRR4210088_DN11419_c0_g1_i10.p1/SRR4210088_DN11419_c0_g1_i16.p1/SRR4210088_DN11419_c0_g1_i16.p2/SRR4210088_DN11419_c0_g1_i21.p1/SRR4210088_DN11419_c0_g1_i5.p1/SRR4210088_DN11419_c0_g1_i5.p2/SRR4210088_DN6276_c0_g1_i2.p1/SRR4210088_DN6276_c0_g1_i4.p1/SRR4210088_DN6276_c0_g1_i8.p1	9	Cer. chingii	SRR4210088	event #2
GO:0010622	specification of ovule identity	9/4560	9/25786	1.68036e-07	3.08266e-05	2.69543e-05	SRR4210088_DN8385_c0_g1_i16.p2/SRR4210088_DN8385_c0_g1_i19.p2/SRR4210088_DN8385_c0_g1_i21.p1/SRR4210088_DN8385_c0_g1_i27.p1/SRR4210088_DN8385_c0_g1_i39.p1/SRR4210088_DN8385_c0_g1_i44.p1/SRR4210088_DN8385_c0_g1_i46.p1/SRR4210088_DN8385_c0_g1_i55.p1/SRR4210088_DN8385_c0_g1_i63.p2	9	Cer. chingii	SRR4210088	event #2
GO:0048283	indeterminate inflorescence morphogenesis	9/4560	9/25786	1.68036e-07	3.08266e-05	2.69543e-05	SRR4210088_DN8385_c0_g1_i16.p2/SRR4210088_DN8385_c0_g1_i19.p2/SRR4210088_DN8385_c0_g1_i21.p1/SRR4210088_DN8385_c0_g1_i27.p1/SRR4210088_DN8385_c0_g1_i39.p1/SRR4210088_DN8385_c0_g1_i44.p1/SRR4210088_DN8385_c0_g1_i46.p1/SRR4210088_DN8385_c0_g1_i55.p1/SRR4210088_DN8385_c0_g1_i63.p2	9	Cer. chingii	SRR4210088	event #2
GO:0016679	oxidoreductase activity, acting on diphenols and related substances as donors	25/4560	50/25786	1.82902e-07	3.25051e-05	2.8422e-05	SRR4210088_DN11089_c0_g1_i23.p1/SRR4210088_DN11089_c0_g1_i2.p1/SRR4210088_DN11089_c0_g1_i35.p1/SRR4210088_DN11089_c0_g1_i47.p1/SRR4210088_DN11089_c0_g1_i48.p1/SRR4210088_DN11089_c0_g1_i51.p1/SRR4210088_DN11245_c0_g1_i10.p1/SRR4210088_DN11245_c0_g1_i8.p1/SRR4210088_DN14671_c0_g1_i1.p1/SRR4210088_DN16713_c0_g1_i2.p1/SRR4210088_DN16713_c0_g1_i3.p1/SRR4210088_DN2580_c0_g1_i14.p1/SRR4210088_DN2580_c0_…	25	Cer. chingii	SRR4210088	event #2
GO:0015940	pantothenate biosynthetic process	13/4560	17/25786	1.89977e-07	3.27394e-05	2.86269e-05	SRR4210088_DN1180_c0_g1_i10.p1/SRR4210088_DN1180_c0_g1_i2.p1/SRR4210088_DN1180_c0_g1_i5.p1/SRR4210088_DN1180_c0_g1_i8.p1/SRR4210088_DN1180_c0_g1_i9.p1/SRR4210088_DN13571_c0_g1_i10.p2/SRR4210088_DN13571_c0_g1_i13.p1/SRR4210088_DN13571_c0_g1_i13.p3/SRR4210088_DN13571_c0_g1_i1.p3/SRR4210088_DN13571_c0_g1_i20.p1/SRR4210088_DN13571_c0_g1_i20.p2/SRR4210088_DN13571_c0_g1_i5.p1/SRR4210088_DN13571_c0_g1_i…	13	Cer. chingii	SRR4210088	event #2
GO:0016705	oxidoreductase activity, acting on paired donors, with incorporation or reduction of molecular oxygen	72/4560	230/25786	3.27726e-07	5.33894e-05	4.6683e-05	SRR4210088_DN10593_c0_g1_i1.p1/SRR4210088_DN10593_c0_g1_i5.p1/SRR4210088_DN11533_c0_g1_i1.p1/SRR4210088_DN11533_c0_g1_i3.p1/SRR4210088_DN1194_c0_g1_i6.p1/SRR4210088_DN1194_c0_g1_i9.p1/SRR4210088_DN12009_c0_g1_i12.p1/SRR4210088_DN12009_c0_g1_i13.p1/SRR4210088_DN12009_c0_g1_i16.p1/SRR4210088_DN12443_c0_g1_i11.p1/SRR4210088_DN12443_c0_g1_i1.p1/SRR4210088_DN12443_c0_g1_i3.p1/SRR4210088_DN13063_c0_g1_…	72	Cer. chingii	SRR4210088	event #2
GO:0010189	vitamin E biosynthetic process	20/4560	36/25786	3.37967e-07	5.33894e-05	4.6683e-05	SRR4210088_DN13209_c0_g2_i1.p1/SRR4210088_DN13209_c0_g2_i3.p1/SRR4210088_DN13209_c0_g2_i4.p1/SRR4210088_DN13209_c0_g2_i7.p1/SRR4210088_DN13209_c0_g2_i8.p1/SRR4210088_DN13392_c0_g1_i15.p1/SRR4210088_DN13392_c0_g1_i23.p1/SRR4210088_DN13392_c0_g1_i26.p1/SRR4210088_DN13392_c0_g1_i5.p1/SRR4210088_DN4389_c0_g1_i3.p1/SRR4210088_DN4389_c0_g1_i6.p1/SRR4210088_DN4389_c0_g2_i1.p1/SRR4210088_DN4733_c0_g1_i12…	20	Cer. chingii	SRR4210088	event #2
GO:0042360	vitamin E metabolic process	20/4560	36/25786	3.37967e-07	5.33894e-05	4.6683e-05	SRR4210088_DN13209_c0_g2_i1.p1/SRR4210088_DN13209_c0_g2_i3.p1/SRR4210088_DN13209_c0_g2_i4.p1/SRR4210088_DN13209_c0_g2_i7.p1/SRR4210088_DN13209_c0_g2_i8.p1/SRR4210088_DN13392_c0_g1_i15.p1/SRR4210088_DN13392_c0_g1_i23.p1/SRR4210088_DN13392_c0_g1_i26.p1/SRR4210088_DN13392_c0_g1_i5.p1/SRR4210088_DN4389_c0_g1_i3.p1/SRR4210088_DN4389_c0_g1_i6.p1/SRR4210088_DN4389_c0_g2_i1.p1/SRR4210088_DN4733_c0_g1_i12…	20	Cer. chingii	SRR4210088	event #2
GO:0052716	hydroquinone:oxygen oxidoreductase activity	16/4560	26/25786	7.79268e-07	0.000119776	0.00010473	SRR4210088_DN11245_c0_g1_i10.p1/SRR4210088_DN11245_c0_g1_i8.p1/SRR4210088_DN14671_c0_g1_i1.p1/SRR4210088_DN2580_c0_g1_i14.p1/SRR4210088_DN2580_c0_g1_i32.p1/SRR4210088_DN40252_c0_g1_i1.p1/SRR4210088_DN40252_c0_g1_i7.p1/SRR4210088_DN5223_c0_g1_i12.p2/SRR4210088_DN5223_c0_g1_i21.p2/SRR4210088_DN6603_c0_g1_i4.p1/SRR4210088_DN6603_c0_g1_i6.p1/SRR4210088_DN6603_c0_g1_i7.p1/SRR4210088_DN6603_c0_g1_i8.p1…	16	Cer. chingii	SRR4210088	event #2
GO:0006290	pyrimidine dimer repair	17/4560	29/25786	9.28424e-07	0.000138946	0.000121492	SRR4210088_DN11157_c0_g1_i14.p1/SRR4210088_DN11157_c0_g1_i17.p1/SRR4210088_DN11157_c0_g1_i19.p1/SRR4210088_DN11157_c0_g1_i27.p1/SRR4210088_DN11157_c0_g1_i29.p1/SRR4210088_DN11157_c0_g1_i2.p1/SRR4210088_DN13884_c0_g3_i11.p1/SRR4210088_DN13884_c0_g3_i3.p1/SRR4210088_DN19468_c0_g1_i15.p1/SRR4210088_DN19468_c0_g1_i15.p2/SRR4210088_DN19468_c0_g1_i25.p1/SRR4210088_DN19468_c0_g1_i25.p2/SRR4210088_DN1946…	17	Cer. chingii	SRR4210088	event #2
GO:0010262	somatic embryogenesis	22/4560	44/25786	9.92782e-07	0.000144768	0.000126583	SRR4210088_DN1962_c0_g2_i1.p1/SRR4210088_DN1962_c0_g2_i3.p1/SRR4210088_DN1962_c1_g1_i11.p1/SRR4210088_DN25503_c0_g1_i2.p1/SRR4210088_DN3187_c0_g1_i11.p1/SRR4210088_DN3187_c0_g1_i31.p1/SRR4210088_DN6421_c0_g1_i10.p1/SRR4210088_DN6421_c0_g1_i2.p1/SRR4210088_DN6421_c0_g1_i4.p1/SRR4210088_DN6421_c0_g1_i6.p1/SRR4210088_DN6421_c0_g1_i9.p1/SRR4210088_DN7199_c0_g1_i1.p1/SRR4210088_DN7199_c0_g1_i8.p1/SRR4…	22	Cer. chingii	SRR4210088	event #2
GO:1990391	DNA repair complex	28/4560	64/25786	1.13311e-06	0.000161101	0.000140864	SRR4210088_DN12853_c0_g1_i21.p1/SRR4210088_DN12853_c0_g1_i31.p1/SRR4210088_DN12853_c0_g1_i4.p1/SRR4210088_DN12853_c0_g1_i4.p2/SRR4210088_DN12853_c0_g1_i8.p1/SRR4210088_DN16546_c0_g1_i8.p1/SRR4210088_DN16546_c0_g1_i9.p1/SRR4210088_DN19468_c0_g1_i15.p1/SRR4210088_DN19468_c0_g1_i15.p2/SRR4210088_DN19468_c0_g1_i25.p1/SRR4210088_DN19468_c0_g1_i25.p2/SRR4210088_DN19468_c0_g1_i40.p2/SRR4210088_DN19468_c…	28	Cer. chingii	SRR4210088	event #2
GO:0010341	gibberellin carboxyl-O-methyltransferase activity	10/4560	12/25786	1.38045e-06	0.000182572	0.000159639	SRR4210088_DN14401_c0_g1_i1.p1/SRR4210088_DN14401_c0_g1_i2.p1/SRR4210088_DN14401_c0_g1_i3.p1/SRR4210088_DN14401_c0_g1_i4.p1/SRR4210088_DN15855_c0_g1_i16.p1/SRR4210088_DN15855_c0_g1_i22.p1/SRR4210088_DN15855_c0_g1_i4.p1/SRR4210088_DN15855_c0_g1_i5.p1/SRR4210088_DN32863_c0_g1_i1.p1/SRR4210088_DN53851_c0_g1_i1.p1	10	Cer. chingii	SRR4210088	event #2
GO:0019586	galacturonate metabolic process	10/4560	12/25786	1.38045e-06	0.000182572	0.000159639	SRR4210088_DN12808_c0_g1_i10.p1/SRR4210088_DN12808_c0_g1_i10.p2/SRR4210088_DN12808_c0_g1_i13.p1/SRR4210088_DN12808_c0_g1_i15.p1/SRR4210088_DN12808_c0_g1_i5.p1/SRR4210088_DN20321_c0_g1_i1.p1/SRR4210088_DN627_c0_g1_i2.p1/SRR4210088_DN627_c0_g1_i3.p1/SRR4210088_DN627_c0_g1_i6.p1/SRR4210088_DN627_c0_g1_i8.p1	10	Cer. chingii	SRR4210088	event #2
GO:0046976	histone methyltransferase activity (H3-K27 specific)	10/4560	12/25786	1.38045e-06	0.000182572	0.000159639	SRR4210088_DN6326_c0_g1_i15.p1/SRR4210088_DN6326_c0_g1_i15.p2/SRR4210088_DN6326_c0_g1_i17.p1/SRR4210088_DN6326_c0_g1_i19.p1/SRR4210088_DN6326_c0_g1_i19.p2/SRR4210088_DN6326_c0_g1_i22.p1/SRR4210088_DN6326_c0_g1_i28.p1/SRR4210088_DN6326_c0_g1_i28.p2/SRR4210088_DN6326_c0_g1_i29.p1/SRR4210088_DN6326_c0_g1_i7.p1	10	Cer. chingii	SRR4210088	event #2
GO:0008272	sulfate transport	18/4560	33/25786	1.88468e-06	0.000238182	0.000208263	SRR4210088_DN10750_c0_g1_i10.p1/SRR4210088_DN10750_c0_g1_i10.p2/SRR4210088_DN10750_c0_g1_i2.p1/SRR4210088_DN10750_c0_g1_i5.p1/SRR4210088_DN10750_c0_g1_i8.p1/SRR4210088_DN10750_c0_g1_i8.p2/SRR4210088_DN10750_c0_g1_i9.p1/SRR4210088_DN10750_c0_g1_i9.p2/SRR4210088_DN10945_c0_g1_i11.p1/SRR4210088_DN10945_c0_g1_i12.p1/SRR4210088_DN10945_c0_g1_i4.p1/SRR4210088_DN10945_c0_g1_i5.p1/SRR4210088_DN12709_c0_g…	18	Cer. chingii	SRR4210088	event #2
GO:2000034	regulation of seed maturation	18/4560	33/25786	1.88468e-06	0.000238182	0.000208263	SRR4210088_DN1962_c0_g2_i1.p1/SRR4210088_DN1962_c0_g2_i3.p1/SRR4210088_DN1962_c1_g1_i11.p1/SRR4210088_DN25503_c0_g1_i2.p1/SRR4210088_DN5123_c0_g1_i14.p2/SRR4210088_DN7361_c0_g1_i18.p1/SRR4210088_DN7361_c0_g1_i22.p1/SRR4210088_DN7361_c0_g1_i8.p1/SRR4210088_DN7875_c0_g1_i4.p1/SRR4210088_DN7875_c0_g1_i9.p1/SRR4210088_DN7875_c0_g2_i1.p1/SRR4210088_DN8043_c0_g1_i14.p1/SRR4210088_DN8043_c0_g1_i26.p1/SR…	18	Cer. chingii	SRR4210088	event #2
GO:0042362	fat-soluble vitamin biosynthetic process	20/4560	40/25786	3.07885e-06	0.000380639	0.000332826	SRR4210088_DN13209_c0_g2_i1.p1/SRR4210088_DN13209_c0_g2_i3.p1/SRR4210088_DN13209_c0_g2_i4.p1/SRR4210088_DN13209_c0_g2_i7.p1/SRR4210088_DN13209_c0_g2_i8.p1/SRR4210088_DN13392_c0_g1_i15.p1/SRR4210088_DN13392_c0_g1_i23.p1/SRR4210088_DN13392_c0_g1_i26.p1/SRR4210088_DN13392_c0_g1_i5.p1/SRR4210088_DN4389_c0_g1_i3.p1/SRR4210088_DN4389_c0_g1_i6.p1/SRR4210088_DN4389_c0_g2_i1.p1/SRR4210088_DN4733_c0_g1_i12…	20	Cer. chingii	SRR4210088	event #2
GO:0015939	pantothenate metabolic process	13/4560	20/25786	3.62852e-06	0.000429905	0.000375902	SRR4210088_DN1180_c0_g1_i10.p1/SRR4210088_DN1180_c0_g1_i2.p1/SRR4210088_DN1180_c0_g1_i5.p1/SRR4210088_DN1180_c0_g1_i8.p1/SRR4210088_DN1180_c0_g1_i9.p1/SRR4210088_DN13571_c0_g1_i10.p2/SRR4210088_DN13571_c0_g1_i13.p1/SRR4210088_DN13571_c0_g1_i13.p3/SRR4210088_DN13571_c0_g1_i1.p3/SRR4210088_DN13571_c0_g1_i20.p1/SRR4210088_DN13571_c0_g1_i20.p2/SRR4210088_DN13571_c0_g1_i5.p1/SRR4210088_DN13571_c0_g1_i…	13	Cer. chingii	SRR4210088	event #2
GO:0051731	polynucleotide 5'-hydroxyl-kinase activity	13/4560	20/25786	3.62852e-06	0.000429905	0.000375902	SRR4210088_DN5707_c0_g1_i5.p1/SRR4210088_DN5707_c0_g1_i6.p1/SRR4210088_DN5707_c0_g1_i7.p1/SRR4210088_DN5707_c0_g1_i7.p2/SRR4210088_DN5707_c0_g1_i8.p1/SRR4210088_DN7203_c0_g1_i11.p1/SRR4210088_DN7203_c0_g1_i12.p1/SRR4210088_DN7203_c0_g1_i13.p1/SRR4210088_DN7203_c0_g1_i14.p1/SRR4210088_DN7203_c0_g1_i15.p1/SRR4210088_DN7203_c0_g1_i1.p1/SRR4210088_DN7203_c0_g1_i5.p1/SRR4210088_DN7203_c0_g1_i6.p1	13	Cer. chingii	SRR4210088	event #2
GO:0008374	O-acyltransferase activity	46/4560	136/25786	4.26008e-06	0.00049443	0.000432323	SRR4210088_DN12105_c0_g1_i16.p1/SRR4210088_DN14668_c0_g1_i1.p1/SRR4210088_DN14668_c0_g1_i1.p2/SRR4210088_DN14668_c0_g1_i2.p1/SRR4210088_DN14668_c0_g1_i3.p1/SRR4210088_DN14858_c0_g1_i1.p1/SRR4210088_DN14858_c0_g1_i2.p1/SRR4210088_DN15573_c0_g1_i12.p1/SRR4210088_DN15573_c0_g1_i17.p1/SRR4210088_DN15573_c0_g1_i23.p1/SRR4210088_DN15915_c0_g1_i3.p2/SRR4210088_DN15915_c0_g1_i4.p1/SRR4210088_DN16625_c0_g…	46	Cer. chingii	SRR4210088	event #2
GO:0006885	regulation of pH	51/4560	157/25786	5.00607e-06	0.000519338	0.000454102	SRR4210088_DN14050_c0_g1_i12.p1/SRR4210088_DN14050_c0_g2_i1.p1/SRR4210088_DN14515_c0_g1_i13.p1/SRR4210088_DN14515_c0_g1_i13.p2/SRR4210088_DN14515_c0_g1_i21.p1/SRR4210088_DN14515_c0_g1_i21.p2/SRR4210088_DN14515_c0_g1_i31.p2/SRR4210088_DN14515_c0_g1_i43.p2/SRR4210088_DN14515_c0_g1_i59.p1/SRR4210088_DN14515_c0_g1_i60.p1/SRR4210088_DN14515_c0_g1_i60.p2/SRR4210088_DN14515_c0_g1_i9.p1/SRR4210088_DN1456…	51	Cer. chingii	SRR4210088	event #2
GO:0005956	protein kinase CK2 complex	10/4560	13/25786	5.02503e-06	0.000519338	0.000454102	SRR4210088_DN15285_c0_g1_i1.p1/SRR4210088_DN15285_c0_g1_i5.p1/SRR4210088_DN3440_c0_g1_i26.p1/SRR4210088_DN3440_c0_g1_i26.p2/SRR4210088_DN3440_c0_g1_i28.p1/SRR4210088_DN3440_c0_g1_i28.p2/SRR4210088_DN3440_c0_g1_i2.p1/SRR4210088_DN3440_c0_g1_i7.p1/SRR4210088_DN3440_c0_g1_i9.p1/SRR4210088_DN3440_c0_g1_i9.p2	10	Cer. chingii	SRR4210088	event #2
GO:0009740	gibberellic acid mediated signaling pathway	31/4560	79/25786	5.11576e-06	0.000519338	0.000454102	SRR4210088_DN11308_c0_g1_i23.p1/SRR4210088_DN11308_c0_g1_i3.p1/SRR4210088_DN11308_c0_g1_i9.p1/SRR4210088_DN11533_c0_g1_i1.p1/SRR4210088_DN11533_c0_g1_i3.p1/SRR4210088_DN14029_c0_g1_i1.p1/SRR4210088_DN14029_c0_g1_i2.p1/SRR4210088_DN14029_c0_g2_i1.p1/SRR4210088_DN21573_c0_g1_i4.p1/SRR4210088_DN2469_c0_g1_i11.p2/SRR4210088_DN2469_c0_g1_i18.p2/SRR4210088_DN2469_c0_g1_i1.p2/SRR4210088_DN2469_c0_g1_i6.…	31	Cer. chingii	SRR4210088	event #2
GO:0010241	ent-kaurene oxidation to kaurenoic acid	7/4560	7/25786	5.38789e-06	0.000519338	0.000454102	SRR4210088_DN740_c0_g1_i12.p1/SRR4210088_DN740_c0_g1_i13.p1/SRR4210088_DN740_c0_g1_i5.p1/SRR4210088_DN740_c0_g1_i5.p2/SRR4210088_DN740_c0_g1_i8.p1/SRR4210088_DN740_c0_g1_i8.p2/SRR4210088_DN740_c0_g1_i9.p1	7	Cer. chingii	SRR4210088	event #2
GO:0010276	phytol kinase activity	7/4560	7/25786	5.38789e-06	0.000519338	0.000454102	SRR4210088_DN4733_c0_g1_i12.p1/SRR4210088_DN4733_c0_g1_i2.p1/SRR4210088_DN4733_c0_g1_i5.p1/SRR4210088_DN4733_c0_g1_i5.p2/SRR4210088_DN4733_c0_g1_i6.p1/SRR4210088_DN4733_c0_g2_i3.p1/SRR4210088_DN4733_c0_g2_i5.p1	7	Cer. chingii	SRR4210088	event #2
GO:0015690	aluminum cation transport	7/4560	7/25786	5.38789e-06	0.000519338	0.000454102	SRR4210088_DN6825_c0_g1_i107.p2/SRR4210088_DN6825_c0_g1_i10.p1/SRR4210088_DN6825_c0_g1_i12.p1/SRR4210088_DN6825_c0_g1_i26.p2/SRR4210088_DN6825_c0_g1_i54.p2/SRR4210088_DN6825_c0_g1_i88.p2/SRR4210088_DN6825_c0_g1_i96.p1	7	Cer. chingii	SRR4210088	event #2
GO:0033331	ent-kaurene metabolic process	7/4560	7/25786	5.38789e-06	0.000519338	0.000454102	SRR4210088_DN740_c0_g1_i12.p1/SRR4210088_DN740_c0_g1_i13.p1/SRR4210088_DN740_c0_g1_i5.p1/SRR4210088_DN740_c0_g1_i5.p2/SRR4210088_DN740_c0_g1_i8.p1/SRR4210088_DN740_c0_g1_i8.p2/SRR4210088_DN740_c0_g1_i9.p1	7	Cer. chingii	SRR4210088	event #2
GO:0051501	diterpene phytoalexin metabolic process	7/4560	7/25786	5.38789e-06	0.000519338	0.000454102	SRR4210088_DN740_c0_g1_i12.p1/SRR4210088_DN740_c0_g1_i13.p1/SRR4210088_DN740_c0_g1_i5.p1/SRR4210088_DN740_c0_g1_i5.p2/SRR4210088_DN740_c0_g1_i8.p1/SRR4210088_DN740_c0_g1_i8.p2/SRR4210088_DN740_c0_g1_i9.p1	7	Cer. chingii	SRR4210088	event #2
GO:0051502	diterpene phytoalexin biosynthetic process	7/4560	7/25786	5.38789e-06	0.000519338	0.000454102	SRR4210088_DN740_c0_g1_i12.p1/SRR4210088_DN740_c0_g1_i13.p1/SRR4210088_DN740_c0_g1_i5.p1/SRR4210088_DN740_c0_g1_i5.p2/SRR4210088_DN740_c0_g1_i8.p1/SRR4210088_DN740_c0_g1_i8.p2/SRR4210088_DN740_c0_g1_i9.p1	7	Cer. chingii	SRR4210088	event #2
GO:0052615	ent-kaurene oxidase activity	7/4560	7/25786	5.38789e-06	0.000519338	0.000454102	SRR4210088_DN740_c0_g1_i12.p1/SRR4210088_DN740_c0_g1_i13.p1/SRR4210088_DN740_c0_g1_i5.p1/SRR4210088_DN740_c0_g1_i5.p2/SRR4210088_DN740_c0_g1_i8.p1/SRR4210088_DN740_c0_g1_i8.p2/SRR4210088_DN740_c0_g1_i9.p1	7	Cer. chingii	SRR4210088	event #2
GO:0000014	single-stranded DNA endodeoxyribonuclease activity	12/4560	18/25786	5.92445e-06	0.000561539	0.000491002	SRR4210088_DN23067_c0_g1_i11.p1/SRR4210088_DN23067_c0_g1_i12.p1/SRR4210088_DN23067_c0_g1_i12.p2/SRR4210088_DN23067_c0_g1_i13.p1/SRR4210088_DN23067_c0_g1_i20.p1/SRR4210088_DN23067_c0_g1_i4.p1/SRR4210088_DN23067_c0_g1_i4.p2/SRR4210088_DN23067_c0_g1_i9.p1/SRR4210088_DN3337_c0_g1_i18.p1/SRR4210088_DN3337_c0_g1_i21.p1/SRR4210088_DN3337_c0_g1_i21.p2/SRR4210088_DN3337_c0_g1_i25.p1	12	Cer. chingii	SRR4210088	event #2
GO:0017086	3-methyl-2-oxobutanoate dehydrogenase (lipoamide) complex	9/4560	11/25786	6.5406e-06	0.000599942	0.000524581	SRR4210088_DN13571_c0_g1_i10.p2/SRR4210088_DN13571_c0_g1_i13.p1/SRR4210088_DN13571_c0_g1_i13.p3/SRR4210088_DN13571_c0_g1_i15.p1/SRR4210088_DN13571_c0_g1_i1.p3/SRR4210088_DN13571_c0_g1_i20.p1/SRR4210088_DN13571_c0_g1_i20.p2/SRR4210088_DN13571_c0_g1_i5.p1/SRR4210088_DN13571_c0_g1_i5.p2	9	Cer. chingii	SRR4210088	event #2
GO:0008677	2-dehydropantoate 2-reductase activity	8/4560	9/25786	7.22003e-06	0.000651751	0.000569882	SRR4210088_DN13571_c0_g1_i10.p2/SRR4210088_DN13571_c0_g1_i13.p1/SRR4210088_DN13571_c0_g1_i13.p3/SRR4210088_DN13571_c0_g1_i1.p3/SRR4210088_DN13571_c0_g1_i20.p1/SRR4210088_DN13571_c0_g1_i20.p2/SRR4210088_DN13571_c0_g1_i5.p1/SRR4210088_DN13571_c0_g1_i5.p2	8	Cer. chingii	SRR4210088	event #2
GO:0010476	gibberellin mediated signaling pathway	31/4560	81/25786	9.35754e-06	0.000831505	0.000727056	SRR4210088_DN11308_c0_g1_i23.p1/SRR4210088_DN11308_c0_g1_i3.p1/SRR4210088_DN11308_c0_g1_i9.p1/SRR4210088_DN11533_c0_g1_i1.p1/SRR4210088_DN11533_c0_g1_i3.p1/SRR4210088_DN14029_c0_g1_i1.p1/SRR4210088_DN14029_c0_g1_i2.p1/SRR4210088_DN14029_c0_g2_i1.p1/SRR4210088_DN21573_c0_g1_i4.p1/SRR4210088_DN2469_c0_g1_i11.p2/SRR4210088_DN2469_c0_g1_i18.p2/SRR4210088_DN2469_c0_g1_i1.p2/SRR4210088_DN2469_c0_g1_i6.…	31	Cer. chingii	SRR4210088	event #2
GO:0080083	beta-gentiobiose beta-glucosidase activity	24/4560	56/25786	1.0024e-05	0.000877025	0.000766859	SRR4210088_DN2634_c0_g1_i24.p1/SRR4210088_DN2634_c0_g1_i30.p1/SRR4210088_DN2634_c0_g1_i7.p1/SRR4210088_DN445_c0_g1_i6.p1/SRR4210088_DN4563_c0_g1_i17.p1/SRR4210088_DN4563_c0_g1_i23.p1/SRR4210088_DN4563_c0_g1_i2.p1/SRR4210088_DN4563_c0_g1_i8.p1/SRR4210088_DN553_c0_g1_i10.p1/SRR4210088_DN553_c0_g1_i13.p1/SRR4210088_DN553_c0_g1_i15.p1/SRR4210088_DN553_c0_g1_i7.p1/SRR4210088_DN6217_c0_g1_i36.p1/SRR421…	24	Cer. chingii	SRR4210088	event #2
GO:0006063	uronic acid metabolic process	10/4560	14/25786	1.47788e-05	0.00127344	0.00111348	SRR4210088_DN12808_c0_g1_i10.p1/SRR4210088_DN12808_c0_g1_i10.p2/SRR4210088_DN12808_c0_g1_i13.p1/SRR4210088_DN12808_c0_g1_i15.p1/SRR4210088_DN12808_c0_g1_i5.p1/SRR4210088_DN20321_c0_g1_i1.p1/SRR4210088_DN627_c0_g1_i2.p1/SRR4210088_DN627_c0_g1_i3.p1/SRR4210088_DN627_c0_g1_i6.p1/SRR4210088_DN627_c0_g1_i8.p1	10	Cer. chingii	SRR4210088	event #2
GO:1901682	sulfur compound transmembrane transporter activity	16/4560	31/25786	1.79521e-05	0.00152378	0.00133238	SRR4210088_DN10750_c0_g1_i10.p1/SRR4210088_DN10750_c0_g1_i10.p2/SRR4210088_DN10750_c0_g1_i2.p1/SRR4210088_DN10750_c0_g1_i5.p1/SRR4210088_DN10750_c0_g1_i8.p1/SRR4210088_DN10750_c0_g1_i8.p2/SRR4210088_DN10750_c0_g1_i9.p1/SRR4210088_DN10750_c0_g1_i9.p2/SRR4210088_DN12709_c0_g1_i11.p1/SRR4210088_DN13596_c0_g1_i11.p1/SRR4210088_DN13596_c0_g1_i1.p1/SRR4210088_DN13596_c0_g1_i6.p1/SRR4210088_DN13596_c0_g…	16	Cer. chingii	SRR4210088	event #2
GO:0006775	fat-soluble vitamin metabolic process	20/4560	44/25786	1.90332e-05	0.00159179	0.00139184	SRR4210088_DN13209_c0_g2_i1.p1/SRR4210088_DN13209_c0_g2_i3.p1/SRR4210088_DN13209_c0_g2_i4.p1/SRR4210088_DN13209_c0_g2_i7.p1/SRR4210088_DN13209_c0_g2_i8.p1/SRR4210088_DN13392_c0_g1_i15.p1/SRR4210088_DN13392_c0_g1_i23.p1/SRR4210088_DN13392_c0_g1_i26.p1/SRR4210088_DN13392_c0_g1_i5.p1/SRR4210088_DN4389_c0_g1_i3.p1/SRR4210088_DN4389_c0_g1_i6.p1/SRR4210088_DN4389_c0_g2_i1.p1/SRR4210088_DN4733_c0_g1_i12…	20	Cer. chingii	SRR4210088	event #2
GO:0080079	cellobiose glucosidase activity	24/4560	58/25786	2.0498e-05	0.00168945	0.00147723	SRR4210088_DN2634_c0_g1_i24.p1/SRR4210088_DN2634_c0_g1_i30.p1/SRR4210088_DN2634_c0_g1_i7.p1/SRR4210088_DN445_c0_g1_i6.p1/SRR4210088_DN4563_c0_g1_i17.p1/SRR4210088_DN4563_c0_g1_i23.p1/SRR4210088_DN4563_c0_g1_i2.p1/SRR4210088_DN4563_c0_g1_i8.p1/SRR4210088_DN553_c0_g1_i10.p1/SRR4210088_DN553_c0_g1_i13.p1/SRR4210088_DN553_c0_g1_i15.p1/SRR4210088_DN553_c0_g1_i7.p1/SRR4210088_DN6217_c0_g1_i36.p1/SRR421…	24	Cer. chingii	SRR4210088	event #2
GO:0003836	beta-galactoside (CMP) alpha-2,3-sialyltransferase activity	9/4560	12/25786	2.20211e-05	0.00171553	0.00150004	SRR4210088_DN6362_c0_g1_i16.p1/SRR4210088_DN6362_c0_g1_i1.p1/SRR4210088_DN6362_c0_g1_i1.p2/SRR4210088_DN6362_c0_g1_i21.p1/SRR4210088_DN6362_c0_g1_i5.p1/SRR4210088_DN6362_c0_g1_i5.p2/SRR4210088_DN6362_c0_g1_i6.p1/SRR4210088_DN6362_c0_g1_i7.p1/SRR4210088_DN6362_c0_g1_i8.p1	9	Cer. chingii	SRR4210088	event #2
GO:0008179	adenylate cyclase binding	9/4560	12/25786	2.20211e-05	0.00171553	0.00150004	SRR4210088_DN3329_c0_g1_i11.p1/SRR4210088_DN3329_c0_g1_i11.p2/SRR4210088_DN3329_c0_g1_i11.p3/SRR4210088_DN3329_c0_g1_i18.p1/SRR4210088_DN3329_c0_g1_i18.p2/SRR4210088_DN3329_c0_g1_i19.p1/SRR4210088_DN3329_c0_g1_i19.p2/SRR4210088_DN3329_c0_g1_i19.p3/SRR4210088_DN3329_c0_g1_i19.p4	9	Cer. chingii	SRR4210088	event #2
GO:0009854	oxidative photosynthetic carbon pathway	9/4560	12/25786	2.20211e-05	0.00171553	0.00150004	SRR4210088_DN1315_c0_g1_i10.p1/SRR4210088_DN1315_c0_g1_i11.p1/SRR4210088_DN1315_c0_g1_i23.p1/SRR4210088_DN1315_c0_g1_i39.p1/SRR4210088_DN1315_c0_g1_i47.p1/SRR4210088_DN16425_c0_g1_i1.p1/SRR4210088_DN16425_c0_g1_i5.p1/SRR4210088_DN20217_c0_g1_i1.p1/SRR4210088_DN20217_c0_g2_i3.p1	9	Cer. chingii	SRR4210088	event #2
GO:0035014	phosphatidylinositol 3-kinase regulator activity	9/4560	12/25786	2.20211e-05	0.00171553	0.00150004	SRR4210088_DN11000_c0_g1_i16.p1/SRR4210088_DN11000_c0_g1_i16.p2/SRR4210088_DN11000_c0_g1_i19.p1/SRR4210088_DN11000_c0_g1_i19.p2/SRR4210088_DN11000_c0_g1_i24.p1/SRR4210088_DN11000_c0_g1_i8.p1/SRR4210088_DN11000_c0_g1_i8.p2/SRR4210088_DN11000_c0_g1_i9.p1/SRR4210088_DN11000_c0_g1_i9.p3	9	Cer. chingii	SRR4210088	event #2
GO:0006312	mitotic recombination	28/4560	73/25786	2.3729e-05	0.00182361	0.00159454	SRR4210088_DN12853_c0_g1_i21.p1/SRR4210088_DN12853_c0_g1_i31.p1/SRR4210088_DN12853_c0_g1_i4.p1/SRR4210088_DN12853_c0_g1_i4.p2/SRR4210088_DN12853_c0_g1_i8.p1/SRR4210088_DN15091_c0_g1_i1.p1/SRR4210088_DN15091_c0_g1_i1.p2/SRR4210088_DN16250_c0_g1_i10.p1/SRR4210088_DN16250_c0_g1_i14.p1/SRR4210088_DN16250_c0_g1_i15.p2/SRR4210088_DN16250_c0_g1_i7.p1/SRR4210088_DN16480_c0_g1_i1.p1/SRR4210088_DN16480_c0_…	28	Cer. chingii	SRR4210088	event #2
GO:0015112	nitrate transmembrane transporter activity	23/4560	55/25786	2.47256e-05	0.00187486	0.00163935	SRR4210088_DN11757_c0_g1_i12.p1/SRR4210088_DN11757_c0_g1_i2.p1/SRR4210088_DN12595_c0_g1_i13.p1/SRR4210088_DN12595_c0_g1_i15.p1/SRR4210088_DN12595_c0_g1_i18.p1/SRR4210088_DN12595_c0_g1_i18.p2/SRR4210088_DN12595_c0_g1_i1.p1/SRR4210088_DN12595_c0_g1_i2.p1/SRR4210088_DN12595_c0_g1_i2.p2/SRR4210088_DN12595_c0_g1_i3.p1/SRR4210088_DN12595_c0_g1_i5.p1/SRR4210088_DN12595_c0_g1_i6.p1/SRR4210088_DN12595_c0_…	23	Cer. chingii	SRR4210088	event #2
GO:0043621	protein self-association	65/4560	226/25786	2.62506e-05	0.00194896	0.00170414	SRR4210088_DN10123_c0_g1_i7.p1/SRR4210088_DN10123_c0_g1_i8.p2/SRR4210088_DN10900_c0_g1_i10.p1/SRR4210088_DN10900_c0_g1_i18.p2/SRR4210088_DN10900_c0_g1_i1.p1/SRR4210088_DN10900_c0_g1_i21.p1/SRR4210088_DN10900_c0_g1_i24.p1/SRR4210088_DN10900_c0_g1_i27.p1/SRR4210088_DN10900_c0_g1_i27.p2/SRR4210088_DN10900_c0_g1_i3.p1/SRR4210088_DN10945_c0_g1_i11.p1/SRR4210088_DN10945_c0_g1_i12.p1/SRR4210088_DN10945_…	65	Cer. chingii	SRR4210088	event #2
GO:0016854	racemase and epimerase activity	26/4560	66/25786	2.65945e-05	0.00194896	0.00170414	SRR4210088_DN10557_c3_g1_i1.p1/SRR4210088_DN10557_c3_g1_i2.p1/SRR4210088_DN12136_c0_g1_i9.p1/SRR4210088_DN20321_c0_g1_i1.p1/SRR4210088_DN2560_c0_g1_i10.p1/SRR4210088_DN2560_c0_g2_i1.p1/SRR4210088_DN3247_c0_g1_i5.p1/SRR4210088_DN3247_c0_g1_i6.p1/SRR4210088_DN3247_c0_g1_i6.p2/SRR4210088_DN4253_c0_g1_i2.p1/SRR4210088_DN4253_c0_g1_i7.p1/SRR4210088_DN6263_c0_g1_i2.p2/SRR4210088_DN627_c0_g1_i2.p1/SRR42…	26	Cer. chingii	SRR4210088	event #2
GO:0071949	FAD binding	17/4560	35/25786	2.75371e-05	0.00194896	0.00170414	SRR4210088_DN11157_c0_g1_i14.p1/SRR4210088_DN11157_c0_g1_i17.p1/SRR4210088_DN11157_c0_g1_i19.p1/SRR4210088_DN11157_c0_g1_i27.p1/SRR4210088_DN11157_c0_g1_i29.p1/SRR4210088_DN11157_c0_g1_i2.p1/SRR4210088_DN13880_c0_g1_i1.p1/SRR4210088_DN13880_c0_g1_i2.p1/SRR4210088_DN13880_c0_g1_i5.p1/SRR4210088_DN13884_c0_g3_i11.p1/SRR4210088_DN13884_c0_g3_i3.p1/SRR4210088_DN15614_c0_g1_i19.p2/SRR4210088_DN15614_c…	17	Cer. chingii	SRR4210088	event #2
GO:0008300	isoprenoid catabolic process	20/4560	45/25786	2.85831e-05	0.00194896	0.00170414	SRR4210088_DN13211_c0_g1_i2.p1/SRR4210088_DN13211_c0_g1_i3.p1/SRR4210088_DN14511_c0_g1_i10.p1/SRR4210088_DN14511_c0_g1_i10.p2/SRR4210088_DN19162_c0_g1_i2.p1/SRR4210088_DN1962_c0_g2_i1.p1/SRR4210088_DN1962_c0_g2_i3.p1/SRR4210088_DN1962_c1_g1_i11.p1/SRR4210088_DN20174_c0_g1_i1.p1/SRR4210088_DN25503_c0_g1_i2.p1/SRR4210088_DN2763_c0_g1_i36.p1/SRR4210088_DN2763_c0_g1_i40.p1/SRR4210088_DN7361_c0_g1_i18…	20	Cer. chingii	SRR4210088	event #2
GO:0009690	cytokinin metabolic process	20/4560	45/25786	2.85831e-05	0.00194896	0.00170414	SRR4210088_DN16298_c0_g1_i4.p1/SRR4210088_DN16298_c0_g1_i9.p1/SRR4210088_DN27874_c0_g1_i3.p1/SRR4210088_DN2892_c0_g1_i17.p1/SRR4210088_DN2892_c0_g1_i4.p1/SRR4210088_DN2892_c0_g1_i7.p1/SRR4210088_DN2892_c0_g1_i9.p1/SRR4210088_DN3871_c0_g1_i12.p2/SRR4210088_DN3871_c0_g1_i15.p1/SRR4210088_DN4422_c0_g1_i13.p1/SRR4210088_DN4422_c0_g1_i2.p1/SRR4210088_DN4422_c0_g1_i2.p2/SRR4210088_DN4422_c0_g1_i3.p1/SR…	20	Cer. chingii	SRR4210088	event #2
GO:0016115	terpenoid catabolic process	20/4560	45/25786	2.85831e-05	0.00194896	0.00170414	SRR4210088_DN13211_c0_g1_i2.p1/SRR4210088_DN13211_c0_g1_i3.p1/SRR4210088_DN14511_c0_g1_i10.p1/SRR4210088_DN14511_c0_g1_i10.p2/SRR4210088_DN19162_c0_g1_i2.p1/SRR4210088_DN1962_c0_g2_i1.p1/SRR4210088_DN1962_c0_g2_i3.p1/SRR4210088_DN1962_c1_g1_i11.p1/SRR4210088_DN20174_c0_g1_i1.p1/SRR4210088_DN25503_c0_g1_i2.p1/SRR4210088_DN2763_c0_g1_i36.p1/SRR4210088_DN2763_c0_g1_i40.p1/SRR4210088_DN7361_c0_g1_i18…	20	Cer. chingii	SRR4210088	event #2
GO:0019988	charged-tRNA amino acid modification	6/4560	6/25786	3.05006e-05	0.00194896	0.00170414	SRR4210088_DN6995_c0_g1_i13.p1/SRR4210088_DN6995_c0_g1_i17.p1/SRR4210088_DN6995_c0_g1_i1.p1/SRR4210088_DN6995_c0_g1_i20.p1/SRR4210088_DN6995_c0_g1_i2.p1/SRR4210088_DN6995_c0_g1_i8.p1	6	Cer. chingii	SRR4210088	event #2
GO:0043253	chloroplast ribosome	6/4560	6/25786	3.05006e-05	0.00194896	0.00170414	SRR4210088_DN1268_c0_g1_i10.p1/SRR4210088_DN1268_c0_g1_i2.p1/SRR4210088_DN1268_c0_g1_i5.p1/SRR4210088_DN1268_c0_g1_i9.p1/SRR4210088_DN26157_c0_g1_i1.p1/SRR4210088_DN26157_c0_g1_i2.p1	6	Cer. chingii	SRR4210088	event #2
GO:0043399	tRNA A64-2'-O-ribosylphosphate transferase activity	6/4560	6/25786	3.05006e-05	0.00194896	0.00170414	SRR4210088_DN6995_c0_g1_i13.p1/SRR4210088_DN6995_c0_g1_i17.p1/SRR4210088_DN6995_c0_g1_i1.p1/SRR4210088_DN6995_c0_g1_i20.p1/SRR4210088_DN6995_c0_g1_i2.p1/SRR4210088_DN6995_c0_g1_i8.p1	6	Cer. chingii	SRR4210088	event #2
GO:0045430	chalcone isomerase activity	6/4560	6/25786	3.05006e-05	0.00194896	0.00170414	SRR4210088_DN1395_c0_g1_i11.p1/SRR4210088_DN1395_c0_g1_i27.p1/SRR4210088_DN1395_c0_g1_i29.p1/SRR4210088_DN29155_c0_g1_i1.p1/SRR4210088_DN29155_c0_g1_i4.p1/SRR4210088_DN29155_c0_g1_i5.p1	6	Cer. chingii	SRR4210088	event #2
GO:0046608	carotenoid isomerase activity	6/4560	6/25786	3.05006e-05	0.00194896	0.00170414	SRR4210088_DN11419_c0_g1_i10.p1/SRR4210088_DN11419_c0_g1_i16.p1/SRR4210088_DN11419_c0_g1_i16.p2/SRR4210088_DN11419_c0_g1_i21.p1/SRR4210088_DN11419_c0_g1_i5.p1/SRR4210088_DN11419_c0_g1_i5.p2	6	Cer. chingii	SRR4210088	event #2
GO:0052856	NADHX epimerase activity	6/4560	6/25786	3.05006e-05	0.00194896	0.00170414	SRR4210088_DN3247_c0_g1_i5.p1/SRR4210088_DN3247_c0_g1_i6.p1/SRR4210088_DN3247_c0_g1_i6.p2/SRR4210088_DN7459_c0_g1_i1.p1/SRR4210088_DN7459_c0_g2_i1.p1/SRR4210088_DN7459_c0_g2_i2.p1	6	Cer. chingii	SRR4210088	event #2
GO:0052857	NADPHX epimerase activity	6/4560	6/25786	3.05006e-05	0.00194896	0.00170414	SRR4210088_DN3247_c0_g1_i5.p1/SRR4210088_DN3247_c0_g1_i6.p1/SRR4210088_DN3247_c0_g1_i6.p2/SRR4210088_DN7459_c0_g1_i1.p1/SRR4210088_DN7459_c0_g2_i1.p1/SRR4210088_DN7459_c0_g2_i2.p1	6	Cer. chingii	SRR4210088	event #2
GO:0055121	response to high fluence blue light stimulus by blue high-fluence system	6/4560	6/25786	3.05006e-05	0.00194896	0.00170414	SRR4210088_DN2590_c0_g1_i10.p1/SRR4210088_DN2590_c0_g1_i14.p1/SRR4210088_DN2590_c0_g1_i21.p1/SRR4210088_DN2590_c0_g1_i35.p1/SRR4210088_DN2590_c0_g1_i41.p1/SRR4210088_DN2590_c0_g1_i6.p1	6	Cer. chingii	SRR4210088	event #2
GO:0048482	plant ovule morphogenesis	10/4560	15/25786	3.72677e-05	0.00232903	0.00203647	SRR4210088_DN20083_c0_g1_i1.p1/SRR4210088_DN8385_c0_g1_i16.p2/SRR4210088_DN8385_c0_g1_i19.p2/SRR4210088_DN8385_c0_g1_i21.p1/SRR4210088_DN8385_c0_g1_i27.p1/SRR4210088_DN8385_c0_g1_i39.p1/SRR4210088_DN8385_c0_g1_i44.p1/SRR4210088_DN8385_c0_g1_i46.p1/SRR4210088_DN8385_c0_g1_i55.p1/SRR4210088_DN8385_c0_g1_i63.p2	10	Cer. chingii	SRR4210088	event #2
GO:0051339	regulation of lyase activity	10/4560	15/25786	3.72677e-05	0.00232903	0.00203647	SRR4210088_DN3329_c0_g1_i11.p1/SRR4210088_DN3329_c0_g1_i11.p2/SRR4210088_DN3329_c0_g1_i11.p3/SRR4210088_DN3329_c0_g1_i18.p1/SRR4210088_DN3329_c0_g1_i18.p2/SRR4210088_DN3329_c0_g1_i19.p1/SRR4210088_DN3329_c0_g1_i19.p2/SRR4210088_DN3329_c0_g1_i19.p3/SRR4210088_DN3329_c0_g1_i19.p4/SRR4210088_DN7032_c0_g1_i6.p2	10	Cer. chingii	SRR4210088	event #2
GO:0009646	response to absence of light	25/4560	64/25786	4.46218e-05	0.00275831	0.00241182	SRR4210088_DN13571_c0_g1_i10.p2/SRR4210088_DN13571_c0_g1_i13.p1/SRR4210088_DN13571_c0_g1_i13.p3/SRR4210088_DN13571_c0_g1_i1.p3/SRR4210088_DN13571_c0_g1_i20.p1/SRR4210088_DN13571_c0_g1_i20.p2/SRR4210088_DN13571_c0_g1_i5.p1/SRR4210088_DN13571_c0_g1_i5.p2/SRR4210088_DN14722_c0_g1_i1.p1/SRR4210088_DN14722_c0_g1_i2.p1/SRR4210088_DN14722_c0_g1_i2.p2/SRR4210088_DN16605_c0_g1_i3.p1/SRR4210088_DN16605_c0_…	25	Cer. chingii	SRR4210088	event #2
GO:0015116	sulfate transmembrane transporter activity	11/4560	18/25786	4.8724e-05	0.00289521	0.00253153	SRR4210088_DN10750_c0_g1_i10.p1/SRR4210088_DN10750_c0_g1_i10.p2/SRR4210088_DN10750_c0_g1_i2.p1/SRR4210088_DN10750_c0_g1_i5.p1/SRR4210088_DN10750_c0_g1_i8.p1/SRR4210088_DN10750_c0_g1_i8.p2/SRR4210088_DN10750_c0_g1_i9.p1/SRR4210088_DN10750_c0_g1_i9.p2/SRR4210088_DN12709_c0_g1_i11.p1/SRR4210088_DN31267_c0_g1_i3.p1/SRR4210088_DN31267_c0_g1_i5.p1	11	Cer. chingii	SRR4210088	event #2
GO:1902358	sulfate transmembrane transport	11/4560	18/25786	4.8724e-05	0.00289521	0.00253153	SRR4210088_DN10750_c0_g1_i10.p1/SRR4210088_DN10750_c0_g1_i10.p2/SRR4210088_DN10750_c0_g1_i2.p1/SRR4210088_DN10750_c0_g1_i5.p1/SRR4210088_DN10750_c0_g1_i8.p1/SRR4210088_DN10750_c0_g1_i8.p2/SRR4210088_DN10750_c0_g1_i9.p1/SRR4210088_DN10750_c0_g1_i9.p2/SRR4210088_DN12709_c0_g1_i11.p1/SRR4210088_DN31267_c0_g1_i3.p1/SRR4210088_DN31267_c0_g1_i5.p1	11	Cer. chingii	SRR4210088	event #2
GO:0015706	nitrate transport	23/4560	57/25786	4.8873e-05	0.00289521	0.00253153	SRR4210088_DN11757_c0_g1_i12.p1/SRR4210088_DN11757_c0_g1_i2.p1/SRR4210088_DN12595_c0_g1_i13.p1/SRR4210088_DN12595_c0_g1_i15.p1/SRR4210088_DN12595_c0_g1_i18.p1/SRR4210088_DN12595_c0_g1_i18.p2/SRR4210088_DN12595_c0_g1_i1.p1/SRR4210088_DN12595_c0_g1_i2.p1/SRR4210088_DN12595_c0_g1_i2.p2/SRR4210088_DN12595_c0_g1_i3.p1/SRR4210088_DN12595_c0_g1_i5.p1/SRR4210088_DN12595_c0_g1_i6.p1/SRR4210088_DN12595_c0_…	23	Cer. chingii	SRR4210088	event #2
GO:0048235	pollen sperm cell differentiation	23/4560	57/25786	4.8873e-05	0.00289521	0.00253153	SRR4210088_DN12717_c0_g1_i11.p2/SRR4210088_DN2260_c0_g1_i12.p1/SRR4210088_DN2260_c0_g1_i14.p1/SRR4210088_DN2260_c0_g1_i2.p1/SRR4210088_DN2260_c0_g1_i8.p1/SRR4210088_DN3840_c0_g1_i51.p1/SRR4210088_DN4611_c0_g1_i36.p2/SRR4210088_DN4611_c0_g1_i42.p2/SRR4210088_DN4611_c0_g1_i43.p2/SRR4210088_DN4611_c0_g1_i69.p2/SRR4210088_DN4611_c0_g1_i84.p2/SRR4210088_DN4611_c0_g1_i89.p2/SRR4210088_DN5210_c0_g1_i11.…	23	Cer. chingii	SRR4210088	event #2
GO:0010340	carboxyl-O-methyltransferase activity	12/4560	21/25786	5.52999e-05	0.00324217	0.00283491	SRR4210088_DN14401_c0_g1_i1.p1/SRR4210088_DN14401_c0_g1_i2.p1/SRR4210088_DN14401_c0_g1_i3.p1/SRR4210088_DN14401_c0_g1_i4.p1/SRR4210088_DN15855_c0_g1_i16.p1/SRR4210088_DN15855_c0_g1_i22.p1/SRR4210088_DN15855_c0_g1_i4.p1/SRR4210088_DN15855_c0_g1_i5.p1/SRR4210088_DN32863_c0_g1_i1.p1/SRR4210088_DN4575_c0_g1_i3.p1/SRR4210088_DN4575_c0_g1_i7.p1/SRR4210088_DN53851_c0_g1_i1.p1	12	Cer. chingii	SRR4210088	event #2
GO:0006379	mRNA cleavage	29/4560	80/25786	5.82596e-05	0.00338084	0.00295616	SRR4210088_DN1537_c0_g1_i1.p1/SRR4210088_DN1544_c0_g1_i1.p1/SRR4210088_DN2149_c0_g1_i12.p1/SRR4210088_DN2149_c0_g1_i15.p1/SRR4210088_DN2149_c0_g1_i8.p1/SRR4210088_DN2332_c0_g1_i2.p1/SRR4210088_DN3426_c0_g1_i7.p1/SRR4210088_DN4538_c0_g1_i15.p1/SRR4210088_DN4538_c0_g1_i15.p2/SRR4210088_DN4538_c0_g1_i1.p1/SRR4210088_DN4538_c0_g1_i4.p1/SRR4210088_DN4538_c0_g1_i5.p1/SRR4210088_DN5707_c0_g1_i5.p1/SRR42…	29	Cer. chingii	SRR4210088	event #2
GO:0042752	regulation of circadian rhythm	31/4560	88/25786	6.19477e-05	0.00355855	0.00311155	SRR4210088_DN12830_c0_g1_i1.p1/SRR4210088_DN12830_c0_g2_i1.p1/SRR4210088_DN14191_c0_g1_i13.p1/SRR4210088_DN14191_c0_g1_i16.p1/SRR4210088_DN14191_c0_g1_i5.p1/SRR4210088_DN14191_c0_g1_i6.p1/SRR4210088_DN14384_c0_g1_i3.p1/SRR4210088_DN14384_c0_g1_i3.p2/SRR4210088_DN14384_c0_g1_i4.p1/SRR4210088_DN14384_c0_g1_i5.p1/SRR4210088_DN1519_c0_g1_i2.p1/SRR4210088_DN1519_c0_g1_i3.p1/SRR4210088_DN15285_c0_g1_i1…	31	Cer. chingii	SRR4210088	event #2
GO:0008422	beta-glucosidase activity	44/4560	141/25786	6.39823e-05	0.00363867	0.0031816	SRR4210088_DN10343_c0_g1_i11.p2/SRR4210088_DN10343_c0_g1_i18.p2/SRR4210088_DN17832_c0_g1_i16.p4/SRR4210088_DN17832_c0_g1_i39.p4/SRR4210088_DN17832_c0_g1_i44.p4/SRR4210088_DN17832_c0_g1_i6.p4/SRR4210088_DN2634_c0_g1_i24.p1/SRR4210088_DN2634_c0_g1_i30.p1/SRR4210088_DN2634_c0_g1_i4.p1/SRR4210088_DN2634_c0_g1_i7.p1/SRR4210088_DN445_c0_g1_i6.p1/SRR4210088_DN4563_c0_g1_i17.p1/SRR4210088_DN4563_c0_g1_i2…	44	Cer. chingii	SRR4210088	event #2
GO:0010227	floral organ abscission	21/4560	51/25786	7.24239e-05	0.00407797	0.00356572	SRR4210088_DN18474_c0_g1_i15.p2/SRR4210088_DN18474_c0_g1_i5.p1/SRR4210088_DN1962_c0_g2_i1.p1/SRR4210088_DN1962_c0_g2_i3.p1/SRR4210088_DN1962_c1_g1_i11.p1/SRR4210088_DN25503_c0_g1_i2.p1/SRR4210088_DN3032_c0_g1_i10.p1/SRR4210088_DN3032_c0_g1_i2.p1/SRR4210088_DN3032_c0_g1_i9.p1/SRR4210088_DN3096_c0_g1_i2.p1/SRR4210088_DN3096_c0_g1_i3.p1/SRR4210088_DN6194_c0_g1_i2.p1/SRR4210088_DN6194_c0_g1_i5.p1/SRR…	21	Cer. chingii	SRR4210088	event #2
GO:0080050	regulation of seed development	30/4560	85/25786	7.76324e-05	0.00431604	0.00377388	SRR4210088_DN1962_c0_g2_i1.p1/SRR4210088_DN1962_c0_g2_i3.p1/SRR4210088_DN1962_c1_g1_i11.p1/SRR4210088_DN21573_c0_g1_i4.p1/SRR4210088_DN2469_c0_g1_i11.p1/SRR4210088_DN2469_c0_g1_i18.p1/SRR4210088_DN2469_c0_g1_i1.p1/SRR4210088_DN25503_c0_g1_i2.p1/SRR4210088_DN25547_c0_g1_i14.p1/SRR4210088_DN25547_c0_g1_i14.p2/SRR4210088_DN25547_c0_g1_i18.p1/SRR4210088_DN25547_c0_g1_i18.p2/SRR4210088_DN25547_c0_g1_i…	30	Cer. chingii	SRR4210088	event #2
GO:0015698	inorganic anion transport	68/4560	247/25786	7.81698e-05	0.00431604	0.00377388	SRR4210088_DN1072_c1_g1_i14.p1/SRR4210088_DN1072_c1_g1_i6.p1/SRR4210088_DN10750_c0_g1_i10.p1/SRR4210088_DN10750_c0_g1_i10.p2/SRR4210088_DN10750_c0_g1_i2.p1/SRR4210088_DN10750_c0_g1_i5.p1/SRR4210088_DN10750_c0_g1_i8.p1/SRR4210088_DN10750_c0_g1_i8.p2/SRR4210088_DN10750_c0_g1_i9.p1/SRR4210088_DN10750_c0_g1_i9.p2/SRR4210088_DN10945_c0_g1_i11.p1/SRR4210088_DN10945_c0_g1_i12.p1/SRR4210088_DN10945_c0_g1…	68	Cer. chingii	SRR4210088	event #2
GO:0071370	cellular response to gibberellin stimulus	31/4560	89/25786	7.91012e-05	0.00432547	0.00378213	SRR4210088_DN11308_c0_g1_i23.p1/SRR4210088_DN11308_c0_g1_i3.p1/SRR4210088_DN11308_c0_g1_i9.p1/SRR4210088_DN11533_c0_g1_i1.p1/SRR4210088_DN11533_c0_g1_i3.p1/SRR4210088_DN14029_c0_g1_i1.p1/SRR4210088_DN14029_c0_g1_i2.p1/SRR4210088_DN14029_c0_g2_i1.p1/SRR4210088_DN21573_c0_g1_i4.p1/SRR4210088_DN2469_c0_g1_i11.p2/SRR4210088_DN2469_c0_g1_i18.p2/SRR4210088_DN2469_c0_g1_i1.p2/SRR4210088_DN2469_c0_g1_i6.…	31	Cer. chingii	SRR4210088	event #2
GO:0005658	alpha DNA polymerase:primase complex	10/4560	16/25786	8.35638e-05	0.00452597	0.00395745	SRR4210088_DN10706_c0_g1_i1.p1/SRR4210088_DN10706_c0_g1_i1.p2/SRR4210088_DN10706_c0_g1_i5.p1/SRR4210088_DN10706_c0_g1_i9.p1/SRR4210088_DN3927_c0_g1_i19.p1/SRR4210088_DN3927_c0_g1_i21.p1/SRR4210088_DN3927_c0_g1_i28.p1/SRR4210088_DN3927_c0_g1_i28.p2/SRR4210088_DN3927_c0_g1_i41.p1/SRR4210088_DN3927_c0_g1_i9.p1	10	Cer. chingii	SRR4210088	event #2
GO:0030641	regulation of cellular pH	39/4560	122/25786	9.1106e-05	0.00484224	0.00423399	SRR4210088_DN14050_c0_g1_i12.p1/SRR4210088_DN14050_c0_g2_i1.p1/SRR4210088_DN14515_c0_g1_i13.p1/SRR4210088_DN14515_c0_g1_i13.p2/SRR4210088_DN14515_c0_g1_i21.p1/SRR4210088_DN14515_c0_g1_i21.p2/SRR4210088_DN14515_c0_g1_i31.p2/SRR4210088_DN14515_c0_g1_i43.p2/SRR4210088_DN14515_c0_g1_i59.p1/SRR4210088_DN14515_c0_g1_i60.p1/SRR4210088_DN14515_c0_g1_i60.p2/SRR4210088_DN14515_c0_g1_i9.p1/SRR4210088_DN1456…	39	Cer. chingii	SRR4210088	event #2
GO:0051453	regulation of intracellular pH	39/4560	122/25786	9.1106e-05	0.00484224	0.00423399	SRR4210088_DN14050_c0_g1_i12.p1/SRR4210088_DN14050_c0_g2_i1.p1/SRR4210088_DN14515_c0_g1_i13.p1/SRR4210088_DN14515_c0_g1_i13.p2/SRR4210088_DN14515_c0_g1_i21.p1/SRR4210088_DN14515_c0_g1_i21.p2/SRR4210088_DN14515_c0_g1_i31.p2/SRR4210088_DN14515_c0_g1_i43.p2/SRR4210088_DN14515_c0_g1_i59.p1/SRR4210088_DN14515_c0_g1_i60.p1/SRR4210088_DN14515_c0_g1_i60.p2/SRR4210088_DN14515_c0_g1_i9.p1/SRR4210088_DN1456…	39	Cer. chingii	SRR4210088	event #2
GO:0010521	telomerase inhibitor activity	8/4560	11/25786	9.41963e-05	0.00484566	0.00423698	SRR4210088_DN11666_c0_g1_i15.p1/SRR4210088_DN11666_c0_g1_i16.p1/SRR4210088_DN11666_c0_g1_i6.p1/SRR4210088_DN8629_c0_g1_i1.p1/SRR4210088_DN8629_c0_g1_i20.p1/SRR4210088_DN8629_c0_g1_i22.p1/SRR4210088_DN8629_c0_g1_i26.p1/SRR4210088_DN8629_c0_g1_i5.p1	8	Cer. chingii	SRR4210088	event #2
GO:0034256	chlorophyll(ide) b reductase activity	8/4560	11/25786	9.41963e-05	0.00484566	0.00423698	SRR4210088_DN5876_c0_g1_i2.p1/SRR4210088_DN5876_c0_g1_i3.p1/SRR4210088_DN5876_c0_g1_i4.p1/SRR4210088_DN5876_c0_g1_i7.p1/SRR4210088_DN5876_c0_g1_i8.p1/SRR4210088_DN6391_c0_g1_i4.p1/SRR4210088_DN6391_c0_g1_i8.p1/SRR4210088_DN6391_c0_g1_i8.p2	8	Cer. chingii	SRR4210088	event #2
GO:0047538	2-carboxy-D-arabinitol-1-phosphatase activity	8/4560	11/25786	9.41963e-05	0.00484566	0.00423698	SRR4210088_DN2706_c0_g1_i13.p1/SRR4210088_DN2706_c0_g1_i13.p2/SRR4210088_DN2706_c0_g1_i14.p1/SRR4210088_DN2706_c0_g1_i15.p1/SRR4210088_DN2706_c0_g1_i6.p1/SRR4210088_DN2706_c0_g1_i7.p1/SRR4210088_DN2706_c0_g1_i7.p2/SRR4210088_DN2706_c0_g1_i8.p1	8	Cer. chingii	SRR4210088	event #2
GO:0046910	pectinesterase inhibitor activity	14/4560	28/25786	9.45786e-05	0.00484566	0.00423698	SRR4210088_DN11961_c0_g1_i1.p1/SRR4210088_DN11961_c0_g1_i5.p1/SRR4210088_DN12913_c0_g1_i1.p1/SRR4210088_DN12913_c0_g1_i3.p1/SRR4210088_DN12913_c0_g2_i1.p1/SRR4210088_DN16649_c0_g1_i4.p1/SRR4210088_DN16649_c0_g1_i5.p1/SRR4210088_DN17593_c1_g1_i6.p1/SRR4210088_DN17949_c0_g1_i8.p1/SRR4210088_DN2317_c0_g1_i2.p1/SRR4210088_DN2317_c0_g1_i3.p1/SRR4210088_DN2769_c0_g1_i1.p1/SRR4210088_DN597_c0_g1_i1.p1/S…	14	Cer. chingii	SRR4210088	event #2
GO:0016722	oxidoreductase activity, acting on metal ions	32/4560	94/25786	0.000100919	0.00512433	0.00448064	SRR4210088_DN11245_c0_g1_i10.p1/SRR4210088_DN11245_c0_g1_i8.p1/SRR4210088_DN131_c0_g1_i2.p1/SRR4210088_DN131_c0_g1_i4.p1/SRR4210088_DN14671_c0_g1_i1.p1/SRR4210088_DN14784_c0_g1_i1.p1/SRR4210088_DN2580_c0_g1_i14.p1/SRR4210088_DN2580_c0_g1_i14.p2/SRR4210088_DN2580_c0_g1_i19.p1/SRR4210088_DN2580_c0_g1_i28.p1/SRR4210088_DN2580_c0_g1_i32.p1/SRR4210088_DN26127_c0_g1_i2.p1/SRR4210088_DN26127_c0_g2_i1.p1…	32	Cer. chingii	SRR4210088	event #2
GO:0042550	photosystem I stabilization	17/4560	38/25786	0.00010195	0.0051309	0.00448638	SRR4210088_DN14761_c0_g1_i11.p1/SRR4210088_DN14761_c0_g1_i11.p2/SRR4210088_DN14761_c0_g1_i12.p1/SRR4210088_DN14761_c0_g1_i4.p1/SRR4210088_DN14761_c0_g1_i4.p2/SRR4210088_DN14761_c0_g1_i7.p1/SRR4210088_DN14761_c0_g1_i7.p2/SRR4210088_DN31021_c0_g2_i12.p2/SRR4210088_DN31021_c0_g2_i7.p2/SRR4210088_DN6032_c0_g1_i9.p2/SRR4210088_DN8486_c0_g1_i1.p1/SRR4210088_DN8486_c0_g1_i2.p2/SRR4210088_DN8486_c0_g1_i4…	17	Cer. chingii	SRR4210088	event #2
GO:0031985	Golgi cisterna	25/4560	67/25786	0.000107726	0.005374	0.00469895	SRR4210088_DN15143_c0_g1_i30.p1/SRR4210088_DN15143_c0_g1_i39.p1/SRR4210088_DN15143_c0_g1_i70.p1/SRR4210088_DN2207_c0_g1_i1.p1/SRR4210088_DN2779_c0_g1_i1.p1/SRR4210088_DN2831_c0_g1_i4.p1/SRR4210088_DN2831_c0_g1_i5.p1/SRR4210088_DN5463_c0_g1_i11.p1/SRR4210088_DN5463_c0_g1_i12.p1/SRR4210088_DN5463_c0_g1_i13.p1/SRR4210088_DN5463_c0_g1_i15.p1/SRR4210088_DN5463_c0_g1_i16.p1/SRR4210088_DN5463_c0_g1_i17.…	25	Cer. chingii	SRR4210088	event #2
GO:0019203	carbohydrate phosphatase activity	29/4560	83/25786	0.000124526	0.00615808	0.00538454	SRR4210088_DN10320_c0_g1_i10.p1/SRR4210088_DN10320_c0_g1_i32.p1/SRR4210088_DN10320_c0_g1_i7.p1/SRR4210088_DN10320_c0_g1_i8.p1/SRR4210088_DN12237_c0_g1_i11.p1/SRR4210088_DN12237_c0_g1_i12.p1/SRR4210088_DN12237_c0_g1_i2.p1/SRR4210088_DN12237_c0_g1_i6.p1/SRR4210088_DN17118_c0_g1_i10.p1/SRR4210088_DN17118_c0_g1_i11.p1/SRR4210088_DN17118_c0_g1_i11.p2/SRR4210088_DN17118_c0_g1_i3.p1/SRR4210088_DN17118_c…	29	Cer. chingii	SRR4210088	event #2
GO:0016407	acetyltransferase activity	51/4560	175/25786	0.000127711	0.00626114	0.00547465	SRR4210088_DN12105_c0_g1_i16.p1/SRR4210088_DN14722_c0_g1_i1.p1/SRR4210088_DN14722_c0_g1_i2.p1/SRR4210088_DN14722_c0_g1_i2.p2/SRR4210088_DN15915_c0_g1_i3.p2/SRR4210088_DN15915_c0_g1_i4.p1/SRR4210088_DN16625_c0_g1_i2.p1/SRR4210088_DN16625_c0_g1_i6.p1/SRR4210088_DN22159_c0_g1_i10.p1/SRR4210088_DN22159_c0_g1_i20.p1/SRR4210088_DN22159_c0_g1_i25.p1/SRR4210088_DN22550_c0_g1_i14.p1/SRR4210088_DN22550_c0_…	51	Cer. chingii	SRR4210088	event #2
GO:0070734	histone H3-K27 methylation	15/4560	32/25786	0.000135966	0.00639927	0.00559543	SRR4210088_DN2837_c0_g1_i2.p1/SRR4210088_DN2837_c0_g1_i2.p2/SRR4210088_DN2837_c0_g1_i3.p1/SRR4210088_DN2837_c0_g1_i3.p2/SRR4210088_DN48544_c1_g1_i1.p1/SRR4210088_DN6326_c0_g1_i15.p1/SRR4210088_DN6326_c0_g1_i15.p2/SRR4210088_DN6326_c0_g1_i17.p1/SRR4210088_DN6326_c0_g1_i19.p1/SRR4210088_DN6326_c0_g1_i19.p2/SRR4210088_DN6326_c0_g1_i22.p1/SRR4210088_DN6326_c0_g1_i28.p1/SRR4210088_DN6326_c0_g1_i28.p2/…	15	Cer. chingii	SRR4210088	event #2
GO:0016822	hydrolase activity, acting on acid carbon-carbon bonds	9/4560	14/25786	0.000142132	0.00639927	0.00559543	SRR4210088_DN10210_c0_g1_i1.p1/SRR4210088_DN10210_c0_g1_i2.p1/SRR4210088_DN1324_c0_g1_i14.p1/SRR4210088_DN1324_c0_g1_i17.p1/SRR4210088_DN1324_c0_g1_i7.p1/SRR4210088_DN2247_c0_g1_i1.p1/SRR4210088_DN2247_c0_g1_i5.p1/SRR4210088_DN37210_c0_g1_i1.p1/SRR4210088_DN52311_c0_g1_i1.p1	9	Cer. chingii	SRR4210088	event #2
GO:0016823	hydrolase activity, acting on acid carbon-carbon bonds, in ketonic substances	9/4560	14/25786	0.000142132	0.00639927	0.00559543	SRR4210088_DN10210_c0_g1_i1.p1/SRR4210088_DN10210_c0_g1_i2.p1/SRR4210088_DN1324_c0_g1_i14.p1/SRR4210088_DN1324_c0_g1_i17.p1/SRR4210088_DN1324_c0_g1_i7.p1/SRR4210088_DN2247_c0_g1_i1.p1/SRR4210088_DN2247_c0_g1_i5.p1/SRR4210088_DN37210_c0_g1_i1.p1/SRR4210088_DN52311_c0_g1_i1.p1	9	Cer. chingii	SRR4210088	event #2
GO:0016851	magnesium chelatase activity	9/4560	14/25786	0.000142132	0.00639927	0.00559543	SRR4210088_DN2345_c0_g1_i2.p1/SRR4210088_DN2345_c0_g1_i4.p1/SRR4210088_DN2345_c0_g1_i7.p1/SRR4210088_DN6049_c0_g1_i16.p1/SRR4210088_DN6049_c0_g1_i19.p1/SRR4210088_DN6049_c0_g1_i19.p2/SRR4210088_DN6049_c0_g1_i6.p1/SRR4210088_DN6049_c0_g1_i8.p1/SRR4210088_DN6049_c0_g1_i8.p2	9	Cer. chingii	SRR4210088	event #2
GO:0045761	regulation of adenylate cyclase activity	9/4560	14/25786	0.000142132	0.00639927	0.00559543	SRR4210088_DN3329_c0_g1_i11.p1/SRR4210088_DN3329_c0_g1_i11.p2/SRR4210088_DN3329_c0_g1_i11.p3/SRR4210088_DN3329_c0_g1_i18.p1/SRR4210088_DN3329_c0_g1_i18.p2/SRR4210088_DN3329_c0_g1_i19.p1/SRR4210088_DN3329_c0_g1_i19.p2/SRR4210088_DN3329_c0_g1_i19.p3/SRR4210088_DN3329_c0_g1_i19.p4	9	Cer. chingii	SRR4210088	event #2
GO:0051002	ligase activity, forming nitrogen-metal bonds	9/4560	14/25786	0.000142132	0.00639927	0.00559543	SRR4210088_DN2345_c0_g1_i2.p1/SRR4210088_DN2345_c0_g1_i4.p1/SRR4210088_DN2345_c0_g1_i7.p1/SRR4210088_DN6049_c0_g1_i16.p1/SRR4210088_DN6049_c0_g1_i19.p1/SRR4210088_DN6049_c0_g1_i19.p2/SRR4210088_DN6049_c0_g1_i6.p1/SRR4210088_DN6049_c0_g1_i8.p1/SRR4210088_DN6049_c0_g1_i8.p2	9	Cer. chingii	SRR4210088	event #2
GO:0051003	ligase activity, forming nitrogen-metal bonds, forming coordination complexes	9/4560	14/25786	0.000142132	0.00639927	0.00559543	SRR4210088_DN2345_c0_g1_i2.p1/SRR4210088_DN2345_c0_g1_i4.p1/SRR4210088_DN2345_c0_g1_i7.p1/SRR4210088_DN6049_c0_g1_i16.p1/SRR4210088_DN6049_c0_g1_i19.p1/SRR4210088_DN6049_c0_g1_i19.p2/SRR4210088_DN6049_c0_g1_i6.p1/SRR4210088_DN6049_c0_g1_i8.p1/SRR4210088_DN6049_c0_g1_i8.p2	9	Cer. chingii	SRR4210088	event #2
GO:0015103	inorganic anion transmembrane transporter activity	61/4560	220/25786	0.000142769	0.00639927	0.00559543	SRR4210088_DN1072_c1_g1_i14.p1/SRR4210088_DN1072_c1_g1_i6.p1/SRR4210088_DN10750_c0_g1_i10.p1/SRR4210088_DN10750_c0_g1_i10.p2/SRR4210088_DN10750_c0_g1_i2.p1/SRR4210088_DN10750_c0_g1_i5.p1/SRR4210088_DN10750_c0_g1_i8.p1/SRR4210088_DN10750_c0_g1_i8.p2/SRR4210088_DN10750_c0_g1_i9.p1/SRR4210088_DN10750_c0_g1_i9.p2/SRR4210088_DN11757_c0_g1_i12.p1/SRR4210088_DN11757_c0_g1_i2.p1/SRR4210088_DN12595_c0_g1_…	61	Cer. chingii	SRR4210088	event #2
GO:0006767	water-soluble vitamin metabolic process	42/4560	137/25786	0.000144115	0.00639927	0.00559543	SRR4210088_DN10184_c0_g1_i3.p1/SRR4210088_DN10184_c0_g1_i6.p1/SRR4210088_DN11011_c0_g2_i1.p1/SRR4210088_DN11011_c0_g2_i2.p1/SRR4210088_DN11011_c0_g2_i4.p1/SRR4210088_DN1180_c0_g1_i10.p1/SRR4210088_DN1180_c0_g1_i2.p1/SRR4210088_DN1180_c0_g1_i5.p1/SRR4210088_DN1180_c0_g1_i8.p1/SRR4210088_DN1180_c0_g1_i9.p1/SRR4210088_DN13339_c0_g1_i6.p1/SRR4210088_DN13571_c0_g1_i10.p2/SRR4210088_DN13571_c0_g1_i13.p…	42	Cer. chingii	SRR4210088	event #2
GO:0016103	diterpenoid catabolic process	14/4560	29/25786	0.000153162	0.00639927	0.00559543	SRR4210088_DN19162_c0_g1_i2.p1/SRR4210088_DN1962_c0_g2_i1.p1/SRR4210088_DN1962_c0_g2_i3.p1/SRR4210088_DN1962_c1_g1_i11.p1/SRR4210088_DN20174_c0_g1_i1.p1/SRR4210088_DN25503_c0_g1_i2.p1/SRR4210088_DN7361_c0_g1_i18.p1/SRR4210088_DN7361_c0_g1_i22.p1/SRR4210088_DN7361_c0_g1_i8.p1/SRR4210088_DN7875_c0_g1_i4.p1/SRR4210088_DN7875_c0_g1_i9.p1/SRR4210088_DN7875_c0_g2_i1.p1/SRR4210088_DN804_c0_g1_i69.p1/SRR…	14	Cer. chingii	SRR4210088	event #2
GO:0003714	transcription corepressor activity	30/4560	88/25786	0.000159257	0.00639927	0.00559543	SRR4210088_DN11811_c0_g1_i10.p1/SRR4210088_DN11811_c0_g1_i4.p1/SRR4210088_DN11811_c0_g1_i6.p1/SRR4210088_DN11811_c0_g1_i8.p1/SRR4210088_DN11811_c0_g1_i9.p1/SRR4210088_DN17740_c0_g1_i11.p1/SRR4210088_DN17740_c0_g1_i17.p1/SRR4210088_DN17740_c0_g1_i8.p1/SRR4210088_DN18755_c0_g1_i6.p1/SRR4210088_DN21327_c0_g1_i10.p1/SRR4210088_DN21327_c0_g1_i2.p1/SRR4210088_DN21327_c0_g1_i5.p1/SRR4210088_DN21327_c0_g…	30	Cer. chingii	SRR4210088	event #2
GO:0080167	response to karrikin	52/4560	181/25786	0.00016408	0.00639927	0.00559543	SRR4210088_DN11245_c0_g1_i10.p1/SRR4210088_DN11245_c0_g1_i8.p1/SRR4210088_DN11533_c0_g1_i1.p1/SRR4210088_DN11533_c0_g1_i3.p1/SRR4210088_DN11665_c0_g1_i1.p1/SRR4210088_DN11665_c0_g1_i2.p1/SRR4210088_DN11665_c0_g1_i3.p1/SRR4210088_DN11665_c0_g1_i4.p1/SRR4210088_DN11665_c0_g1_i6.p1/SRR4210088_DN11665_c0_g1_i7.p1/SRR4210088_DN1354_c0_g1_i2.p1/SRR4210088_DN1395_c0_g1_i11.p1/SRR4210088_DN1395_c0_g1_i27…	52	Cer. chingii	SRR4210088	event #2
GO:0019207	kinase regulator activity	38/4560	121/25786	0.000168419	0.00639927	0.00559543	SRR4210088_DN10084_c0_g1_i1.p1/SRR4210088_DN10084_c2_g1_i3.p2/SRR4210088_DN10085_c0_g1_i1.p1/SRR4210088_DN10352_c0_g1_i3.p1/SRR4210088_DN10352_c0_g1_i5.p1/SRR4210088_DN10352_c0_g1_i8.p1/SRR4210088_DN11000_c0_g1_i16.p1/SRR4210088_DN11000_c0_g1_i16.p2/SRR4210088_DN11000_c0_g1_i19.p1/SRR4210088_DN11000_c0_g1_i19.p2/SRR4210088_DN11000_c0_g1_i24.p1/SRR4210088_DN11000_c0_g1_i8.p1/SRR4210088_DN11000_c0_…	38	Cer. chingii	SRR4210088	event #2
GO:0009915	phloem sucrose loading	10/4560	17/25786	0.0001707	0.00639927	0.00559543	SRR4210088_DN13209_c0_g2_i1.p1/SRR4210088_DN13209_c0_g2_i3.p1/SRR4210088_DN13209_c0_g2_i4.p1/SRR4210088_DN13209_c0_g2_i7.p1/SRR4210088_DN13209_c0_g2_i8.p1/SRR4210088_DN13392_c0_g1_i15.p1/SRR4210088_DN13392_c0_g1_i23.p1/SRR4210088_DN13392_c0_g1_i26.p1/SRR4210088_DN13392_c0_g1_i5.p1/SRR4210088_DN5734_c0_g1_i3.p1	10	Cer. chingii	SRR4210088	event #2
GO:0001025	RNA polymerase III general transcription initiation factor binding	5/4560	5/25786	0.000172631	0.00639927	0.00559543	SRR4210088_DN5241_c1_g1_i16.p1/SRR4210088_DN5241_c1_g1_i24.p1/SRR4210088_DN5241_c1_g1_i27.p1/SRR4210088_DN5241_c1_g1_i2.p1/SRR4210088_DN5241_c1_g1_i37.p1	5	Cer. chingii	SRR4210088	event #2
GO:0001156	TFIIIC-class transcription factor complex binding	5/4560	5/25786	0.000172631	0.00639927	0.00559543	SRR4210088_DN5241_c1_g1_i16.p1/SRR4210088_DN5241_c1_g1_i24.p1/SRR4210088_DN5241_c1_g1_i27.p1/SRR4210088_DN5241_c1_g1_i2.p1/SRR4210088_DN5241_c1_g1_i37.p1	5	Cer. chingii	SRR4210088	event #2
GO:0004334	fumarylacetoacetase activity	5/4560	5/25786	0.000172631	0.00639927	0.00559543	SRR4210088_DN1324_c0_g1_i14.p1/SRR4210088_DN1324_c0_g1_i17.p1/SRR4210088_DN1324_c0_g1_i7.p1/SRR4210088_DN2247_c0_g1_i1.p1/SRR4210088_DN2247_c0_g1_i5.p1	5	Cer. chingii	SRR4210088	event #2
GO:0015234	thiamine transmembrane transporter activity	5/4560	5/25786	0.000172631	0.00639927	0.00559543	SRR4210088_DN13596_c0_g1_i11.p1/SRR4210088_DN13596_c0_g1_i1.p1/SRR4210088_DN13596_c0_g1_i6.p1/SRR4210088_DN13596_c0_g1_i6.p2/SRR4210088_DN13596_c0_g1_i9.p1	5	Cer. chingii	SRR4210088	event #2
GO:0030974	thiamine pyrophosphate transmembrane transport	5/4560	5/25786	0.000172631	0.00639927	0.00559543	SRR4210088_DN13596_c0_g1_i11.p1/SRR4210088_DN13596_c0_g1_i1.p1/SRR4210088_DN13596_c0_g1_i6.p1/SRR4210088_DN13596_c0_g1_i6.p2/SRR4210088_DN13596_c0_g1_i9.p1	5	Cer. chingii	SRR4210088	event #2
GO:0033481	galacturonate biosynthetic process	5/4560	5/25786	0.000172631	0.00639927	0.00559543	SRR4210088_DN20321_c0_g1_i1.p1/SRR4210088_DN627_c0_g1_i2.p1/SRR4210088_DN627_c0_g1_i3.p1/SRR4210088_DN627_c0_g1_i6.p1/SRR4210088_DN627_c0_g1_i8.p1	5	Cer. chingii	SRR4210088	event #2
GO:0036209	9beta-pimara-7,15-diene oxidase activity	5/4560	5/25786	0.000172631	0.00639927	0.00559543	SRR4210088_DN95_c0_g2_i10.p1/SRR4210088_DN95_c0_g2_i1.p2/SRR4210088_DN95_c0_g2_i3.p2/SRR4210088_DN95_c0_g2_i5.p2/SRR4210088_DN95_c0_g2_i6.p2	5	Cer. chingii	SRR4210088	event #2
GO:0042392	sphingosine-1-phosphate phosphatase activity	5/4560	5/25786	0.000172631	0.00639927	0.00559543	SRR4210088_DN11707_c0_g1_i2.p1/SRR4210088_DN11707_c0_g1_i2.p2/SRR4210088_DN11707_c0_g1_i4.p1/SRR4210088_DN11707_c0_g1_i5.p1/SRR4210088_DN11707_c0_g1_i6.p2	5	Cer. chingii	SRR4210088	event #2
GO:0044715	8-oxo-dGDP phosphatase activity	5/4560	5/25786	0.000172631	0.00639927	0.00559543	SRR4210088_DN7400_c0_g1_i12.p1/SRR4210088_DN7400_c0_g1_i4.p1/SRR4210088_DN7400_c0_g1_i4.p2/SRR4210088_DN7400_c0_g1_i7.p1/SRR4210088_DN7400_c0_g1_i8.p1	5	Cer. chingii	SRR4210088	event #2
GO:0050378	UDP-glucuronate 4-epimerase activity	5/4560	5/25786	0.000172631	0.00639927	0.00559543	SRR4210088_DN20321_c0_g1_i1.p1/SRR4210088_DN627_c0_g1_i2.p1/SRR4210088_DN627_c0_g1_i3.p1/SRR4210088_DN627_c0_g1_i6.p1/SRR4210088_DN627_c0_g1_i8.p1	5	Cer. chingii	SRR4210088	event #2
GO:0070259	tyrosyl-DNA phosphodiesterase activity	5/4560	5/25786	0.000172631	0.00639927	0.00559543	SRR4210088_DN18550_c0_g1_i1.p1/SRR4210088_DN18550_c0_g1_i1.p2/SRR4210088_DN18550_c0_g1_i4.p1/SRR4210088_DN2528_c0_g1_i1.p1/SRR4210088_DN2528_c0_g2_i2.p1	5	Cer. chingii	SRR4210088	event #2
GO:0071934	thiamine transmembrane transport	5/4560	5/25786	0.000172631	0.00639927	0.00559543	SRR4210088_DN13596_c0_g1_i11.p1/SRR4210088_DN13596_c0_g1_i1.p1/SRR4210088_DN13596_c0_g1_i6.p1/SRR4210088_DN13596_c0_g1_i6.p2/SRR4210088_DN13596_c0_g1_i9.p1	5	Cer. chingii	SRR4210088	event #2
GO:0090422	thiamine pyrophosphate transmembrane transporter activity	5/4560	5/25786	0.000172631	0.00639927	0.00559543	SRR4210088_DN13596_c0_g1_i11.p1/SRR4210088_DN13596_c0_g1_i1.p1/SRR4210088_DN13596_c0_g1_i6.p1/SRR4210088_DN13596_c0_g1_i6.p2/SRR4210088_DN13596_c0_g1_i9.p1	5	Cer. chingii	SRR4210088	event #2
GO:1901917	regulation of exoribonuclease activity	5/4560	5/25786	0.000172631	0.00639927	0.00559543	SRR4210088_DN2866_c0_g1_i18.p1/SRR4210088_DN2866_c0_g1_i18.p2/SRR4210088_DN2866_c0_g1_i18.p3/SRR4210088_DN2866_c0_g1_i22.p1/SRR4210088_DN2866_c0_g1_i22.p2	5	Cer. chingii	SRR4210088	event #2
GO:1901918	negative regulation of exoribonuclease activity	5/4560	5/25786	0.000172631	0.00639927	0.00559543	SRR4210088_DN2866_c0_g1_i18.p1/SRR4210088_DN2866_c0_g1_i18.p2/SRR4210088_DN2866_c0_g1_i18.p3/SRR4210088_DN2866_c0_g1_i22.p1/SRR4210088_DN2866_c0_g1_i22.p2	5	Cer. chingii	SRR4210088	event #2
GO:1903415	flavonoid transport from endoplasmic reticulum to plant-type vacuole	5/4560	5/25786	0.000172631	0.00639927	0.00559543	SRR4210088_DN5632_c0_g1_i11.p1/SRR4210088_DN5632_c0_g1_i12.p1/SRR4210088_DN5632_c0_g1_i12.p2/SRR4210088_DN5632_c0_g1_i5.p1/SRR4210088_DN5632_c0_g1_i5.p2	5	Cer. chingii	SRR4210088	event #2
GO:1905777	regulation of exonuclease activity	5/4560	5/25786	0.000172631	0.00639927	0.00559543	SRR4210088_DN2866_c0_g1_i18.p1/SRR4210088_DN2866_c0_g1_i18.p2/SRR4210088_DN2866_c0_g1_i18.p3/SRR4210088_DN2866_c0_g1_i22.p1/SRR4210088_DN2866_c0_g1_i22.p2	5	Cer. chingii	SRR4210088	event #2
GO:1905778	negative regulation of exonuclease activity	5/4560	5/25786	0.000172631	0.00639927	0.00559543	SRR4210088_DN2866_c0_g1_i18.p1/SRR4210088_DN2866_c0_g1_i18.p2/SRR4210088_DN2866_c0_g1_i18.p3/SRR4210088_DN2866_c0_g1_i22.p1/SRR4210088_DN2866_c0_g1_i22.p2	5	Cer. chingii	SRR4210088	event #2
GO:0055067	monovalent inorganic cation homeostasis	60/4560	217/25786	0.000174955	0.00639927	0.00559543	SRR4210088_DN11757_c0_g1_i12.p1/SRR4210088_DN11757_c0_g1_i2.p1/SRR4210088_DN14050_c0_g1_i12.p1/SRR4210088_DN14050_c0_g2_i1.p1/SRR4210088_DN14515_c0_g1_i13.p1/SRR4210088_DN14515_c0_g1_i13.p2/SRR4210088_DN14515_c0_g1_i21.p1/SRR4210088_DN14515_c0_g1_i21.p2/SRR4210088_DN14515_c0_g1_i31.p2/SRR4210088_DN14515_c0_g1_i43.p2/SRR4210088_DN14515_c0_g1_i59.p1/SRR4210088_DN14515_c0_g1_i60.p1/SRR4210088_DN1451…	60	Cer. chingii	SRR4210088	event #2
GO:0042214	terpene metabolic process	12/4560	23/25786	0.000179083	0.00639927	0.00559543	SRR4210088_DN10182_c0_g1_i2.p1/SRR4210088_DN10182_c0_g1_i3.p1/SRR4210088_DN10182_c0_g1_i3.p2/SRR4210088_DN19162_c0_g1_i2.p1/SRR4210088_DN20174_c0_g1_i1.p1/SRR4210088_DN740_c0_g1_i12.p1/SRR4210088_DN740_c0_g1_i13.p1/SRR4210088_DN740_c0_g1_i5.p1/SRR4210088_DN740_c0_g1_i5.p2/SRR4210088_DN740_c0_g1_i8.p1/SRR4210088_DN740_c0_g1_i8.p2/SRR4210088_DN740_c0_g1_i9.p1	12	Cer. chingii	SRR4210088	event #2
GO:0045487	gibberellin catabolic process	12/4560	23/25786	0.000179083	0.00639927	0.00559543	SRR4210088_DN1962_c0_g2_i1.p1/SRR4210088_DN1962_c0_g2_i3.p1/SRR4210088_DN1962_c1_g1_i11.p1/SRR4210088_DN25503_c0_g1_i2.p1/SRR4210088_DN7361_c0_g1_i18.p1/SRR4210088_DN7361_c0_g1_i22.p1/SRR4210088_DN7361_c0_g1_i8.p1/SRR4210088_DN7875_c0_g1_i4.p1/SRR4210088_DN7875_c0_g1_i9.p1/SRR4210088_DN7875_c0_g2_i1.p1/SRR4210088_DN804_c0_g1_i69.p1/SRR4210088_DN804_c0_g1_i73.p1	12	Cer. chingii	SRR4210088	event #2
GO:0060860	regulation of floral organ abscission	12/4560	23/25786	0.000179083	0.00639927	0.00559543	SRR4210088_DN1962_c0_g2_i1.p1/SRR4210088_DN1962_c0_g2_i3.p1/SRR4210088_DN1962_c1_g1_i11.p1/SRR4210088_DN25503_c0_g1_i2.p1/SRR4210088_DN7361_c0_g1_i18.p1/SRR4210088_DN7361_c0_g1_i22.p1/SRR4210088_DN7361_c0_g1_i8.p1/SRR4210088_DN7875_c0_g1_i4.p1/SRR4210088_DN7875_c0_g1_i9.p1/SRR4210088_DN7875_c0_g2_i1.p1/SRR4210088_DN804_c0_g1_i69.p1/SRR4210088_DN804_c0_g1_i73.p1	12	Cer. chingii	SRR4210088	event #2
GO:0060862	negative regulation of floral organ abscission	12/4560	23/25786	0.000179083	0.00639927	0.00559543	SRR4210088_DN1962_c0_g2_i1.p1/SRR4210088_DN1962_c0_g2_i3.p1/SRR4210088_DN1962_c1_g1_i11.p1/SRR4210088_DN25503_c0_g1_i2.p1/SRR4210088_DN7361_c0_g1_i18.p1/SRR4210088_DN7361_c0_g1_i22.p1/SRR4210088_DN7361_c0_g1_i8.p1/SRR4210088_DN7875_c0_g1_i4.p1/SRR4210088_DN7875_c0_g1_i9.p1/SRR4210088_DN7875_c0_g2_i1.p1/SRR4210088_DN804_c0_g1_i69.p1/SRR4210088_DN804_c0_g1_i73.p1	12	Cer. chingii	SRR4210088	event #2
GO:0060867	fruit abscission	12/4560	23/25786	0.000179083	0.00639927	0.00559543	SRR4210088_DN1962_c0_g2_i1.p1/SRR4210088_DN1962_c0_g2_i3.p1/SRR4210088_DN1962_c1_g1_i11.p1/SRR4210088_DN25503_c0_g1_i2.p1/SRR4210088_DN7361_c0_g1_i18.p1/SRR4210088_DN7361_c0_g1_i22.p1/SRR4210088_DN7361_c0_g1_i8.p1/SRR4210088_DN7875_c0_g1_i4.p1/SRR4210088_DN7875_c0_g1_i9.p1/SRR4210088_DN7875_c0_g2_i1.p1/SRR4210088_DN804_c0_g1_i69.p1/SRR4210088_DN804_c0_g1_i73.p1	12	Cer. chingii	SRR4210088	event #2
GO:2000692	negative regulation of seed maturation	12/4560	23/25786	0.000179083	0.00639927	0.00559543	SRR4210088_DN1962_c0_g2_i1.p1/SRR4210088_DN1962_c0_g2_i3.p1/SRR4210088_DN1962_c1_g1_i11.p1/SRR4210088_DN25503_c0_g1_i2.p1/SRR4210088_DN7361_c0_g1_i18.p1/SRR4210088_DN7361_c0_g1_i22.p1/SRR4210088_DN7361_c0_g1_i8.p1/SRR4210088_DN7875_c0_g1_i4.p1/SRR4210088_DN7875_c0_g1_i9.p1/SRR4210088_DN7875_c0_g2_i1.p1/SRR4210088_DN804_c0_g1_i69.p1/SRR4210088_DN804_c0_g1_i73.p1	12	Cer. chingii	SRR4210088	event #2
GO:0010034	response to acetate	6/4560	7/25786	0.000181177	0.00639927	0.00559543	SRR4210088_DN12565_c0_g1_i2.p1/SRR4210088_DN17541_c0_g1_i1.p1/SRR4210088_DN17541_c0_g1_i2.p1/SRR4210088_DN20275_c0_g1_i22.p1/SRR4210088_DN21057_c0_g1_i2.p1/SRR4210088_DN21057_c0_g2_i2.p1	6	Cer. chingii	SRR4210088	event #2
GO:0010230	alternative respiration	6/4560	7/25786	0.000181177	0.00639927	0.00559543	SRR4210088_DN11089_c0_g1_i23.p1/SRR4210088_DN11089_c0_g1_i2.p1/SRR4210088_DN11089_c0_g1_i35.p1/SRR4210088_DN11089_c0_g1_i47.p1/SRR4210088_DN11089_c0_g1_i48.p1/SRR4210088_DN11089_c0_g1_i51.p1	6	Cer. chingii	SRR4210088	event #2
GO:0036501	UFD1-NPL4 complex	6/4560	7/25786	0.000181177	0.00639927	0.00559543	SRR4210088_DN2014_c0_g1_i12.p1/SRR4210088_DN2014_c0_g1_i18.p1/SRR4210088_DN2014_c0_g1_i24.p1/SRR4210088_DN2014_c0_g1_i27.p1/SRR4210088_DN2014_c0_g1_i6.p1/SRR4210088_DN2014_c0_g1_i9.p1	6	Cer. chingii	SRR4210088	event #2
GO:0071311	cellular response to acetate	6/4560	7/25786	0.000181177	0.00639927	0.00559543	SRR4210088_DN12565_c0_g1_i2.p1/SRR4210088_DN17541_c0_g1_i1.p1/SRR4210088_DN17541_c0_g1_i2.p1/SRR4210088_DN20275_c0_g1_i22.p1/SRR4210088_DN21057_c0_g1_i2.p1/SRR4210088_DN21057_c0_g2_i2.p1	6	Cer. chingii	SRR4210088	event #2
GO:0008143	poly(A) binding	18/4560	43/25786	0.00018229	0.00639927	0.00559543	SRR4210088_DN1171_c0_g1_i16.p1/SRR4210088_DN1171_c0_g1_i1.p1/SRR4210088_DN1171_c0_g1_i22.p1/SRR4210088_DN1171_c0_g1_i3.p1/SRR4210088_DN1171_c0_g1_i5.p1/SRR4210088_DN1171_c0_g1_i6.p1/SRR4210088_DN2115_c0_g1_i2.p1/SRR4210088_DN2115_c0_g1_i6.p1/SRR4210088_DN2115_c0_g1_i7.p1/SRR4210088_DN2115_c0_g1_i8.p1/SRR4210088_DN3641_c0_g1_i11.p1/SRR4210088_DN3641_c0_g1_i14.p1/SRR4210088_DN3641_c0_g1_i15.p1/SRR4…	18	Cer. chingii	SRR4210088	event #2
GO:0016857	racemase and epimerase activity, acting on carbohydrates and derivatives	18/4560	43/25786	0.00018229	0.00639927	0.00559543	SRR4210088_DN10557_c3_g1_i1.p1/SRR4210088_DN10557_c3_g1_i2.p1/SRR4210088_DN12136_c0_g1_i9.p1/SRR4210088_DN20321_c0_g1_i1.p1/SRR4210088_DN4253_c0_g1_i2.p1/SRR4210088_DN4253_c0_g1_i7.p1/SRR4210088_DN6263_c0_g1_i2.p2/SRR4210088_DN627_c0_g1_i2.p1/SRR4210088_DN627_c0_g1_i3.p1/SRR4210088_DN627_c0_g1_i6.p1/SRR4210088_DN627_c0_g1_i8.p1/SRR4210088_DN7920_c0_g1_i2.p1/SRR4210088_DN916_c1_g1_i1.p1/SRR4210088…	18	Cer. chingii	SRR4210088	event #2
GO:0001046	core promoter sequence-specific DNA binding	19/4560	47/25786	0.000210991	0.00736139	0.00643669	SRR4210088_DN3840_c0_g1_i51.p1/SRR4210088_DN3840_c0_g1_i54.p1/SRR4210088_DN4611_c0_g1_i36.p2/SRR4210088_DN4611_c0_g1_i42.p2/SRR4210088_DN4611_c0_g1_i43.p2/SRR4210088_DN4611_c0_g1_i69.p2/SRR4210088_DN4611_c0_g1_i84.p2/SRR4210088_DN4611_c0_g1_i89.p2/SRR4210088_DN48544_c1_g1_i1.p1/SRR4210088_DN5210_c0_g1_i11.p2/SRR4210088_DN5210_c0_g1_i14.p1/SRR4210088_DN5210_c0_g1_i14.p2/SRR4210088_DN5210_c0_g1_i8.…	19	Cer. chingii	SRR4210088	event #2
GO:0000719	photoreactive repair	8/4560	12/25786	0.000238547	0.0080751	0.00706075	SRR4210088_DN11157_c0_g1_i14.p1/SRR4210088_DN11157_c0_g1_i17.p1/SRR4210088_DN11157_c0_g1_i19.p1/SRR4210088_DN11157_c0_g1_i27.p1/SRR4210088_DN11157_c0_g1_i29.p1/SRR4210088_DN11157_c0_g1_i2.p1/SRR4210088_DN13884_c0_g3_i11.p1/SRR4210088_DN13884_c0_g3_i3.p1	8	Cer. chingii	SRR4210088	event #2
GO:0003904	deoxyribodipyrimidine photo-lyase activity	8/4560	12/25786	0.000238547	0.0080751	0.00706075	SRR4210088_DN11157_c0_g1_i14.p1/SRR4210088_DN11157_c0_g1_i17.p1/SRR4210088_DN11157_c0_g1_i19.p1/SRR4210088_DN11157_c0_g1_i27.p1/SRR4210088_DN11157_c0_g1_i29.p1/SRR4210088_DN11157_c0_g1_i2.p1/SRR4210088_DN13884_c0_g3_i11.p1/SRR4210088_DN13884_c0_g3_i3.p1	8	Cer. chingii	SRR4210088	event #2
GO:0006407	rRNA export from nucleus	8/4560	12/25786	0.000238547	0.0080751	0.00706075	SRR4210088_DN1555_c0_g1_i13.p1/SRR4210088_DN1555_c0_g1_i3.p1/SRR4210088_DN22684_c0_g1_i1.p1/SRR4210088_DN30557_c0_g1_i1.p1/SRR4210088_DN68945_c0_g1_i1.p1/SRR4210088_DN6940_c0_g1_i1.p1/SRR4210088_DN7342_c0_g1_i1.p1/SRR4210088_DN75347_c0_g1_i1.p1	8	Cer. chingii	SRR4210088	event #2
GO:0051974	negative regulation of telomerase activity	8/4560	12/25786	0.000238547	0.0080751	0.00706075	SRR4210088_DN11666_c0_g1_i15.p1/SRR4210088_DN11666_c0_g1_i16.p1/SRR4210088_DN11666_c0_g1_i6.p1/SRR4210088_DN8629_c0_g1_i1.p1/SRR4210088_DN8629_c0_g1_i20.p1/SRR4210088_DN8629_c0_g1_i22.p1/SRR4210088_DN8629_c0_g1_i26.p1/SRR4210088_DN8629_c0_g1_i5.p1	8	Cer. chingii	SRR4210088	event #2
GO:1901255	nucleotide-excision repair involved in interstrand cross-link repair	8/4560	12/25786	0.000238547	0.0080751	0.00706075	SRR4210088_DN23067_c0_g1_i11.p1/SRR4210088_DN23067_c0_g1_i12.p1/SRR4210088_DN23067_c0_g1_i12.p2/SRR4210088_DN23067_c0_g1_i13.p1/SRR4210088_DN23067_c0_g1_i20.p1/SRR4210088_DN23067_c0_g1_i4.p1/SRR4210088_DN23067_c0_g1_i4.p2/SRR4210088_DN23067_c0_g1_i9.p1	8	Cer. chingii	SRR4210088	event #2
GO:0010167	response to nitrate	32/4560	98/25786	0.000242632	0.00816479	0.00713918	SRR4210088_DN11757_c0_g1_i12.p1/SRR4210088_DN11757_c0_g1_i2.p1/SRR4210088_DN12595_c0_g1_i13.p1/SRR4210088_DN12595_c0_g1_i15.p1/SRR4210088_DN12595_c0_g1_i18.p1/SRR4210088_DN12595_c0_g1_i18.p2/SRR4210088_DN12595_c0_g1_i1.p1/SRR4210088_DN12595_c0_g1_i2.p1/SRR4210088_DN12595_c0_g1_i2.p2/SRR4210088_DN12595_c0_g1_i3.p1/SRR4210088_DN12595_c0_g1_i5.p1/SRR4210088_DN12595_c0_g1_i6.p1/SRR4210088_DN12595_c0_…	32	Cer. chingii	SRR4210088	event #2
GO:0005795	Golgi stack	37/4560	119/25786	0.000254624	0.00851791	0.00744794	SRR4210088_DN10462_c0_g1_i5.p1/SRR4210088_DN10557_c3_g1_i1.p1/SRR4210088_DN10557_c3_g1_i2.p1/SRR4210088_DN15143_c0_g1_i30.p1/SRR4210088_DN15143_c0_g1_i39.p1/SRR4210088_DN15143_c0_g1_i70.p1/SRR4210088_DN16523_c0_g1_i2.p1/SRR4210088_DN2207_c0_g1_i1.p1/SRR4210088_DN2779_c0_g1_i1.p1/SRR4210088_DN2831_c0_g1_i4.p1/SRR4210088_DN2831_c0_g1_i5.p1/SRR4210088_DN4558_c0_g1_i14.p1/SRR4210088_DN4624_c0_g1_i17.…	37	Cer. chingii	SRR4210088	event #2
GO:0070717	poly-purine tract binding	18/4560	44/25786	0.000257834	0.00857487	0.00749775	SRR4210088_DN1171_c0_g1_i16.p1/SRR4210088_DN1171_c0_g1_i1.p1/SRR4210088_DN1171_c0_g1_i22.p1/SRR4210088_DN1171_c0_g1_i3.p1/SRR4210088_DN1171_c0_g1_i5.p1/SRR4210088_DN1171_c0_g1_i6.p1/SRR4210088_DN2115_c0_g1_i2.p1/SRR4210088_DN2115_c0_g1_i6.p1/SRR4210088_DN2115_c0_g1_i7.p1/SRR4210088_DN2115_c0_g1_i8.p1/SRR4210088_DN3641_c0_g1_i11.p1/SRR4210088_DN3641_c0_g1_i14.p1/SRR4210088_DN3641_c0_g1_i15.p1/SRR4…	18	Cer. chingii	SRR4210088	event #2
GO:0018024	histone-lysine N-methyltransferase activity	19/4560	48/25786	0.000291762	0.00964681	0.00843503	SRR4210088_DN11577_c0_g1_i1.p1/SRR4210088_DN14384_c0_g1_i3.p1/SRR4210088_DN14384_c0_g1_i3.p2/SRR4210088_DN14384_c0_g1_i4.p1/SRR4210088_DN14384_c0_g1_i5.p1/SRR4210088_DN2837_c0_g1_i2.p1/SRR4210088_DN2837_c0_g1_i2.p2/SRR4210088_DN2837_c0_g1_i3.p1/SRR4210088_DN2837_c0_g1_i3.p2/SRR4210088_DN6326_c0_g1_i15.p1/SRR4210088_DN6326_c0_g1_i15.p2/SRR4210088_DN6326_c0_g1_i17.p1/SRR4210088_DN6326_c0_g1_i19.p1/…	19	Cer. chingii	SRR4210088	event #2
GO:0008373	sialyltransferase activity	9/4560	15/25786	0.000299429	0.00967529	0.00845994	SRR4210088_DN6362_c0_g1_i16.p1/SRR4210088_DN6362_c0_g1_i1.p1/SRR4210088_DN6362_c0_g1_i1.p2/SRR4210088_DN6362_c0_g1_i21.p1/SRR4210088_DN6362_c0_g1_i5.p1/SRR4210088_DN6362_c0_g1_i5.p2/SRR4210088_DN6362_c0_g1_i6.p1/SRR4210088_DN6362_c0_g1_i7.p1/SRR4210088_DN6362_c0_g1_i8.p1	9	Cer. chingii	SRR4210088	event #2
GO:0010007	magnesium chelatase complex	9/4560	15/25786	0.000299429	0.00967529	0.00845994	SRR4210088_DN2345_c0_g1_i2.p1/SRR4210088_DN2345_c0_g1_i4.p1/SRR4210088_DN2345_c0_g1_i7.p1/SRR4210088_DN6049_c0_g1_i16.p1/SRR4210088_DN6049_c0_g1_i19.p1/SRR4210088_DN6049_c0_g1_i19.p2/SRR4210088_DN6049_c0_g1_i6.p1/SRR4210088_DN6049_c0_g1_i8.p1/SRR4210088_DN6049_c0_g1_i8.p2	9	Cer. chingii	SRR4210088	event #2
GO:0052636	arabinosyltransferase activity	9/4560	15/25786	0.000299429	0.00967529	0.00845994	SRR4210088_DN35369_c0_g1_i11.p1/SRR4210088_DN35369_c0_g1_i13.p1/SRR4210088_DN35369_c0_g1_i15.p1/SRR4210088_DN35369_c0_g1_i16.p1/SRR4210088_DN35369_c0_g1_i21.p1/SRR4210088_DN35369_c0_g1_i23.p1/SRR4210088_DN35369_c0_g1_i29.p1/SRR4210088_DN35369_c0_g1_i2.p1/SRR4210088_DN35369_c0_g1_i4.p1	9	Cer. chingii	SRR4210088	event #2
GO:0097503	sialylation	9/4560	15/25786	0.000299429	0.00967529	0.00845994	SRR4210088_DN6362_c0_g1_i16.p1/SRR4210088_DN6362_c0_g1_i1.p1/SRR4210088_DN6362_c0_g1_i1.p2/SRR4210088_DN6362_c0_g1_i21.p1/SRR4210088_DN6362_c0_g1_i5.p1/SRR4210088_DN6362_c0_g1_i5.p2/SRR4210088_DN6362_c0_g1_i6.p1/SRR4210088_DN6362_c0_g1_i7.p1/SRR4210088_DN6362_c0_g1_i8.p1	9	Cer. chingii	SRR4210088	event #2
GO:0000808	origin recognition complex	15/4560	34/25786	0.000312679	0.0099341	0.00868624	SRR4210088_DN1870_c1_g1_i11.p1/SRR4210088_DN1870_c1_g1_i12.p1/SRR4210088_DN1870_c1_g1_i18.p1/SRR4210088_DN1870_c1_g1_i39.p1/SRR4210088_DN1870_c1_g1_i46.p1/SRR4210088_DN1870_c1_g1_i49.p1/SRR4210088_DN1870_c1_g1_i53.p1/SRR4210088_DN1870_c1_g1_i54.p1/SRR4210088_DN1870_c1_g1_i55.p1/SRR4210088_DN8803_c0_g1_i14.p1/SRR4210088_DN8803_c0_g1_i14.p2/SRR4210088_DN8803_c0_g1_i1.p1/SRR4210088_DN8803_c0_g1_i1.p…	15	Cer. chingii	SRR4210088	event #2
GO:0005664	nuclear origin of replication recognition complex	15/4560	34/25786	0.000312679	0.0099341	0.00868624	SRR4210088_DN1870_c1_g1_i11.p1/SRR4210088_DN1870_c1_g1_i12.p1/SRR4210088_DN1870_c1_g1_i18.p1/SRR4210088_DN1870_c1_g1_i39.p1/SRR4210088_DN1870_c1_g1_i46.p1/SRR4210088_DN1870_c1_g1_i49.p1/SRR4210088_DN1870_c1_g1_i53.p1/SRR4210088_DN1870_c1_g1_i54.p1/SRR4210088_DN1870_c1_g1_i55.p1/SRR4210088_DN8803_c0_g1_i14.p1/SRR4210088_DN8803_c0_g1_i14.p2/SRR4210088_DN8803_c0_g1_i1.p1/SRR4210088_DN8803_c0_g1_i1.p…	15	Cer. chingii	SRR4210088	event #2
GO:0009228	thiamine biosynthetic process	11/4560	21/25786	0.000320169	0.0100044	0.0087477	SRR4210088_DN11011_c0_g2_i1.p1/SRR4210088_DN11011_c0_g2_i2.p1/SRR4210088_DN11011_c0_g2_i4.p1/SRR4210088_DN30388_c0_g1_i14.p1/SRR4210088_DN608_c0_g1_i12.p1/SRR4210088_DN608_c0_g1_i15.p1/SRR4210088_DN608_c0_g1_i3.p1/SRR4210088_DN608_c0_g1_i9.p1/SRR4210088_DN828_c0_g1_i2.p1/SRR4210088_DN828_c0_g1_i4.p1/SRR4210088_DN828_c0_g2_i2.p1	11	Cer. chingii	SRR4210088	event #2
GO:0016899	oxidoreductase activity, acting on the CH-OH group of donors, oxygen as acceptor	11/4560	21/25786	0.000320169	0.0100044	0.0087477	SRR4210088_DN10184_c0_g1_i3.p1/SRR4210088_DN10184_c0_g1_i6.p1/SRR4210088_DN13339_c0_g1_i6.p1/SRR4210088_DN13880_c0_g1_i1.p1/SRR4210088_DN13880_c0_g1_i2.p1/SRR4210088_DN13880_c0_g1_i5.p1/SRR4210088_DN2256_c0_g1_i2.p1/SRR4210088_DN2256_c0_g1_i3.p1/SRR4210088_DN2256_c0_g1_i4.p1/SRR4210088_DN2256_c0_g1_i7.p1/SRR4210088_DN8527_c0_g1_i1.p2	11	Cer. chingii	SRR4210088	event #2
GO:0042724	thiamine-containing compound biosynthetic process	11/4560	21/25786	0.000320169	0.0100044	0.0087477	SRR4210088_DN11011_c0_g2_i1.p1/SRR4210088_DN11011_c0_g2_i2.p1/SRR4210088_DN11011_c0_g2_i4.p1/SRR4210088_DN30388_c0_g1_i14.p1/SRR4210088_DN608_c0_g1_i12.p1/SRR4210088_DN608_c0_g1_i15.p1/SRR4210088_DN608_c0_g1_i3.p1/SRR4210088_DN608_c0_g1_i9.p1/SRR4210088_DN828_c0_g1_i2.p1/SRR4210088_DN828_c0_g1_i4.p1/SRR4210088_DN828_c0_g2_i2.p1	11	Cer. chingii	SRR4210088	event #2
GO:0009838	abscission	21/4560	56/25786	0.000345091	0.0107242	0.00937711	SRR4210088_DN18474_c0_g1_i15.p2/SRR4210088_DN18474_c0_g1_i5.p1/SRR4210088_DN1962_c0_g2_i1.p1/SRR4210088_DN1962_c0_g2_i3.p1/SRR4210088_DN1962_c1_g1_i11.p1/SRR4210088_DN25503_c0_g1_i2.p1/SRR4210088_DN3032_c0_g1_i10.p1/SRR4210088_DN3032_c0_g1_i2.p1/SRR4210088_DN3032_c0_g1_i9.p1/SRR4210088_DN3096_c0_g1_i2.p1/SRR4210088_DN3096_c0_g1_i3.p1/SRR4210088_DN6194_c0_g1_i2.p1/SRR4210088_DN6194_c0_g1_i5.p1/SRR…	21	Cer. chingii	SRR4210088	event #2
GO:0005712	chiasma	7/4560	10/25786	0.000391354	0.0120304	0.0105192	SRR4210088_DN12853_c0_g1_i21.p1/SRR4210088_DN12853_c0_g1_i31.p1/SRR4210088_DN12853_c0_g1_i4.p1/SRR4210088_DN12853_c0_g1_i4.p2/SRR4210088_DN12853_c0_g1_i8.p1/SRR4210088_DN16546_c0_g1_i8.p1/SRR4210088_DN16546_c0_g1_i9.p1	7	Cer. chingii	SRR4210088	event #2
GO:0010486	manganese:proton antiporter activity	7/4560	10/25786	0.000391354	0.0120304	0.0105192	SRR4210088_DN14351_c1_g1_i2.p1/SRR4210088_DN4247_c0_g1_i2.p1/SRR4210088_DN4247_c0_g1_i3.p1/SRR4210088_DN4247_c0_g1_i6.p1/SRR4210088_DN4247_c0_g1_i6.p2/SRR4210088_DN4247_c0_g1_i8.p1/SRR4210088_DN4247_c0_g1_i8.p2	7	Cer. chingii	SRR4210088	event #2
GO:0055071	manganese ion homeostasis	19/4560	49/25786	0.000398195	0.0121749	0.0106456	SRR4210088_DN14351_c1_g1_i2.p1/SRR4210088_DN16424_c0_g2_i1.p1/SRR4210088_DN16424_c0_g2_i4.p1/SRR4210088_DN2842_c0_g1_i6.p1/SRR4210088_DN4247_c0_g1_i2.p1/SRR4210088_DN4247_c0_g1_i3.p1/SRR4210088_DN4247_c0_g1_i6.p1/SRR4210088_DN4247_c0_g1_i6.p2/SRR4210088_DN4247_c0_g1_i8.p1/SRR4210088_DN4247_c0_g1_i8.p2/SRR4210088_DN5301_c0_g1_i10.p1/SRR4210088_DN5301_c0_g1_i3.p1/SRR4210088_DN6825_c0_g1_i18.p1/SRR4…	19	Cer. chingii	SRR4210088	event #2
GO:0042170	plastid membrane	80/4560	317/25786	0.000436488	0.0132744	0.0116069	SRR4210088_DN10515_c0_g1_i10.p1/SRR4210088_DN10515_c0_g1_i11.p1/SRR4210088_DN10515_c0_g1_i2.p1/SRR4210088_DN10515_c0_g1_i4.p1/SRR4210088_DN12686_c0_g1_i1.p1/SRR4210088_DN12686_c0_g1_i9.p1/SRR4210088_DN13209_c0_g2_i1.p1/SRR4210088_DN13209_c0_g2_i3.p1/SRR4210088_DN13209_c0_g2_i4.p1/SRR4210088_DN13209_c0_g2_i7.p1/SRR4210088_DN13209_c0_g2_i8.p1/SRR4210088_DN15553_c0_g1_i5.p1/SRR4210088_DN2249_c0_g1_i…	80	Cer. chingii	SRR4210088	event #2
GO:0042274	ribosomal small subunit biogenesis	40/4560	135/25786	0.000446556	0.0135083	0.0118115	SRR4210088_DN1268_c0_g1_i10.p1/SRR4210088_DN1268_c0_g1_i2.p1/SRR4210088_DN1268_c0_g1_i5.p1/SRR4210088_DN1268_c0_g1_i9.p1/SRR4210088_DN1555_c0_g1_i13.p1/SRR4210088_DN1555_c0_g1_i3.p1/SRR4210088_DN22684_c0_g1_i1.p1/SRR4210088_DN26157_c0_g1_i1.p1/SRR4210088_DN26157_c0_g1_i2.p1/SRR4210088_DN30557_c0_g1_i1.p1/SRR4210088_DN4312_c0_g1_i11.p1/SRR4210088_DN4312_c0_g1_i15.p1/SRR4210088_DN4312_c0_g1_i5.p1/S…	40	Cer. chingii	SRR4210088	event #2
GO:0010304	PSII associated light-harvesting complex II catabolic process	12/4560	25/25786	0.000485443	0.014607	0.0127721	SRR4210088_DN149_c0_g1_i1.p1/SRR4210088_DN149_c0_g1_i2.p1/SRR4210088_DN149_c0_g1_i4.p1/SRR4210088_DN149_c0_g1_i6.p1/SRR4210088_DN5876_c0_g1_i2.p1/SRR4210088_DN5876_c0_g1_i3.p1/SRR4210088_DN5876_c0_g1_i4.p1/SRR4210088_DN5876_c0_g1_i7.p1/SRR4210088_DN5876_c0_g1_i8.p1/SRR4210088_DN6391_c0_g1_i4.p1/SRR4210088_DN6391_c0_g1_i8.p1/SRR4210088_DN6391_c0_g1_i8.p2	12	Cer. chingii	SRR4210088	event #2
GO:0004176	ATP-dependent peptidase activity	23/4560	65/25786	0.000489341	0.0146148	0.012779	SRR4210088_DN11612_c0_g1_i19.p1/SRR4210088_DN11612_c0_g1_i25.p1/SRR4210088_DN11612_c0_g1_i33.p1/SRR4210088_DN149_c0_g1_i1.p1/SRR4210088_DN149_c0_g1_i2.p1/SRR4210088_DN149_c0_g1_i4.p1/SRR4210088_DN149_c0_g1_i6.p1/SRR4210088_DN4157_c0_g1_i8.p1/SRR4210088_DN4798_c0_g1_i3.p1/SRR4210088_DN4798_c0_g1_i5.p1/SRR4210088_DN4798_c0_g2_i1.p1/SRR4210088_DN4912_c0_g1_i16.p1/SRR4210088_DN4912_c0_g1_i16.p2/SRR42…	23	Cer. chingii	SRR4210088	event #2
GO:0042054	histone methyltransferase activity	28/4560	85/25786	0.000491385	0.0146148	0.012779	SRR4210088_DN10442_c0_g1_i17.p1/SRR4210088_DN10442_c0_g1_i17.p2/SRR4210088_DN10442_c0_g1_i20.p1/SRR4210088_DN10442_c0_g1_i2.p1/SRR4210088_DN10442_c0_g1_i3.p1/SRR4210088_DN10442_c0_g1_i4.p1/SRR4210088_DN10442_c0_g1_i4.p2/SRR4210088_DN10442_c0_g1_i6.p1/SRR4210088_DN10442_c0_g1_i6.p2/SRR4210088_DN11577_c0_g1_i1.p1/SRR4210088_DN14384_c0_g1_i3.p1/SRR4210088_DN14384_c0_g1_i3.p2/SRR4210088_DN14384_c0_g1…	28	Cer. chingii	SRR4210088	event #2
GO:0015299	solute:proton antiporter activity	18/4560	46/25786	0.000493415	0.0146148	0.012779	SRR4210088_DN11757_c0_g1_i12.p1/SRR4210088_DN11757_c0_g1_i2.p1/SRR4210088_DN14050_c0_g1_i12.p1/SRR4210088_DN14050_c0_g2_i1.p1/SRR4210088_DN14351_c1_g1_i2.p1/SRR4210088_DN15441_c0_g1_i2.p1/SRR4210088_DN15441_c0_g1_i5.p2/SRR4210088_DN15441_c0_g1_i6.p2/SRR4210088_DN3284_c0_g1_i3.p1/SRR4210088_DN3284_c0_g1_i4.p1/SRR4210088_DN4247_c0_g1_i2.p1/SRR4210088_DN4247_c0_g1_i3.p1/SRR4210088_DN4247_c0_g1_i6.p1…	18	Cer. chingii	SRR4210088	event #2
GO:0048573	photoperiodism, flowering	43/4560	149/25786	0.000518388	0.0151211	0.0132217	SRR4210088_DN103_c0_g1_i1.p1/SRR4210088_DN103_c0_g1_i2.p1/SRR4210088_DN103_c0_g1_i3.p1/SRR4210088_DN103_c0_g1_i4.p1/SRR4210088_DN103_c0_g1_i7.p1/SRR4210088_DN11533_c0_g1_i1.p1/SRR4210088_DN11533_c0_g1_i3.p1/SRR4210088_DN1165_c0_g1_i2.p2/SRR4210088_DN15285_c0_g1_i1.p1/SRR4210088_DN15285_c0_g1_i5.p1/SRR4210088_DN17674_c0_g1_i4.p1/SRR4210088_DN17674_c0_g1_i5.p1/SRR4210088_DN18_c0_g1_i1.p1/SRR4210088…	43	Cer. chingii	SRR4210088	event #2
GO:0047668	amygdalin beta-glucosidase activity	8/4560	13/25786	0.000523802	0.0151211	0.0132217	SRR4210088_DN445_c0_g1_i6.p1/SRR4210088_DN4563_c0_g1_i17.p1/SRR4210088_DN4563_c0_g1_i8.p1/SRR4210088_DN553_c0_g1_i13.p1/SRR4210088_DN553_c0_g1_i15.p1/SRR4210088_DN6217_c0_g1_i36.p2/SRR4210088_DN6217_c0_g1_i81.p1/SRR4210088_DN6217_c0_g1_i81.p2	8	Cer. chingii	SRR4210088	event #2
[truncated: 4,222 more rows]

## Sheet: Table S6
Table S6 Summary of positive selection detection in duplicated gene pairs by Ka/Ks ratio
[truncated: 13 more rows]

[truncated: 4 more sheets: Table S7, Table S8, Table S9, Table S10]
